# Supplementary material for: Transcriptomic Analysis Reveals the Molecular Mechanisms of Drought-Stress-Induced Decreases in Camellia sinensis Leaf Quality
Source: Front Plant Sci. 2016 Mar 30;7:385. doi: 10.3389/fpls.2016.00385 (PMC4811933; doi:10.3389/fpls.2016.00385)
Supplement: Supplementary file 1 [file Table1.XLSX]

## Sheet: Sheet1
Supplementary S1. Primers used for qRT-PCR in this study
Gene ID	Gene annotation	Primer F (5'-3')	Primer R (5'-3')	Product size (bp)
Unigene61984_All	Flavonol synthase, FLS	AAGTTTATTATTGCGTCCTCG	TACCATAAAGAATCCCCAGTC	168
Unigene62380_All	Flavone synthase, FNS	TCAACGCTCGCCAACAATAT	TCAAAGTTCCTGATAACCCACATA	161
CL632.Contig2_All	Dihydroflavonol 4-reductase, DFR	CTACTGTGGATGTCTTGGATTAT	TCTACCACATTGATTGCTCCT	142
Unigene68610_All	Dihydroflavonol 4-reductase, DFR	CACTGTGGAAGGCGGATTTGA	CGTTGATTGTCGGCTTGATTAC	141
Unigene67547_All	Leucoanthocyanidin reductase, LAR	AATCTTCCGAGCAGACCTAACT	CCTTGGATTGCCAGCTTTAT	141
Unigene93114_All	Anthocyanidin synthase, ANS	ATTCTCAGTAACCGCAAGTACAAGA	GCTCCTCCTCCGTCACTGTCT	148
Unigene101679_All	Anthocyanidin reductase, ANR	ATCTTATCACTGTCATCCCAACTC	TGCATACCTTTCAACCCATTT	130
Unigene63589_All	IMP dehydrogenase, IMPDH	CAATCTCATACAATGCCAAGT	AGTAGTAGACAGAAGTCCACCC	168
Unigene32368_All	S-adenosylmethionine synthase, SAMS	TTGCCGTGCTATTGGGTTTATC	TCTCCTCAGGTCGCTTGGTTAG	137
Unigene22943_All	Tea caffeine synthase 1, TCS1	TTACATATCAAAGACAAGCCCTCC	ATCAGAACATTGCCTACCACGA	151
Unigene105022_All	Glutamate synthase, GOGAT	CTTCCACTCCCTTGATTACTG	ACACGCATAGGCTGAGCACGA	115
Unigene5788_All	Glutamate synthase, GOGAT	GTGCCGTTGGAACAATGCTTA	TCCCACCTGATAGTCCTTTAC	192
Unigene38338_All	Arginine decarboxylase, ADC	CGACCAAAGGCCGAGCACAAGG	AAGCACCACCCAAGAACATCCC	173
Unigene10948_All	Theanine synthetase, TS	TTGGACCTTCTGTTGGTATCTC	CCTCGTAGACTTGGTGCTGTAA	170
Unigene70558_All	Theanine hydrolase, ThYD	CTCGTCCCAGTTTCATCATACA	GTGGAACCTGCTTCTTCTCATT	146
HQ420251.1	Camellia sinensis β-actin	GCCATCTTTGATTGGAATGG	GGTGCCACAACCTTGATCTT	207
