# Supplementary material for: Transcriptomic Analysis Reveals the Molecular Mechanisms of Drought-Stress-Induced Decreases in Camellia sinensis Leaf Quality
Source: Front Plant Sci. 2016 Mar 30;7:385. doi: 10.3389/fpls.2016.00385 (PMC4811933; doi:10.3389/fpls.2016.00385)
Supplement: Supplementary file 2 [file Table2.XLSX]

## Sheet: Sheet1
Supplementary S6. DEGs involved in amino acid metabolism in C. sinensis leaves under drought stress
Gene ID	Gene Length	CK_FPKM	PEG2_FPKM	PEG12_FPKM	PEG24_FPKM	PEG48_FPKM	log2 Ratio (PEG2/CK)	log2 Ratio (PEG12/CK)	log2 Ratio (PEG24/CK)	log2 Ratio (PEG48/CK)	Nr-ID	Nr-Score	Nr-Evalue	Nr-annotation	Nt-ID	Nt-Score	Nt-Evalue	Nt-annotation	Swissprot-ID	Swissprot-Score	Swissprot-Evalue	Swissprot-annotation	COG-Protein-or-Domain	COG-Score	COG-Evalue	COG-ID	COG-Function-Description	KO_id	KEGG-Evalue	KEGG-Score	KEGG-Gene	ko_definition	GO-BiologicalProcess	GO-MolecularFunction	Go-CellularComponent
CL10299.Contig1_All	1916	3.8315	4.137	2.8599	10.8646	3.6501	0.110676	-0.421945	1.50365	-0.0699733	gi|262181539|gb|ACY29660.1|	936	0	3-deoxy-D-arabino-heptulosonate-7-phosphate synthase 02 [Vitis vinifera]	gi|262181538|gb|GU060644.1|	1140	0	Vitis vinifera 3-deoxy-D-arabino-heptulosonate-7-phosphate synthase 02 mRNA, complete cds	sp|P27608|AROF_TOBAC	914	0	Phospho-2-dehydro-3-deoxyheptonate aldolase 1, chloroplastic OS=Nicotiana tabacum GN=DHAPS-1 PE=2 SV=1	PA2843	568	1e-161	COG3200	3-deoxy-D-arabino-heptulosonate 7-phosphate (DAHP) synthase	K01626	0	934	vvi:100233115	3-deoxy-7-phosphoheptulonate synthase [EC:2.5.1.54]	GO:0033587//shikimate biosynthetic process;GO:0009423//chorismate biosynthetic process;GO:0009073//aromatic amino acid family biosynthetic process	GO:0003849//3-deoxy-7-phosphoheptulonate synthase activity	GO:0009507//chloroplast;GO:0016020//membrane
CL10299.Contig2_All	1873	1.7685	1.7633	1.6913	8.9198	3.3988	-0.00424827	-0.0643936	2.33449	0.942499	gi|462418973|gb|EMJ23236.1|	939.1	0	hypothetical protein PRUPE_ppa003048mg [Prunus persica]	gi|262181538|gb|GU060644.1|	1023	0	Vitis vinifera 3-deoxy-D-arabino-heptulosonate-7-phosphate synthase 02 mRNA, complete cds	sp|P27608|AROF_TOBAC	924	0	Phospho-2-dehydro-3-deoxyheptonate aldolase 1, chloroplastic OS=Nicotiana tabacum GN=DHAPS-1 PE=2 SV=1	PA2843	570	3e-162	COG3200	3-deoxy-D-arabino-heptulosonate 7-phosphate (DAHP) synthase	K01626	0	934	vvi:100233115	3-deoxy-7-phosphoheptulonate synthase [EC:2.5.1.54]	GO:0033587//shikimate biosynthetic process;GO:0009423//chorismate biosynthetic process;GO:0009073//aromatic amino acid family biosynthetic process	GO:0003849//3-deoxy-7-phosphoheptulonate synthase activity	GO:0009507//chloroplast;GO:0016020//membrane
CL10299.Contig3_All	2074	30.777	31.4844	33.2316	140.56	52.3093	0.0327846	0.110703	2.19126	0.765215	gi|462418973|gb|EMJ23236.1|	943.3	0	hypothetical protein PRUPE_ppa003048mg [Prunus persica]	gi|262181538|gb|GU060644.1|	1070	0	Vitis vinifera 3-deoxy-D-arabino-heptulosonate-7-phosphate synthase 02 mRNA, complete cds	sp|P27608|AROF_TOBAC	925	0	Phospho-2-dehydro-3-deoxyheptonate aldolase 1, chloroplastic OS=Nicotiana tabacum GN=DHAPS-1 PE=2 SV=1	PA2843	563	5e-160	COG3200	3-deoxy-D-arabino-heptulosonate 7-phosphate (DAHP) synthase	K01626	0	934	rcu:RCOM_1036940	3-deoxy-7-phosphoheptulonate synthase [EC:2.5.1.54]	GO:0033587//shikimate biosynthetic process;GO:0009423//chorismate biosynthetic process;GO:0009073//aromatic amino acid family biosynthetic process	GO:0003849//3-deoxy-7-phosphoheptulonate synthase activity	GO:0009507//chloroplast;GO:0016020//membrane
CL10299.Contig4_All	1888	13.4667	17.2431	6.7569	43.3457	32.3405	0.356623	-0.994963	1.68649	1.26395	gi|262181539|gb|ACY29660.1|	930.6	0	3-deoxy-D-arabino-heptulosonate-7-phosphate synthase 02 [Vitis vinifera]	gi|262181538|gb|GU060644.1|	1076	0	Vitis vinifera 3-deoxy-D-arabino-heptulosonate-7-phosphate synthase 02 mRNA, complete cds	sp|P27608|AROF_TOBAC	908	0	Phospho-2-dehydro-3-deoxyheptonate aldolase 1, chloroplastic OS=Nicotiana tabacum GN=DHAPS-1 PE=2 SV=1	PA2843	569	7e-162	COG3200	3-deoxy-D-arabino-heptulosonate 7-phosphate (DAHP) synthase	K01626	0	929	vvi:100233115	3-deoxy-7-phosphoheptulonate synthase [EC:2.5.1.54]	GO:0033587//shikimate biosynthetic process;GO:0009423//chorismate biosynthetic process;GO:0009073//aromatic amino acid family biosynthetic process	GO:0003849//3-deoxy-7-phosphoheptulonate synthase activity	GO:0009507//chloroplast;GO:0016020//membrane
CL10310.Contig2_All	505	3.0137	0.001	0.001	0.001	0.001	-11.5573	-11.5573	-11.5573	-11.5573	gi|224124728|ref|XP_002319407.1|	67.4	1e-10	predicted protein [Populus trichocarpa] >gi|222857783|gb|EEE95330.1| predicted protein [Populus trichocarpa]	gi|225459179|ref|XM_002285687.1|	75.8	4e-11	PREDICTED: Vitis vinifera cationic peroxidase 1-like (LOC100257440), mRNA	sp|P22195|PER1_ARAHY	65.1	2e-11	Cationic peroxidase 1 OS=Arachis hypogaea GN=PNC1 PE=1 SV=2	--	--	--	--	--	K00430	7e-11	64.7	mtr:MTR_5g074970	peroxidase [EC:1.11.1.7]	GO:0042744//hydrogen peroxide catabolic process;GO:0055114//oxidation-reduction process	GO:0046872//metal ion binding;GO:0020037//heme binding;GO:0004601//peroxidase activity	GO:0005576//extracellular region
CL10418.Contig2_All	2665	0.5375	0.8498	1.7027	0.5364	0.2692	0.660859	1.66349	-0.00295552	-0.997586	gi|225452458|ref|XP_002274361.1|	263.1	1e-68	PREDICTED: L-aspartate oxidase 1-like [Vitis vinifera]	gi|225452457|ref|XM_002274325.1|	448	1e-122	PREDICTED: Vitis vinifera L-aspartate oxidase 1-like (LOC100242339), mRNA	sp|O82663|DHSA1_ARATH	162	9e-40	Succinate dehydrogenase [ubiquinone] flavoprotein subunit 1, mitochondrial OS=Arabidopsis thaliana GN=SDH1-1 PE=1 SV=1	RSc2447	275	4e-73	COG0029	Aspartate oxidase	K00278	0	642	vvi:100242339	L-aspartate oxidase [EC:1.4.3.16]	GO:0009435//NAD biosynthetic process;GO:0055114//oxidation-reduction process	GO:0044318;GO:0009055//electron carrier activity;GO:0008734//L-aspartate oxidase activity	GO:0009507//chloroplast;GO:0005739//mitochondrion
CL10418.Contig4_All	3263	1.0975	0.4049	0.4461	0.4107	0.2473	-1.43858	-1.29878	-1.41806	-2.14989	gi|225452458|ref|XP_002274361.1|	129	5e-28	PREDICTED: L-aspartate oxidase 1-like [Vitis vinifera]	gi|225452457|ref|XM_002274325.1|	464	1e-127	PREDICTED: Vitis vinifera L-aspartate oxidase 1-like (LOC100242339), mRNA	sp|O82663|DHSA1_ARATH	147	4e-35	Succinate dehydrogenase [ubiquinone] flavoprotein subunit 1, mitochondrial OS=Arabidopsis thaliana GN=SDH1-1 PE=1 SV=1	RSc2447	253	2e-66	COG0029	Aspartate oxidase	K00278	2e-171	602	vvi:100242339	L-aspartate oxidase [EC:1.4.3.16]	GO:0009435//NAD biosynthetic process;GO:0055114//oxidation-reduction process	GO:0044318;GO:0009055//electron carrier activity;GO:0008734//L-aspartate oxidase activity	GO:0009507//chloroplast;GO:0005739//mitochondrion
CL10418.Contig5_All	1997	2.2415	0.7088	0.686	0.7158	0.6286	-1.66101	-1.70818	-1.64684	-1.83425	gi|225452458|ref|XP_002274361.1|	640.2	0	PREDICTED: L-aspartate oxidase 1-like [Vitis vinifera]	gi|225452457|ref|XM_002274325.1|	480	1e-132	PREDICTED: Vitis vinifera L-aspartate oxidase 1-like (LOC100242339), mRNA	sp|O82663|DHSA1_ARATH	163	3e-40	Succinate dehydrogenase [ubiquinone] flavoprotein subunit 1, mitochondrial OS=Arabidopsis thaliana GN=SDH1-1 PE=1 SV=1	RSc2447	277	6e-74	COG0029	Aspartate oxidase	K00278	0	640	vvi:100242339	L-aspartate oxidase [EC:1.4.3.16]	GO:0009435//NAD biosynthetic process;GO:0055114//oxidation-reduction process	GO:0044318;GO:0009055//electron carrier activity;GO:0008734//L-aspartate oxidase activity	GO:0009507//chloroplast;GO:0005739//mitochondrion
CL10418.Contig6_All	1286	1.4619	2.2747	4.5938	2.0842	2.998	0.637832	1.65184	0.511649	1.03616	gi|225452458|ref|XP_002274361.1|	553.9	2e-156	PREDICTED: L-aspartate oxidase 1-like [Vitis vinifera]	gi|225452457|ref|XM_002274325.1|	367	2e-98	PREDICTED: Vitis vinifera L-aspartate oxidase 1-like (LOC100242339), mRNA	sp|O82663|DHSA1_ARATH	139	5e-33	Succinate dehydrogenase [ubiquinone] flavoprotein subunit 1, mitochondrial OS=Arabidopsis thaliana GN=SDH1-1 PE=1 SV=1	PA0761	238	1e-62	COG0029	Aspartate oxidase	K00278	2e-157	553	vvi:100242339	L-aspartate oxidase [EC:1.4.3.16]	GO:0009435//NAD biosynthetic process;GO:0055114//oxidation-reduction process	GO:0044318;GO:0009055//electron carrier activity;GO:0008734//L-aspartate oxidase activity	GO:0009507//chloroplast;GO:0005739//mitochondrion
CL10418.Contig9_All	3358	0.7465	0.5339	0.3825	0.9578	2.6968	-0.483573	-0.964683	0.359582	1.85303	gi|225452458|ref|XP_002274361.1|	1107.4	0	PREDICTED: L-aspartate oxidase 1-like [Vitis vinifera]	gi|225452457|ref|XM_002274325.1|	1031	0	PREDICTED: Vitis vinifera L-aspartate oxidase 1-like (LOC100242339), mRNA	sp|O82663|DHSA1_ARATH	271	2e-72	Succinate dehydrogenase [ubiquinone] flavoprotein subunit 1, mitochondrial OS=Arabidopsis thaliana GN=SDH1-1 PE=1 SV=1	RSc2447	436	1e-121	COG0029	Aspartate oxidase	K00278	0	1107	vvi:100242339	L-aspartate oxidase [EC:1.4.3.16]	GO:0009435//NAD biosynthetic process;GO:0055114//oxidation-reduction process	GO:0044318;GO:0009055//electron carrier activity;GO:0008734//L-aspartate oxidase activity	GO:0009507//chloroplast;GO:0005739//mitochondrion
CL10460.Contig1_All	2161	4.5156	2.0086	0.8716	17.1158	5.6842	-1.16873	-2.37318	1.92234	0.33204	gi|76177061|gb|ABA40922.1|	60.1	1e-07	4-coumaroyl CoA ligase [Camellia sinensis]	gi|76177060|gb|DQ194356.1|	2914	0	Camellia sinensis cultivar UPASI-10 4-coumaroyl CoA ligase mRNA, complete cds	sp|P31687|4CL2_SOYBN	816	0	4-coumarate--CoA ligase 2 OS=Glycine max PE=2 SV=2	BH3104	239	2e-62	COG0318	Acyl-CoA synthetases (AMP-forming)/AMP-acid ligases II	K01904	0	876	rcu:RCOM_1325310	4-coumarate--CoA ligase [EC:6.2.1.12]	GO:0010584//pollen exine formation;GO:0055114//oxidation-reduction process;GO:0009411//response to UV	GO:0047077;GO:0016207//4-coumarate-CoA ligase activity	-
CL10460.Contig2_All	2065	8.6274	3.8842	3.0681	59.7917	17.4545	-1.15131	-1.49158	2.79295	1.0166	gi|76177061|gb|ABA40922.1|	60.1	1e-07	4-coumaroyl CoA ligase [Camellia sinensis]	gi|76177060|gb|DQ194356.1|	3231	0	Camellia sinensis cultivar UPASI-10 4-coumaroyl CoA ligase mRNA, complete cds	sp|P31687|4CL2_SOYBN	881	0	4-coumarate--CoA ligase 2 OS=Glycine max PE=2 SV=2	BH3104	254	5e-67	COG0318	Acyl-CoA synthetases (AMP-forming)/AMP-acid ligases II	K01904	0	940	rcu:RCOM_1325310	4-coumarate--CoA ligase [EC:6.2.1.12]	GO:0010584//pollen exine formation;GO:0055114//oxidation-reduction process;GO:0009411//response to UV	GO:0047077;GO:0016207//4-coumarate-CoA ligase activity	-
CL10491.Contig1_All	1006	1.0679	1.6884	1.0213	4.4404	0.8021	0.66088	-0.0643698	2.05591	-0.412923	gi|255557861|ref|XP_002519960.1|	399.1	6e-110	protein with unknown function [Ricinus communis] >gi|223541006|gb|EEF42564.1| protein with unknown function [Ricinus communis]	gi|359474665|ref|XM_002267649.2|	194	1e-46	PREDICTED: Vitis vinifera uncharacterized LOC100255190 (LOC100255190), mRNA	sp|Q94F87|CMT2_ARATH	343	1e-94	DNA (cytosine-5)-methyltransferase CMT2 OS=Arabidopsis thaliana GN=CMT2 PE=2 SV=3	all0934	67.4	4e-11	COG0270	Site-specific DNA methylase	K00558	5e-111	399	rcu:RCOM_0868250	DNA (cytosine-5-)-methyltransferase [EC:2.1.1.37]	GO:0090116//C-5 methylation of cytosine	GO:0003886//DNA (cytosine-5-)-methyltransferase activity;GO:0003677//DNA binding;GO:0016746//transferase activity, transferring acyl groups	GO:0005634//nucleus;GO:0005739//mitochondrion
CL10716.Contig2_All	7296	15.3626	12.1704	10.1624	7.2982	8.4794	-0.336046	-0.596181	-1.07381	-0.857388	gi|296082099|emb|CBI21104.3|	1272.3	0	unnamed protein product [Vitis vinifera]	gi|225430417|ref|XM_002282977.1|	424	1e-115	PREDICTED: Vitis vinifera histone-lysine N-methyltransferase ATX1-like (LOC100255892), mRNA	sp|Q9C5X4|ATX1_ARATH	168	4e-41	Histone-lysine N-methyltransferase ATX1 OS=Arabidopsis thaliana GN=ATX1 PE=1 SV=2	SPCC306.04c	146	6e-34	COG2940	Proteins containing SET domain	K11422	2e-35	150	cme:CMG025C	histone-lysine N-methyltransferase SETD1 [EC:2.1.1.43]	-	GO:0016740//transferase activity	-
CL10720.Contig23_All	1277	3.0146	2.6602	0.5364	2.0289	1.8957	-0.180432	-2.49059	-0.571269	-0.669236	gi|76782196|gb|ABA54868.1|	124	5e-27	putative shikimate kinase [Fagus sylvatica]	gi|359480716|ref|XM_002279896.2|	172	6e-40	PREDICTED: Vitis vinifera shikimate kinase (LOC100262762), mRNA	sp|Q9SJ05|SK1_ARATH	218	5e-57	Shikimate kinase 1, chloroplastic OS=Arabidopsis thaliana GN=SK1 PE=1 SV=2	sll1669	86.7	8e-17	COG0703	Shikimate kinase	K00891	1e-61	235	gmx:100784290	shikimate kinase [EC:2.7.1.71]	GO:0009423//chorismate biosynthetic process;GO:0006744//ubiquinone biosynthetic process;GO:0016310//phosphorylation;GO:0019632//shikimate metabolic process;GO:0009073//aromatic amino acid family biosynthetic process	GO:0004765//shikimate kinase activity;GO:0046872//metal ion binding;GO:0005524//ATP binding	GO:0009507//chloroplast
CL1077.Contig39_All	3959	0.5879	0.6912	0.3893	2.1213	0.9738	0.233532	-0.594688	1.85131	0.728055	gi|255577573|ref|XP_002529664.1|	33.9	2e-95	prephenate dehydratase, putative [Ricinus communis] >gi|223530844|gb|EEF32706.1| prephenate dehydratase, putative [Ricinus communis]	gi|225447034|ref|XM_002269427.1|	359	1e-95	PREDICTED: Vitis vinifera arogenate dehydratase/prephenate dehydratase 1, chloroplastic-like (LOC100265426), mRNA	sp|Q9SA96|AROD1_ARATH	218	2e-56	Arogenate dehydratase/prephenate dehydratase 1, chloroplastic OS=Arabidopsis thaliana GN=ADT1 PE=1 SV=1	aq_951_2	95.1	4e-19	COG0077	Prephenate dehydratase	K05359	2e-96	242	rcu:RCOM_0856680	arogenate/prephenate dehydratase [EC:4.2.1.91 4.2.1.51]	GO:0009094//L-phenylalanine biosynthetic process	GO:0047769//arogenate dehydratase activity;GO:0016597//amino acid binding;GO:0004664//prephenate dehydratase activity	GO:0009507//chloroplast
CL1077.Contig4_All	1388	0.1935	0.204	0.001	5.7287	1.8733	0.0762356	-7.59619	4.8878	3.27518	gi|297739158|emb|CBI28809.3|	544.3	1e-153	unnamed protein product [Vitis vinifera]	gi|225447034|ref|XM_002269427.1|	716	0	PREDICTED: Vitis vinifera arogenate dehydratase/prephenate dehydratase 1, chloroplastic-like (LOC100265426), mRNA	sp|Q9SA96|AROD1_ARATH	420	1e-117	Arogenate dehydratase/prephenate dehydratase 1, chloroplastic OS=Arabidopsis thaliana GN=ADT1 PE=1 SV=1	DR1147	174	3e-43	COG0077	Prephenate dehydratase	K05359	1e-154	544	vvi:100265426	arogenate/prephenate dehydratase [EC:4.2.1.91 4.2.1.51]	GO:0009094//L-phenylalanine biosynthetic process	GO:0047769//arogenate dehydratase activity;GO:0016597//amino acid binding;GO:0004664//prephenate dehydratase activity	GO:0009507//chloroplast
CL10810.Contig1_All	500	5.5506	3.2083	5.9933	2.5016	0.8966	-0.790835	0.110707	-1.14979	-2.63011	--	--	--	--	gi|310743923|dbj|AB597268.1|	60	2e-06	Camellia sinensis CsGS1;2 gene for glutamine synthetase, partial cds, allele: GS1C-874bp fragment	--	--	--	--	--	--	--	--	--	--	--	--	--	--	-	-	-
CL10821.Contig1_All	1500	2.7454	2.768	2.9681	0.2382	1.1955	0.0118276	0.112523	-3.52677	-1.1994	gi|332322180|emb|CCA66188.1|	121.3	4e-26	hypothetical protein [Beta vulgaris subsp. vulgaris]	--	--	--	--	--	--	--	--	--	--	--	--	--	K14321	1e-21	103	vvi:100243153	nucleoporin-like protein 2	-	-	-
CL10832.Contig3_All	1939	12.2815	22.7268	26.2726	13.2238	18.9587	0.887908	1.09707	0.10665	0.626373	gi|359479415|ref|XP_002270787.2|	769.6	0	PREDICTED: uncharacterized protein LOC100255054 [Vitis vinifera]	gi|359479414|ref|XM_002270751.2|	559	1e-156	PREDICTED: Vitis vinifera uncharacterized LOC100255054 (LOC100255054), mRNA	--	--	--	--	alr3338	204	3e-52	COG0406	Fructose-2,6-bisphosphatase	K15634	0	766	vvi:100255054	probable phosphoglycerate mutase [EC:5.4.2.1]	GO:0008152//metabolic process	GO:0004619//phosphoglycerate mutase activity	GO:0009536//plastid
CL11034.Contig2_All	1663	4.4682	1.8725	2.1108	0.1074	0.7009	-1.25473	-1.0819	-5.37863	-2.67241	gi|332322110|emb|CCA66009.1|	83.2	1e-14	hypothetical protein [Beta vulgaris subsp. vulgaris]	gi|393715660|dbj|AB624184.1|	91.7	2e-15	Camellia sinensis DNA, SSR marker, MSG0670	sp|P0C2F6|RNHX1_ARATH	85.9	6e-17	Putative ribonuclease H protein At1g65750 OS=Arabidopsis thaliana GN=At1g65750 PE=3 SV=1	BH1770	58.5	3e-08	COG0328	Ribonuclease HI	K14321	2e-17	89	vvi:100243153	nucleoporin-like protein 2	-	-	-
CL11058.Contig1_All	1299	0.2757	0.4359	0.1977	1.9258	3.3131	0.660898	-0.479786	2.80429	3.58701	gi|462399674|gb|EMJ05342.1|	535	1e-150	hypothetical protein PRUPE_ppa021964mg, partial [Prunus persica]	gi|359476901|ref|XM_003631859.1|	549	1e-153	PREDICTED: Vitis vinifera serine acetyltransferase (LOC100233047), mRNA	sp|Q8W2B8|SAT4_ARATH	454	4e-128	Serine acetyltransferase 4 OS=Arabidopsis thaliana GN=SAT4 PE=1 SV=1	cysE	273	5e-73	COG1045	Serine acetyltransferase	K00640	5e-144	509	pop:POPTR_818359	serine O-acetyltransferase [EC:2.3.1.30]	GO:0006535//cysteine biosynthetic process from serine;GO:0000103//sulfate assimilation	GO:0009001//serine O-acetyltransferase activity	GO:0005829//cytosol
CL11206.Contig14_All	2518	0.8889	0.2249	0.136	0.9935	2.2433	-1.98274	-2.70841	0.160499	1.33553	gi|147852277|emb|CAN80126.1|	712.2	0	hypothetical protein VITISV_013417 [Vitis vinifera]	gi|226343000|gb|AC235739.1|	75.8	2e-10	Glycine max strain Williams 82 clone GM_WBb0002K19, complete sequence	sp|P08770|TRA1_MAIZE	406	3e-113	Putative AC transposase OS=Zea mays PE=2 SV=2	--	--	--	--	--	K00001	3e-25	115	gmx:100787307	alcohol dehydrogenase [EC:1.1.1.1]	-	GO:0005488//binding	GO:0009536//plastid
CL11206.Contig32_All	1831	8.7521	6.4935	6.5932	5.6601	4.0154	-0.430633	-0.40865	-0.628802	-1.12409	gi|147852277|emb|CAN80126.1|	216.1	1e-160	hypothetical protein VITISV_013417 [Vitis vinifera]	gi|147835235|emb|AM455498.2|	71.9	2e-09	Vitis vinifera contig VV78X185519.6, whole genome shotgun sequence	sp|P08770|TRA1_MAIZE	214	1e-85	Putative AC transposase OS=Zea mays PE=2 SV=2	--	--	--	--	--	K00001	6e-24	110	gmx:100787307	alcohol dehydrogenase [EC:1.1.1.1]	-	-	-
CL11206.Contig37_All	3565	2.6117	2.8322	2.1615	1.6289	1.1821	0.116934	-0.272956	-0.681091	-1.14364	gi|147852277|emb|CAN80126.1|	718	0	hypothetical protein VITISV_013417 [Vitis vinifera]	gi|393715564|dbj|AB624088.1|	289	1e-74	Camellia sinensis DNA, SSR marker, MSG0469	sp|P08770|TRA1_MAIZE	366	6e-101	Putative AC transposase OS=Zea mays PE=2 SV=2	--	--	--	--	--	K00001	1e-24	114	gmx:100787307	alcohol dehydrogenase [EC:1.1.1.1]	-	GO:0005488//binding	GO:0009536//plastid
CL11206.Contig40_All	2790	3.2088	3.2131	2.5471	1.3129	1.3497	0.00193201	-0.333178	-1.28928	-1.2494	gi|147852277|emb|CAN80126.1|	107.8	2e-162	hypothetical protein VITISV_013417 [Vitis vinifera]	gi|357456672|ref|XM_003598569.1|	63.9	9e-07	Medicago truncatula HAT family dimerization domain containing protein (MTR_3g017410) mRNA, complete cds	sp|P08770|TRA1_MAIZE	189	1e-47	Putative AC transposase OS=Zea mays PE=2 SV=2	--	--	--	--	--	K00001	5e-09	62	gmx:100787307	alcohol dehydrogenase [EC:1.1.1.1]	-	-	GO:0009536//plastid
CL11206.Contig7_All	3514	1.8089	2.0408	1.9979	1.4492	0.6889	0.174022	0.143372	-0.319856	-1.39275	gi|147852277|emb|CAN80126.1|	707.6	0	hypothetical protein VITISV_013417 [Vitis vinifera]	gi|393715564|dbj|AB624088.1|	289	1e-74	Camellia sinensis DNA, SSR marker, MSG0469	sp|P08770|TRA1_MAIZE	357	3e-98	Putative AC transposase OS=Zea mays PE=2 SV=2	--	--	--	--	--	K00001	7e-24	111	gmx:100787307	alcohol dehydrogenase [EC:1.1.1.1]	-	GO:0005488//binding	GO:0009536//plastid
CL11248.Contig1_All	1547	608.738	1404.21	842.785	2510.86	832.506	1.20587	0.469345	2.04429	0.451639	gi|113202132|gb|ABI33224.1|	645.2	0	ACC oxidase [Camellia sinensis]	gi|113202131|gb|DQ904328.1|	2232	0	Camellia sinensis ACC oxidase (ACO) mRNA, complete cds	sp|Q8S932|ACCO_DIOKA	568	3e-162	1-aminocyclopropane-1-carboxylate oxidase OS=Diospyros kaki GN=DK-ACO1 PE=2 SV=1	PA4191	108	3e-23	COG3491	Isopenicillin N synthase and related dioxygenases	K05933	2e-161	567	vvi:100256784	aminocyclopropanecarboxylate oxidase [EC:1.14.17.4]	GO:0055114//oxidation-reduction process	GO:0009815//1-aminocyclopropane-1-carboxylate oxidase activity;GO:0016706//oxidoreductase activity, acting on paired donors, with incorporation or reduction of molecular oxygen, 2-oxoglutarate as one donor, and incorporation of one atom each of oxygen into both donors	-
CL11248.Contig4_All	324	6.3552	28.8329	3.4353	40.5345	16.8806	2.18171	-0.887501	2.67314	1.40936	gi|113202132|gb|ABI33224.1|	203.8	6e-52	ACC oxidase [Camellia sinensis]	gi|443611696|gb|KC112393.1|	478	1e-132	Camellia japonica 1-aminocyclopropane-1-carboxylate oxidase protein (ACO) mRNA, partial cds	sp|Q8S932|ACCO_DIOKA	187	9e-49	1-aminocyclopropane-1-carboxylate oxidase OS=Diospyros kaki GN=DK-ACO1 PE=2 SV=1	--	--	--	--	--	K05933	3e-48	187	pop:POPTR_573016	aminocyclopropanecarboxylate oxidase [EC:1.14.17.4]	GO:0055114//oxidation-reduction process	GO:0016706//oxidoreductase activity, acting on paired donors, with incorporation or reduction of molecular oxygen, 2-oxoglutarate as one donor, and incorporation of one atom each of oxygen into both donors	-
CL113.Contig8_All	2242	6.1893	2.862	1.5657	5.3398	1.9596	-1.11275	-1.98297	-0.212991	-1.65922	gi|225463912|ref|XP_002266398.1|	349	2e-94	PREDICTED: histidine decarboxylase-like [Vitis vinifera]	gi|359493046|ref|XM_002266362.2|	509	1e-141	PREDICTED: Vitis vinifera histidine decarboxylase-like (LOC100258141), mRNA	sp|P54772|DCHS_SOLLC	276	3e-74	Histidine decarboxylase OS=Solanum lycopersicum GN=HDC PE=2 SV=1	mlr6209	154	8e-37	COG0076	Glutamate decarboxylase and related PLP-dependent proteins	K01590	3e-141	501	vvi:100258141	histidine decarboxylase [EC:4.1.1.22]	GO:0009793//embryo development ending in seed dormancy;GO:0006580//ethanolamine metabolic process;GO:0006520//cellular amino acid metabolic process	GO:0030170//pyridoxal phosphate binding;GO:0004398//histidine decarboxylase activity	GO:0005886//plasma membrane;GO:0005829//cytosol
CL113.Contig9_All	1636	17.1827	7.3252	3.5587	17.5297	10.961	-1.23002	-2.27153	0.0288446	-0.648577	gi|225463912|ref|XP_002266398.1|	845.5	0	PREDICTED: histidine decarboxylase-like [Vitis vinifera]	gi|359493046|ref|XM_002266362.2|	880	0	PREDICTED: Vitis vinifera histidine decarboxylase-like (LOC100258141), mRNA	sp|P54772|DCHS_SOLLC	500	8e-142	Histidine decarboxylase OS=Solanum lycopersicum GN=HDC PE=2 SV=1	mlr6209	268	2e-71	COG0076	Glutamate decarboxylase and related PLP-dependent proteins	K01590	0	845	vvi:100258141	histidine decarboxylase [EC:4.1.1.22]	GO:0009793//embryo development ending in seed dormancy;GO:0006580//ethanolamine metabolic process;GO:0006520//cellular amino acid metabolic process	GO:0030170//pyridoxal phosphate binding;GO:0004398//histidine decarboxylase activity	GO:0005886//plasma membrane;GO:0005829//cytosol
CL11336.Contig1_All	1040	0.0861	1.4517	1.8111	1.1168	0.5173	4.07559	4.39471	3.69721	2.58692	gi|255570775|ref|XP_002526340.1|	181	2e-44	LOB domain-containing protein, putative [Ricinus communis] >gi|223534299|gb|EEF36011.1| LOB domain-containing protein, putative [Ricinus communis]	gi|118766405|gb|AC192352.2|	192	5e-46	Medicago truncatula chromosome 2 BAC clone mte1-82k18, complete sequence	sp|Q9SK08|LBD11_ARATH	123	2e-28	LOB domain-containing protein 11 OS=Arabidopsis thaliana GN=LBD11 PE=2 SV=2	--	--	--	--	--	K01955	3e-39	160	vvi:100262205	carbamoyl-phosphate synthase large subunit [EC:6.3.5.5]	-	-	-
CL11336.Contig2_All	1227	1.0944	9.0748	9.9085	3.3494	4.969	3.05173	3.17853	1.61376	2.18282	gi|255570775|ref|XP_002526340.1|	298.1	2e-79	LOB domain-containing protein, putative [Ricinus communis] >gi|223534299|gb|EEF36011.1| LOB domain-containing protein, putative [Ricinus communis]	gi|460389936|ref|XM_004240553.1|	218	1e-53	PREDICTED: Solanum lycopersicum LOB domain-containing protein 1-like (LOC101251889), mRNA	sp|Q9SK08|LBD11_ARATH	242	4e-64	LOB domain-containing protein 11 OS=Arabidopsis thaliana GN=LBD11 PE=2 SV=2	--	--	--	--	--	K01955	2e-67	254	vvi:100262205	carbamoyl-phosphate synthase large subunit [EC:6.3.5.5]	-	-	-
CL11396.Contig1_All	798	4.9362	6.1489	4.6135	1.4554	3.3707	0.316927	-0.0975392	-1.76199	-0.550353	--	--	--	--	gi|310743911|dbj|AB597262.1|	200	2e-48	Camellia sinensis GS1;3 gene for glutamine synthetase, partial cds, allele: GS2B-longer fragment	--	--	--	--	--	--	--	--	--	--	--	--	--	--	-	-	-
CL11396.Contig3_All	572	11.582	15.5071	8.3822	2.9676	5.7997	0.421045	-0.466484	-1.96452	-0.997834	--	--	--	--	gi|310743911|dbj|AB597262.1|	107	1e-20	Camellia sinensis GS1;3 gene for glutamine synthetase, partial cds, allele: GS2B-longer fragment	--	--	--	--	--	--	--	--	--	--	--	--	--	--	-	-	-
CL11587.Contig10_All	1487	2.5286	2.2845	2.0728	0.6609	1.8692	-0.14646	-0.286758	-1.93583	-0.435918	gi|462397670|gb|EMJ03338.1|	229.9	6e-164	hypothetical protein PRUPE_ppa006207mg [Prunus persica]	gi|359484611|ref|XM_003633083.1|	720	0	PREDICTED: Vitis vinifera 3-hydroxyisobutyryl-CoA hydrolase-like protein 3, mitochondrial-like, transcript variant 2 (LOC100261210), mRNA	sp|Q9LK08|HIBC7_ARATH	348	6e-96	3-hydroxyisobutyryl-CoA hydrolase-like protein 4, mitochondrial OS=Arabidopsis thaliana GN=At3g24360 PE=2 SV=1	BMEI1196	123	5e-41	COG1024	Enoyl-CoA hydratase/carnithine racemase	K05605	3e-46	140	aly:ARALYDRAFT_668778	3-hydroxyisobutyryl-CoA hydrolase [EC:3.1.2.4]	GO:0008152//metabolic process	GO:0016787//hydrolase activity;GO:0004300//enoyl-CoA hydratase activity	GO:0016020//membrane
CL11587.Contig11_All	1005	5.0776	4.7885	2.8113	4.0004	1.6059	-0.0845729	-0.852909	-0.344002	-1.66076	gi|359484614|ref|XP_002284721.2|	323.9	2e-87	PREDICTED: 3-hydroxyisobutyryl-CoA hydrolase-like protein 3, mitochondrial-like isoform 1 [Vitis vinifera]	gi|359484613|ref|XM_002284685.2|	299	3e-78	PREDICTED: Vitis vinifera 3-hydroxyisobutyryl-CoA hydrolase-like protein 3, mitochondrial-like, transcript variant 1 (LOC100261210), mRNA	sp|Q9T0K7|HIBC6_ARATH	295	2e-80	3-hydroxyisobutyryl-CoA hydrolase-like protein 3, mitochondrial OS=Arabidopsis thaliana GN=At4g13360 PE=1 SV=2	BMEI1196	93.6	5e-19	COG1024	Enoyl-CoA hydratase/carnithine racemase	K05605	4e-20	97.1	aly:ARALYDRAFT_920141	3-hydroxyisobutyryl-CoA hydrolase [EC:3.1.2.4]	GO:0008152//metabolic process	GO:0004300//enoyl-CoA hydratase activity;GO:0016787//hydrolase activity	GO:0005829//cytosol;GO:0005739//mitochondrion
CL11587.Contig8_All	2406	1.1907	0.9413	0.7473	0.2599	0.5962	-0.339083	-0.672051	-2.19578	-0.997942	gi|225445320|ref|XP_002281437.1|	502.3	1e-140	PREDICTED: nudix hydrolase 20, chloroplastic [Vitis vinifera] >gi|297738865|emb|CBI28110.3| unnamed protein product [Vitis vinifera]	gi|225445319|ref|XM_002281401.1|	406	1e-110	PREDICTED: Vitis vinifera nudix hydrolase 20, chloroplastic-like (LOC100242417), mRNA	sp|Q8VXZ0|NUD20_ARATH	453	2e-127	Nudix hydrolase 20, chloroplastic OS=Arabidopsis thaliana GN=NUDT20 PE=2 SV=1	YJR142w	145	3e-34	COG0494	NTP pyrophosphohydrolases including oxidative damage repair enzymes	K05605	6e-16	67.4	ppp:PHYPADRAFT_199427	3-hydroxyisobutyryl-CoA hydrolase [EC:3.1.2.4]	-	GO:0016787//hydrolase activity	GO:0009507//chloroplast
CL11932.Contig3_All	815	3.8446	2.1999	1.7859	2.0828	0.8801	-0.805396	-1.10618	-0.884309	-2.12709	gi|224140569|ref|XP_002323655.1|	432.6	3e-120	predicted protein [Populus trichocarpa] >gi|222868285|gb|EEF05416.1| predicted protein [Populus trichocarpa]	gi|359481180|ref|XM_002267751.2|	313	2e-82	PREDICTED: Vitis vinifera alanine--glyoxylate aminotransferase 2 homolog 2, mitochondrial-like (LOC100251671), mRNA	sp|Q9SR86|AGT23_ARATH	394	3e-110	Alanine--glyoxylate aminotransferase 2 homolog 3, mitochondrial OS=Arabidopsis thaliana GN=At3g08860 PE=2 SV=1	SMc00677_3	124	2e-28	COG0160	4-aminobutyrate aminotransferase and related aminotransferases	K00827	3e-121	432	pop:POPTR_835604	alanine-glyoxylate transaminase / (R)-3-amino-2-methylpropionate-pyruvate transaminase [EC:2.6.1.44 2.6.1.40]	GO:0007568//aging;GO:0043562//cellular response to nitrogen levels;GO:0008152//metabolic process;GO:0009830//cell wall modification involved in abscission	GO:0008453//alanine-glyoxylate transaminase activity;GO:0030170//pyridoxal phosphate binding	-
CL12226.Contig1_All	444	2.8229	29.1163	3.6638	31.9939	15.5493	3.36658	0.376163	3.50255	2.4616	gi|343794776|gb|AEM62884.1|	157.5	5e-38	ACC oxidase 5 [Actinidia deliciosa]	gi|443611696|gb|KC112393.1|	329	1e-87	Camellia japonica 1-aminocyclopropane-1-carboxylate oxidase protein (ACO) mRNA, partial cds	sp|Q8S932|ACCO_DIOKA	154	2e-38	1-aminocyclopropane-1-carboxylate oxidase OS=Diospyros kaki GN=DK-ACO1 PE=2 SV=1	--	--	--	--	--	K05933	1e-37	152	vvi:100256784	aminocyclopropanecarboxylate oxidase [EC:1.14.17.4]	GO:0055114//oxidation-reduction process	GO:0016706//oxidoreductase activity, acting on paired donors, with incorporation or reduction of molecular oxygen, 2-oxoglutarate as one donor, and incorporation of one atom each of oxygen into both donors	-
CL12233.Contig5_All	3488	5.7493	4.1121	3.4856	4.2519	1.6709	-0.483511	-0.721979	-0.435279	-1.78276	gi|255557233|ref|XP_002519647.1|	64.3	1e-08	ornithine aminotransferase, putative [Ricinus communis] >gi|223541064|gb|EEF42620.1| ornithine aminotransferase, putative [Ricinus communis]	gi|149938949|gb|EF063565.1|	977	0	Actinidia chinensis OAT1 (OAT1) mRNA, partial cds	sp|Q9FNK4|OAT_ARATH	586	8e-170	Ornithine aminotransferase, mitochondrial OS=Arabidopsis thaliana GN=DELTA-OAT PE=1 SV=1	SPBC21C3.08c	382	2e-105	COG4992	Ornithine/acetylornithine aminotransferase	K00819	0	617	rcu:RCOM_0631280	ornithine--oxo-acid transaminase [EC:2.6.1.13]	GO:0006635//fatty acid beta-oxidation;GO:0006593//ornithine catabolic process;GO:0009414//response to water deprivation;GO:0009413//response to flooding;GO:0010260//organ senescence;GO:0009816//defense response to bacterium, incompatible interaction;GO:0019544//arginine catabolic process to glutamate;GO:0009753//response to jasmonic acid stimulus;GO:0055129//L-proline biosynthetic process;GO:0042…	GO:0008270//zinc ion binding;GO:0030170//pyridoxal phosphate binding;GO:0004587//ornithine-oxo-acid transaminase activity	GO:0005759//mitochondrial matrix
CL12280.Contig1_All	1606	2.2855	0.9989	1.1728	0.5007	1.5074	-1.1941	-0.962553	-2.19049	-0.600448	gi|297746117|emb|CBI16173.3|	363.6	5e-99	unnamed protein product [Vitis vinifera]	gi|123662199|emb|AM444980.1|	71.9	2e-09	Vitis vinifera contig VV78X113181.3, whole genome shotgun sequence	sp|A1L4Y2|ADHL3_ARATH	184	2e-46	Alcohol dehydrogenase-like 3 OS=Arabidopsis thaliana GN=At1g32780 PE=2 SV=1	YDL168w	162	2e-39	COG1062	Zn-dependent alcohol dehydrogenases, class III	K00001	3e-47	187	aly:ARALYDRAFT_473464	alcohol dehydrogenase [EC:1.1.1.1]	-	GO:0046872//metal ion binding;GO:0016491//oxidoreductase activity	-
CL12280.Contig3_All	1952	1.4676	0.5801	1.1843	0.2746	0.7809	-1.33909	-0.309424	-2.41806	-0.910249	gi|349664128|gb|AEQ04839.1|	484.2	3e-135	alcohol dehydrogenase [Olea europaea]	gi|123662199|emb|AM444980.1|	71.9	2e-09	Vitis vinifera contig VV78X113181.3, whole genome shotgun sequence	sp|A1L4Y2|ADHL3_ARATH	299	4e-81	Alcohol dehydrogenase-like 3 OS=Arabidopsis thaliana GN=At1g32780 PE=2 SV=1	YDL168w	256	1e-67	COG1062	Zn-dependent alcohol dehydrogenases, class III	K00121	2e-83	308	zma:100273217	S-(hydroxymethyl)glutathione dehydrogenase / alcohol dehydrogenase [EC:1.1.1.284 1.1.1.1]	-	GO:0046872//metal ion binding;GO:0016491//oxidoreductase activity	-
CL12311.Contig2_All	2124	7.9241	2.6212	2.9426	2.7341	3.4193	-1.59602	-1.42916	-1.53518	-1.21255	gi|225428155|ref|XP_002278690.1|	813.9	0	PREDICTED: probable flavin-containing monooxygenase 1-like [Vitis vinifera]	gi|359474815|ref|XM_002278654.2|	264	3e-67	PREDICTED: Vitis vinifera probable flavin-containing monooxygenase 1-like (LOC100250364), mRNA	sp|Q9LMA1|FMO1_ARATH	389	4e-108	Probable flavin-containing monooxygenase 1 OS=Arabidopsis thaliana GN=FMO1 PE=2 SV=1	CC0774	81.6	5e-15	COG2072	Predicted flavoprotein involved in K+ transport	K11816	2e-15	83.2	pop:POPTR_565856	YUCCA family monooxygenase [EC:1.14.13.-]	GO:0055114//oxidation-reduction process	GO:0050660//flavin adenine dinucleotide binding;GO:0050661//NADP binding;GO:0004499//N,N-dimethylaniline monooxygenase activity	GO:0031227//intrinsic to endoplasmic reticulum membrane
CL12345.Contig67_All	1107	5.0949	2.0458	2.475	1.1299	1.4579	-1.31639	-1.04163	-2.17286	-1.80516	gi|297746198|emb|CBI16254.3|	324.7	1e-87	unnamed protein product [Vitis vinifera]	gi|359478678|ref|XM_002281981.2|	400	1e-108	PREDICTED: Vitis vinifera arogenate dehydratase/prephenate dehydratase 2, chloroplastic-like (LOC100245060), mRNA	sp|Q9SSE7|AROD2_ARATH	301	3e-82	Arogenate dehydratase/prephenate dehydratase 2, chloroplastic OS=Arabidopsis thaliana GN=ADT2 PE=1 SV=1	CC2933	114	4e-25	COG0077	Prephenate dehydratase	K05359	2e-84	310	vvi:100245060	arogenate/prephenate dehydratase [EC:4.2.1.91 4.2.1.51]	GO:0010048//vernalization response;GO:0048440//carpel development;GO:0043481//anthocyanin accumulation in tissues in response to UV light;GO:0009094//L-phenylalanine biosynthetic process	GO:0047769//arogenate dehydratase activity;GO:0004664//prephenate dehydratase activity;GO:0016597//amino acid binding	GO:0009507//chloroplast
CL12383.Contig1_All	1241	10.4603	0.2281	0.138	2.5917	0.5057	-5.51911	-6.24411	-2.01295	-4.3705	gi|462403655|gb|EMJ09212.1|	689.9	0	hypothetical protein PRUPE_ppa003265mg [Prunus persica]	gi|470116251|ref|XM_004294250.1|	579	1e-162	PREDICTED: Fragaria vesca subsp. vesca asparagine synthetase [glutamine-hydrolyzing]-like (LOC101307970), mRNA	sp|P49078|ASNS1_ARATH	676	0	Asparagine synthetase [glutamine-hydrolyzing] 1 OS=Arabidopsis thaliana GN=ASN1 PE=2 SV=2	asnB	404	2e-112	COG0367	Asparagine synthase (glutamine-hydrolyzing)	K01953	0	688	vvi:100241610	asparagine synthase (glutamine-hydrolysing) [EC:6.3.5.4]	GO:0009646//response to absence of light;GO:0009749//response to glucose stimulus;GO:0009744//response to sucrose stimulus;GO:0009750//response to fructose stimulus;GO:0070981//L-asparagine biosynthetic process;GO:0043617//cellular response to sucrose starvation;GO:0009063//cellular amino acid catabolic process	GO:0005524//ATP binding;GO:0004066//asparagine synthase (glutamine-hydrolyzing) activity	GO:0005737//cytoplasm
CL12539.Contig3_All	2000	5.282	2.3591	2.6542	10.2743	11.3869	-1.16285	-0.992807	0.959884	1.10822	gi|225462507|ref|XP_002269087.1|	298.1	3e-79	PREDICTED: protein SRG1 [Vitis vinifera] >gi|297740615|emb|CBI30797.3| unnamed protein product [Vitis vinifera]	gi|225463355|ref|XM_002271044.1|	198	2e-47	PREDICTED: Vitis vinifera protein SRG1-like (LOC100264138), mRNA	sp|Q39224|SRG1_ARATH	239	3e-63	Protein SRG1 OS=Arabidopsis thaliana GN=SRG1 PE=2 SV=1	CC0200	82.8	2e-15	COG3491	Isopenicillin N synthase and related dioxygenases	K06892	7e-36	150	pop:POPTR_550478		GO:0051555//flavonol biosynthetic process;GO:0055114//oxidation-reduction process	GO:0045431//flavonol synthase activity;GO:0016702//oxidoreductase activity, acting on single donors with incorporation of molecular oxygen, incorporation of two atoms of oxygen	-
CL12661.Contig3_All	1127	3.7335	4.2702	3.2667	7.531	6.9215	0.193775	-0.192695	1.01231	0.890556	gi|3024430|sp|O04016.1|P5CR_ACTCH	472.2	7e-132	RecName: Full=Pyrroline-5-carboxylate reductase; Short=P5C reductase; Short=P5CR >gi|1928962|gb|AAC14482.1| pyrroline-5-carboxylate reductase [Actinidia deliciosa]	gi|1928961|gb|U92287.1|ADU92287	821	0	Actinidia deliciosa pyrroline-5-carboxylate reductase mRNA, complete cds	sp|O04016|P5CR_ACTCH	472	2e-133	Pyrroline-5-carboxylate reductase OS=Actinidia chinensis PE=2 SV=1	MA4102	218	2e-56	COG0345	Pyrroline-5-carboxylate reductase	K00286	6e-118	422	pop:POPTR_831811	pyrroline-5-carboxylate reductase [EC:1.5.1.2]	GO:0055114//oxidation-reduction process;GO:0009651//response to salt stress;GO:0009408//response to heat;GO:0055129//L-proline biosynthetic process;GO:0006567//threonine catabolic process	GO:0000166//nucleotide binding;GO:0004735//pyrroline-5-carboxylate reductase activity	GO:0005618//cell wall;GO:0005737//cytoplasm
CL12729.Contig22_All	3870	2.6834	3.1454	4.7344	6.1408	3.7301	0.229181	0.819119	1.19436	0.475152	gi|302143843|emb|CBI22704.3|	402.9	2e-110	unnamed protein product [Vitis vinifera]	gi|359490627|ref|XM_002271769.2|	117	9e-23	PREDICTED: Vitis vinifera prolyl 4-hydroxylase subunit alpha-2-like (LOC100254198), mRNA	sp|P0C8L4|Y4648_ARATH	71.6	3e-12	Uncharacterized protein At4g26485 OS=Arabidopsis thaliana GN=At4g26485 PE=4 SV=1	--	--	--	--	--	K00472	6e-66	251	rcu:RCOM_0853250	prolyl 4-hydroxylase [EC:1.14.11.2]	GO:0009987//cellular process;GO:0044710;GO:0006950//response to stress	GO:0016706//oxidoreductase activity, acting on paired donors, with incorporation or reduction of molecular oxygen, 2-oxoglutarate as one donor, and incorporation of one atom each of oxygen into both donors;GO:0043167//ion binding	GO:0005768//endosome;GO:0005774//vacuolar membrane;GO:0005802//trans-Golgi network;GO:0005794//Golgi apparatus
CL12804.Contig88_All	3081	1.2495	1.2557	0.8615	0.58	0.3783	0.00714093	-0.536428	-1.10723	-1.72375	gi|224063417|ref|XP_002301136.1|	219.6	2e-55	predicted protein [Populus trichocarpa] >gi|222842862|gb|EEE80409.1| predicted protein [Populus trichocarpa]	gi|349724145|emb|FQ382408.1|	145	3e-31	Vitis vinifera clone SS0ABG58YK15	sp|Q9M439|BCAT2_ARATH	192	1e-48	Branched-chain-amino-acid aminotransferase 2, chloroplastic OS=Arabidopsis thaliana GN=BCAT2 PE=1 SV=1	SA0512	127	1e-28	COG0115	Branched-chain amino acid aminotransferase/4-amino-4-deoxychorismate lyase	K00826	2e-56	219	pop:POPTR_710535	branched-chain amino acid aminotransferase [EC:2.6.1.42]	GO:0009407//toxin catabolic process;GO:0009744//response to sucrose stimulus;GO:0009081//branched-chain amino acid metabolic process;GO:0009750//response to fructose stimulus	GO:0052654//L-leucine transaminase activity;GO:0052655//L-valine transaminase activity;GO:0052656//L-isoleucine transaminase activity	GO:0009507//chloroplast;GO:0005739//mitochondrion
CL1298.Contig8_All	2347	5.4547	3.7391	5.0707	3.6924	2.7124	-0.544809	-0.105315	-0.562941	-1.00793	gi|462395276|gb|EMJ01075.1|	397.9	4e-109	hypothetical protein PRUPE_ppa006357mg [Prunus persica]	gi|359475505|ref|XM_002271253.2|	589	1e-165	PREDICTED: Vitis vinifera proline iminopeptidase-like (LOC100242944), mRNA	sp|P93732|PIP_ARATH	352	5e-97	Proline iminopeptidase OS=Arabidopsis thaliana GN=PIP PE=2 SV=3	XF1510	243	1e-63	COG0596	Predicted hydrolases or acyltransferases (alpha/beta hydrolase superfamily)	K01259	5e-108	390	gmx:100793450	proline iminopeptidase [EC:3.4.11.5]	GO:0006508//proteolysis	GO:0004177//aminopeptidase activity	GO:0005829//cytosol;GO:0009507//chloroplast
CL13056.Contig3_All	1870	1.8192	1.0597	0.4578	1.3377	1.6302	-0.779648	-1.99051	-0.44355	-0.158255	gi|225447502|ref|XP_002265275.1|	125.6	3e-27	PREDICTED: indole-3-glycerol phosphate synthase, chloroplastic [Vitis vinifera]	gi|359485777|ref|XM_002265239.2|	557	1e-155	PREDICTED: Vitis vinifera indole-3-glycerol phosphate synthase, chloroplastic-like (LOC100251045), mRNA	sp|P49572|TRPC_ARATH	402	5e-112	Indole-3-glycerol phosphate synthase, chloroplastic OS=Arabidopsis thaliana GN=At2g04400 PE=2 SV=2	slr0546	255	2e-67	COG0134	Indole-3-glycerol phosphate synthase	K01609	3e-141	500	vvi:100251045	indole-3-glycerol phosphate synthase [EC:4.1.1.48]	GO:0009684//indoleacetic acid biosynthetic process;GO:0034976//response to endoplasmic reticulum stress;GO:0042742//defense response to bacterium;GO:0009627//systemic acquired resistance;GO:0006569//tryptophan catabolic process;GO:0000162//tryptophan biosynthetic process	GO:0005507//copper ion binding;GO:0004425//indole-3-glycerol-phosphate synthase activity	GO:0005829//cytosol;GO:0005739//mitochondrion;GO:0009534//chloroplast thylakoid;GO:0009570//chloroplast stroma
CL13146.Contig1_All	1258	1727.53	878.965	2791.16	2162.16	799.962	-0.97483	0.692156	0.323767	-1.1107	gi|56606534|gb|AAW02789.1|	431.8	1e-119	aluminum-induced protein [Codonopsis lanceolata]	gi|460367129|ref|XM_004229380.1|	498	1e-138	PREDICTED: Solanum lycopersicum stem-specific protein TSJT1-like (LOC101253225), mRNA	sp|P24805|TSJT1_TOBAC	132	3e-31	Stem-specific protein TSJT1 OS=Nicotiana tabacum GN=TSJT1 PE=2 SV=1	XF0118	58.9	2e-08	COG0367	Asparagine synthase (glutamine-hydrolyzing)	K01953	2e-10	65.1	ppp:PHYPADRAFT_173106	asparagine synthase (glutamine-hydrolysing) [EC:6.3.5.4]	-	-	GO:0005886//plasma membrane
CL13195.Contig2_All	1879	1.9535	2.1092	1.048	7.1796	0.5726	0.110635	-0.898423	1.87784	-1.77046	gi|225434396|ref|XP_002270785.1|	805.4	0	PREDICTED: alanine--glyoxylate aminotransferase 2 homolog 2, mitochondrial-like [Vitis vinifera]	gi|225434395|ref|XM_002270749.1|	995	0	PREDICTED: Vitis vinifera alanine--glyoxylate aminotransferase 2 homolog 2, mitochondrial-like (LOC100258727), mRNA	sp|Q9SR86|AGT23_ARATH	706	0	Alanine--glyoxylate aminotransferase 2 homolog 3, mitochondrial OS=Arabidopsis thaliana GN=At3g08860 PE=2 SV=1	SMc00677_3	327	4e-89	COG0160	4-aminobutyrate aminotransferase and related aminotransferases	K00827	0	805	vvi:100258727	alanine-glyoxylate transaminase / (R)-3-amino-2-methylpropionate-pyruvate transaminase [EC:2.6.1.44 2.6.1.40]	GO:0008152//metabolic process	GO:0030170//pyridoxal phosphate binding;GO:0008453//alanine-glyoxylate transaminase activity	-
CL13232.Contig1_All	1012	0.9731	1.0257	2.3689	4.9438	3.1895	0.0759489	1.28356	2.34496	1.71267	gi|460416125|ref|XP_004253400.1|	466.8	2e-130	PREDICTED: peroxidase 4-like isoform 2 [Solanum lycopersicum]	gi|117957300|gb|EF055261.1|	81.8	1e-12	Sesbania rostrata peroxidase 1 (prx1) mRNA, complete cds	sp|P22195|PER1_ARAHY	353	7e-98	Cationic peroxidase 1 OS=Arachis hypogaea GN=PNC1 PE=1 SV=2	--	--	--	--	--	K00430	7e-95	345	zma:100285577	peroxidase [EC:1.11.1.7]	GO:0055114//oxidation-reduction process;GO:0006979//response to oxidative stress	GO:0020037//heme binding;GO:0046872//metal ion binding;GO:0004601//peroxidase activity	-
CL13256.Contig10_All	2727	2.4294	0.6575	0.6593	5.8971	2.433	-1.88554	-1.88159	1.27941	0.00213627	gi|387571558|gb|AFJ80777.1|	840.1	0	phenylalanine ammonia-lyase [Camellia japonica]	gi|387571557|gb|JQ860361.1|	2040	0	Camellia japonica phenylalanine ammonia-lyase mRNA, complete cds	sp|P45726|PALY_CAMSI	805	0	Phenylalanine ammonia-lyase OS=Camellia sinensis GN=PAL PE=2 SV=1	RSp0365	219	2e-56	COG2986	Histidine ammonia-lyase	K10775	0	805	vvi:100241377	phenylalanine ammonia-lyase [EC:4.3.1.24]	GO:0009800//cinnamic acid biosynthetic process;GO:0006559//L-phenylalanine catabolic process	GO:0045548//phenylalanine ammonia-lyase activity	GO:0005737//cytoplasm
CL13256.Contig1_All	1594	1.5726	1.1248	1.7725	10.8734	2.1937	-0.483483	0.172634	2.78958	0.480214	gi|387571558|gb|AFJ80777.1|	846.7	0	phenylalanine ammonia-lyase [Camellia japonica]	gi|387571557|gb|JQ860361.1|	1992	0	Camellia japonica phenylalanine ammonia-lyase mRNA, complete cds	sp|P45726|PALY_CAMSI	800	0	Phenylalanine ammonia-lyase OS=Camellia sinensis GN=PAL PE=2 SV=1	RSp0365	220	6e-57	COG2986	Histidine ammonia-lyase	K10775	0	808	vvi:100241377	phenylalanine ammonia-lyase [EC:4.3.1.24]	GO:0009800//cinnamic acid biosynthetic process;GO:0006559//L-phenylalanine catabolic process	GO:0045548//phenylalanine ammonia-lyase activity	GO:0005737//cytoplasm
CL13256.Contig2_All	1551	2.5397	2.8595	2.8153	22.2922	2.717	0.171105	0.148631	3.13381	0.0973565	gi|387571558|gb|AFJ80777.1|	890.2	0	phenylalanine ammonia-lyase [Camellia japonica]	gi|387571557|gb|JQ860361.1|	2101	0	Camellia japonica phenylalanine ammonia-lyase mRNA, complete cds	sp|Q43052|PAL2_POPKI	793	0	Phenylalanine ammonia-lyase G2B OS=Populus kitakamiensis GN=PALG2B PE=3 SV=1	RSp0365	223	7e-58	COG2986	Histidine ammonia-lyase	K10775	0	799	vvi:100251137	phenylalanine ammonia-lyase [EC:4.3.1.24]	GO:0009800//cinnamic acid biosynthetic process;GO:0006559//L-phenylalanine catabolic process	GO:0045548//phenylalanine ammonia-lyase activity	GO:0005737//cytoplasm
CL13256.Contig3_All	499	28.1673	4.9167	2.5737	217.535	36.8346	-2.51826	-3.45211	2.94915	0.38704	gi|387571558|gb|AFJ80777.1|	328.6	2e-89	phenylalanine ammonia-lyase [Camellia japonica]	gi|378749119|gb|JN944578.1|	670	0	Camellia chekiangoleosa phenylalanine ammonia-lyase (PAL) mRNA, complete cds	sp|P45726|PALY_CAMSI	328	1e-90	Phenylalanine ammonia-lyase OS=Camellia sinensis GN=PAL PE=2 SV=1	RSp0365	99	4e-21	COG2986	Histidine ammonia-lyase	K10775	6e-90	327	pop:POPTR_820249	phenylalanine ammonia-lyase [EC:4.3.1.24]	GO:0009800//cinnamic acid biosynthetic process;GO:0006559//L-phenylalanine catabolic process	GO:0045548//phenylalanine ammonia-lyase activity	GO:0005737//cytoplasm
CL13256.Contig4_All	1555	5.5845	0.6068	0.6607	40.2755	7.1498	-3.20214	-3.07936	2.8504	0.356475	gi|387571558|gb|AFJ80777.1|	865.9	0	phenylalanine ammonia-lyase [Camellia japonica]	gi|387571557|gb|JQ860361.1|	1990	0	Camellia japonica phenylalanine ammonia-lyase mRNA, complete cds	sp|P45726|PALY_CAMSI	801	0	Phenylalanine ammonia-lyase OS=Camellia sinensis GN=PAL PE=2 SV=1	RSp0365	217	4e-56	COG2986	Histidine ammonia-lyase	K10775	0	790	vvi:100245997	phenylalanine ammonia-lyase [EC:4.3.1.24]	GO:0009800//cinnamic acid biosynthetic process;GO:0006559//L-phenylalanine catabolic process	GO:0045548//phenylalanine ammonia-lyase activity	GO:0005737//cytoplasm
CL13256.Contig5_All	1744	25.5127	5.3566	0.4909	49.1275	23.649	-2.25183	-5.69964	0.945315	-0.109436	gi|387571558|gb|AFJ80777.1|	985.3	0	phenylalanine ammonia-lyase [Camellia japonica]	gi|387571557|gb|JQ860361.1|	2054	0	Camellia japonica phenylalanine ammonia-lyase mRNA, complete cds	sp|P45726|PALY_CAMSI	899	0	Phenylalanine ammonia-lyase OS=Camellia sinensis GN=PAL PE=2 SV=1	RSp0365	249	1e-65	COG2986	Histidine ammonia-lyase	K10775	0	909	vvi:100251137	phenylalanine ammonia-lyase [EC:4.3.1.24]	GO:0009800//cinnamic acid biosynthetic process;GO:0006559//L-phenylalanine catabolic process	GO:0045548//phenylalanine ammonia-lyase activity	GO:0005737//cytoplasm
CL13256.Contig6_All	553	5.6662	3.4127	2.3224	106.466	7.9446	-0.731468	-1.28677	4.23187	0.487593	gi|1171998|sp|P45726.1|PALY_CAMSI	357.5	7e-98	RecName: Full=Phenylalanine ammonia-lyase >gi|662271|dbj|BAA05643.1| phenylalanine ammonia-lyase [Camellia sinensis]	gi|662270|dbj|D26596.1|CMEPAL	1057	0	Camellia sinensis PAL mRNA for phenylalanine ammonia-lyase, complete cds	sp|P45726|PALY_CAMSI	357	2e-99	Phenylalanine ammonia-lyase OS=Camellia sinensis GN=PAL PE=2 SV=1	VC1202	106	2e-23	COG2986	Histidine ammonia-lyase	K10775	2e-92	335	vvi:100266593	phenylalanine ammonia-lyase [EC:4.3.1.24]	GO:0009800//cinnamic acid biosynthetic process;GO:0006559//L-phenylalanine catabolic process	GO:0045548//phenylalanine ammonia-lyase activity	GO:0005737//cytoplasm
CL13256.Contig7_All	1560	0.6887	0.4234	0.0549	4.0089	0.9771	-0.701854	-3.649	2.54126	0.504631	gi|387571558|gb|AFJ80777.1|	909.8	0	phenylalanine ammonia-lyase [Camellia japonica]	gi|387571557|gb|JQ860361.1|	2863	0	Camellia japonica phenylalanine ammonia-lyase mRNA, complete cds	sp|P45726|PALY_CAMSI	791	0	Phenylalanine ammonia-lyase OS=Camellia sinensis GN=PAL PE=2 SV=1	RSp0365	223	9e-58	COG2986	Histidine ammonia-lyase	K10775	0	793	vvi:100251137	phenylalanine ammonia-lyase [EC:4.3.1.24]	GO:0009800//cinnamic acid biosynthetic process;GO:0006559//L-phenylalanine catabolic process	GO:0045548//phenylalanine ammonia-lyase activity	GO:0005737//cytoplasm
CL13256.Contig8_All	1593	14.4432	13.2688	11.1792	89.3414	13.0579	-0.122353	-0.369573	2.62894	-0.145468	gi|225440011|ref|XP_002281799.1|	804.7	0	PREDICTED: phenylalanine ammonia-lyase [Vitis vinifera]	gi|1276902|gb|U43338.1|CLU43338	664	0	Citrus limon phenylalanine ammonia-lyase (pal6) mRNA, complete cds	sp|P45726|PALY_CAMSI	792	0	Phenylalanine ammonia-lyase OS=Camellia sinensis GN=PAL PE=2 SV=1	RSp0365	214	3e-55	COG2986	Histidine ammonia-lyase	K10775	0	804	vvi:100241377	phenylalanine ammonia-lyase [EC:4.3.1.24]	GO:0009800//cinnamic acid biosynthetic process;GO:0006559//L-phenylalanine catabolic process	GO:0045548//phenylalanine ammonia-lyase activity	GO:0005737//cytoplasm
CL13256.Contig9_All	1537	8.9118	1.1051	1.2255	78.0066	11.0253	-3.01154	-2.86235	3.12981	0.307029	gi|1171998|sp|P45726.1|PALY_CAMSI	831.6	0	RecName: Full=Phenylalanine ammonia-lyase >gi|662271|dbj|BAA05643.1| phenylalanine ammonia-lyase [Camellia sinensis]	gi|387571557|gb|JQ860361.1|	1715	0	Camellia japonica phenylalanine ammonia-lyase mRNA, complete cds	sp|P45726|PALY_CAMSI	831	0	Phenylalanine ammonia-lyase OS=Camellia sinensis GN=PAL PE=2 SV=1	RSp0365	224	3e-58	COG2986	Histidine ammonia-lyase	K10775	0	820	vvi:100241377	phenylalanine ammonia-lyase [EC:4.3.1.24]	-	-	-
CL13260.Contig1_All	359	42.643	69.1289	89.9107	49.0258	75.9244	0.69698	1.07618	0.201232	0.832255	gi|17017279|gb|AAL33597.1|	144.1	6e-34	glycine cleavage complex T-protein [Zea mays]	gi|403325346|gb|JX553245.1|	200	7e-49	Populus fremontii isolate gdcT2_05-C_KR1 glycine decarboxylase complex T (gdcT2) gene, partial cds	sp|P49363|GCST_FLAPR	143	3e-35	Aminomethyltransferase, mitochondrial OS=Flaveria pringlei GN=GDCST PE=2 SV=1	CC3355	60.5	7e-10	COG0404	Glycine cleavage system T protein (aminomethyltransferase)	K00605	5e-35	143	mtr:MTR_4g132360	aminomethyltransferase [EC:2.1.2.10]	GO:0006546//glycine catabolic process;GO:0032259//methylation	GO:0004047//aminomethyltransferase activity;GO:0008483//transaminase activity	GO:0005737//cytoplasm
CL13260.Contig2_All	1693	326.426	456.707	547.742	393.039	665.597	0.48451	0.746739	0.267914	1.02789	gi|462407823|gb|EMJ13157.1|	765.4	0	hypothetical protein PRUPE_ppa006512mg [Prunus persica]	gi|225444471|ref|XM_002272665.1|	918	0	PREDICTED: Vitis vinifera aminomethyltransferase, mitochondrial-like (LOC100250401), mRNA	sp|P54260|GCST_SOLTU	749	0	Aminomethyltransferase, mitochondrial OS=Solanum tuberosum GN=GDCST PE=2 SV=1	SPAC31G5.14	331	3e-90	COG0404	Glycine cleavage system T protein (aminomethyltransferase)	K00605	0	764	vvi:100250401	aminomethyltransferase [EC:2.1.2.10]	GO:0032259//methylation;GO:0006546//glycine catabolic process;GO:0046686//response to cadmium ion	GO:0004047//aminomethyltransferase activity;GO:0008483//transaminase activity	GO:0005739//mitochondrion;GO:0009941//chloroplast envelope;GO:0022626//cytosolic ribosome;GO:0016020//membrane;GO:0048046//apoplast
CL13427.Contig1_All	2575	2.7814	0.8795	0.532	4.3717	1.2883	-1.66106	-2.38631	0.652383	-1.11034	gi|224130894|ref|XP_002328402.1|	433.7	7e-120	dehydroquinate dehydratase/ shikimate dehydrogenase [Populus trichocarpa] >gi|222838117|gb|EEE76482.1| dehydroquinate dehydratase/ shikimate dehydrogenase [Populus trichocarpa]	gi|359487876|ref|XM_002270019.2|	194	3e-46	PREDICTED: Vitis vinifera bifunctional 3-dehydroquinate dehydratase/shikimate dehydrogenase, chloroplastic-like (LOC100253776), mRNA	sp|Q9SQT8|DHQSD_ARATH	295	7e-80	Bifunctional 3-dehydroquinate dehydratase/shikimate dehydrogenase, chloroplastic OS=Arabidopsis thaliana GN=EMB3004 PE=1 SV=1	MJ1454	88.2	6e-17	COG0710	3-dehydroquinate dehydratase	K13832	6e-121	433	pop:POPTR_742170	3-dehydroquinate dehydratase / shikimate dehydrogenase [EC:4.2.1.10 1.1.1.25]	GO:0055114//oxidation-reduction process	GO:0003855//3-dehydroquinate dehydratase activity;GO:0004764//shikimate 3-dehydrogenase (NADP+) activity;GO:0000166//nucleotide binding	-
CL13427.Contig2_All	1544	7.1319	1.5279	1.4972	16.4911	4.9941	-2.22274	-2.25202	1.20933	-0.514062	gi|224130894|ref|XP_002328402.1|	558.9	8e-158	dehydroquinate dehydratase/ shikimate dehydrogenase [Populus trichocarpa] >gi|222838117|gb|EEE76482.1| dehydroquinate dehydratase/ shikimate dehydrogenase [Populus trichocarpa]	gi|359487876|ref|XM_002270019.2|	355	9e-95	PREDICTED: Vitis vinifera bifunctional 3-dehydroquinate dehydratase/shikimate dehydrogenase, chloroplastic-like (LOC100253776), mRNA	sp|Q9SQT8|DHQSD_ARATH	399	3e-111	Bifunctional 3-dehydroquinate dehydratase/shikimate dehydrogenase, chloroplastic OS=Arabidopsis thaliana GN=EMB3004 PE=1 SV=1	MJ1084	96.3	1e-19	COG0169	Shikimate 5-dehydrogenase	K13832	7e-159	558	vvi:100253776	3-dehydroquinate dehydratase / shikimate dehydrogenase [EC:4.2.1.10 1.1.1.25]	GO:0055114//oxidation-reduction process;GO:0019632//shikimate metabolic process;GO:0009793//embryo development ending in seed dormancy;GO:0006865//amino acid transport	GO:0003855//3-dehydroquinate dehydratase activity;GO:0004764//shikimate 3-dehydrogenase (NADP+) activity;GO:0000166//nucleotide binding	GO:0005829//cytosol;GO:0009570//chloroplast stroma
CL13701.Contig2_All	840	7.8868	2.2467	1.427	4.5734	2.5617	-1.81163	-2.46645	-0.786173	-1.62234	gi|470101972|ref|XP_004287440.1|	179.5	5e-44	PREDICTED: uncharacterized protein LOC101308118 [Fragaria vesca subsp. vesca]	gi|310743923|dbj|AB597268.1|	281	6e-73	Camellia sinensis CsGS1;2 gene for glutamine synthetase, partial cds, allele: GS1C-874bp fragment	--	--	--	--	--	--	--	--	--	--	--	--	--	--	-	-	-
CL13702.Contig9_All	1584	0.8478	2.919	2.7566	0.5076	0.6792	1.78368	1.70109	-0.740032	-0.319888	gi|225458938|ref|XP_002285511.1|	551.6	1e-155	PREDICTED: branched-chain-amino-acid aminotransferase 2, chloroplastic [Vitis vinifera] >gi|302142142|emb|CBI19345.3| unnamed protein product [Vitis vinifera]	gi|225458937|ref|XM_002285475.1|	218	1e-53	PREDICTED: Vitis vinifera branched-chain-amino-acid aminotransferase 2, chloroplastic-like (LOC100260903), mRNA	sp|Q9M439|BCAT2_ARATH	503	9e-143	Branched-chain-amino-acid aminotransferase 2, chloroplastic OS=Arabidopsis thaliana GN=BCAT2 PE=1 SV=1	SPy0911	253	9e-67	COG0115	Branched-chain amino acid aminotransferase/4-amino-4-deoxychorismate lyase	K00826	1e-156	551	vvi:100260903	branched-chain amino acid aminotransferase [EC:2.6.1.42]	GO:0009407//toxin catabolic process;GO:0009744//response to sucrose stimulus;GO:0009081//branched-chain amino acid metabolic process;GO:0009750//response to fructose stimulus	GO:0052654//L-leucine transaminase activity;GO:0052655//L-valine transaminase activity;GO:0052656//L-isoleucine transaminase activity	GO:0009507//chloroplast;GO:0005739//mitochondrion
CL13986.Contig2_All	2186	2.8668	1.1655	1.0967	1.1852	1.2715	-1.29849	-1.38627	-1.27431	-1.17291	--	--	--	--	gi|343479935|gb|JN226569.1|	71.9	3e-09	Camellia sinensis cultivar Anji Baicha theanine synthetase mRNA, complete cds	--	--	--	--	--	--	--	--	--	--	--	--	--	--	-	-	-
CL14020.Contig2_All	1135	5.4425	4.0738	4.8278	3.0699	1.7379	-0.417894	-0.172904	-0.826078	-1.64692	gi|147792395|emb|CAN70278.1|	40.4	3e-18	hypothetical protein VITISV_015612 [Vitis vinifera]	--	--	--	--	--	--	--	--	--	--	--	--	--	K10206	9e-06	49.7	vvi:100242846	LL-diaminopimelate aminotransferase [EC:2.6.1.83]	-	-	-
CL14092.Contig3_All	1773	3.4336	4.3642	2.7042	3.4265	1.416	0.345995	-0.34452	-0.00298629	-1.2779	gi|225451501|ref|XP_002271949.1|	434.1	3e-120	PREDICTED: transcription factor TCP20-like [Vitis vinifera]	gi|302399074|gb|HM122693.1|	210	4e-51	Malus x domestica TCP domain class transcription factor (TCP13) mRNA, complete cds	sp|Q9LSD5|TCP20_ARATH	287	1e-77	Transcription factor TCP20 OS=Arabidopsis thaliana GN=TCP20 PE=1 SV=1	--	--	--	--	--	K01501	2e-06	52.8	rcu:RCOM_1258620	nitrilase [EC:3.5.5.1]	GO:0008361//regulation of cell size;GO:0009653//anatomical structure morphogenesis;GO:1900056//negative regulation of leaf senescence	GO:0003700//sequence-specific DNA binding transcription factor activity;GO:0005515//protein binding;GO:0000987//core promoter proximal region sequence-specific DNA binding	GO:0005634//nucleus
CL14236.Contig1_All	2050	7.0747	6.122	4.6777	18.0862	6.2106	-0.208666	-0.59687	1.35415	-0.187936	gi|224105993|ref|XP_002314006.1|	686.8	0	predicted protein [Populus trichocarpa] >gi|222850414|gb|EEE87961.1| predicted protein [Populus trichocarpa]	gi|225435867|ref|XM_002263829.1|	696	0	PREDICTED: Vitis vinifera hydroxymethylglutaryl-CoA lyase, mitochondrial-like (LOC100264975), mRNA	sp|O81027|HMGCL_ARATH	632	0	Hydroxymethylglutaryl-CoA lyase, mitochondrial OS=Arabidopsis thaliana GN=HMGCL PE=1 SV=2	RSc0261	342	2e-93	COG0119	Isopropylmalate/homocitrate/citramalate synthases	K01640	0	686	pop:POPTR_833174	hydroxymethylglutaryl-CoA lyase [EC:4.1.3.4]	GO:0006551//leucine metabolic process	GO:0004419//hydroxymethylglutaryl-CoA lyase activity	GO:0005739//mitochondrion
CL14329.Contig1_All	1601	0.3914	0.6483	0.2674	3.5714	1.4561	0.728018	-0.549644	3.18977	1.89539	gi|225436339|ref|XP_002268701.1|	725.7	0	PREDICTED: arogenate dehydratase/prephenate dehydratase 6, chloroplastic [Vitis vinifera] >gi|147815482|emb|CAN68383.1| hypothetical protein VITISV_041082 [Vitis vinifera]	gi|359479439|ref|XM_002268665.2|	531	1e-148	PREDICTED: Vitis vinifera arogenate dehydratase/prephenate dehydratase 6, chloroplastic-like (LOC100267022), mRNA	sp|Q9ZUY3|AROD3_ARATH	597	8e-171	Arogenate dehydratase 3, chloroplastic OS=Arabidopsis thaliana GN=ADT3 PE=1 SV=1	DR1147	186	8e-47	COG0077	Prephenate dehydratase	K05359	0	725	vvi:100267022	arogenate/prephenate dehydratase [EC:4.2.1.91 4.2.1.51]	GO:0006571//tyrosine biosynthetic process;GO:0009094//L-phenylalanine biosynthetic process;GO:0080167//response to karrikin;GO:0010244//response to low fluence blue light stimulus by blue low-fluence system	GO:0047769//arogenate dehydratase activity;GO:0004664//prephenate dehydratase activity	GO:0009507//chloroplast;GO:0005829//cytosol
CL14329.Contig3_All	1604	2.4558	2.6473	1.3878	5.7927	2.8508	0.108329	-0.823393	1.23804	0.215174	gi|225436339|ref|XP_002268701.1|	731.9	0	PREDICTED: arogenate dehydratase/prephenate dehydratase 6, chloroplastic [Vitis vinifera] >gi|147815482|emb|CAN68383.1| hypothetical protein VITISV_041082 [Vitis vinifera]	gi|470115707|ref|XM_004293987.1|	585	1e-164	PREDICTED: Fragaria vesca subsp. vesca arogenate dehydratase/prephenate dehydratase 6, chloroplastic-like (LOC101299360), mRNA	sp|Q9ZUY3|AROD3_ARATH	602	1e-172	Arogenate dehydratase 3, chloroplastic OS=Arabidopsis thaliana GN=ADT3 PE=1 SV=1	DR1147	186	8e-47	COG0077	Prephenate dehydratase	K05359	0	731	vvi:100267022	arogenate/prephenate dehydratase [EC:4.2.1.91 4.2.1.51]	GO:0006571//tyrosine biosynthetic process;GO:0009094//L-phenylalanine biosynthetic process;GO:0080167//response to karrikin;GO:0010244//response to low fluence blue light stimulus by blue low-fluence system	GO:0047769//arogenate dehydratase activity;GO:0004664//prephenate dehydratase activity	GO:0009507//chloroplast;GO:0005829//cytosol
CL14329.Contig4_All	1677	1.1211	0.9003	0.7148	3.3563	1.497	-0.316437	-0.649303	1.58196	0.417159	gi|225436339|ref|XP_002268701.1|	745.3	0	PREDICTED: arogenate dehydratase/prephenate dehydratase 6, chloroplastic [Vitis vinifera] >gi|147815482|emb|CAN68383.1| hypothetical protein VITISV_041082 [Vitis vinifera]	gi|118562886|dbj|AB263748.2|	593	1e-166	Ipomoea trifida DNA, self-incompatibility (S-) locus region, haplotype:S1	sp|Q9SGD6|AROD6_ARATH	607	6e-174	Arogenate dehydratase/prephenate dehydratase 6, chloroplastic OS=Arabidopsis thaliana GN=ADT6 PE=1 SV=1	DR1147	187	6e-47	COG0077	Prephenate dehydratase	K05359	0	745	vvi:100267022	arogenate/prephenate dehydratase [EC:4.2.1.91 4.2.1.51]	GO:0006571//tyrosine biosynthetic process;GO:0009094//L-phenylalanine biosynthetic process;GO:0080167//response to karrikin;GO:0010244//response to low fluence blue light stimulus by blue low-fluence system	GO:0047769//arogenate dehydratase activity;GO:0004664//prephenate dehydratase activity	GO:0009507//chloroplast;GO:0005829//cytosol
CL14329.Contig5_All	1745	0.513	0.7571	0.6869	2.7135	1.6442	0.561525	0.421141	2.40312	1.68036	gi|225436339|ref|XP_002268701.1|	739.2	0	PREDICTED: arogenate dehydratase/prephenate dehydratase 6, chloroplastic [Vitis vinifera] >gi|147815482|emb|CAN68383.1| hypothetical protein VITISV_041082 [Vitis vinifera]	gi|359479439|ref|XM_002268665.2|	553	1e-154	PREDICTED: Vitis vinifera arogenate dehydratase/prephenate dehydratase 6, chloroplastic-like (LOC100267022), mRNA	sp|Q9ZUY3|AROD3_ARATH	599	1e-171	Arogenate dehydratase 3, chloroplastic OS=Arabidopsis thaliana GN=ADT3 PE=1 SV=1	DR1147	187	6e-47	COG0077	Prephenate dehydratase	K05359	0	739	vvi:100267022	arogenate/prephenate dehydratase [EC:4.2.1.91 4.2.1.51]	GO:0006571//tyrosine biosynthetic process;GO:0009094//L-phenylalanine biosynthetic process;GO:0080167//response to karrikin;GO:0010244//response to low fluence blue light stimulus by blue low-fluence system	GO:0047769//arogenate dehydratase activity;GO:0004664//prephenate dehydratase activity	GO:0009507//chloroplast;GO:0005829//cytosol
CL14502.Contig1_All	1098	2.6907	5.4142	4.4446	6.1839	5.3894	1.00877	0.724072	1.20054	1.00214	gi|359496368|ref|XP_003635220.1|	341.3	1e-92	PREDICTED: uncharacterized protein LOC100242100 [Vitis vinifera]	gi|147799413|emb|AM458802.2|	327	1e-86	Vitis vinifera contig VV78X053970.9, whole genome shotgun sequence	sp|Q8VZ17|SUVH6_ARATH	281	6e-76	Histone-lysine N-methyltransferase, H3 lysine-9 specific SUVH6 OS=Arabidopsis thaliana GN=SUVH6 PE=2 SV=2	SPBC428.08c	125	2e-28	COG2940	Proteins containing SET domain	K11420	1e-69	261	bdi:100843697	euchromatic histone-lysine N-methyltransferase [EC:2.1.1.43]	GO:0034968//histone lysine methylation	GO:0042393//histone binding;GO:0018024//histone-lysine N-methyltransferase activity;GO:0008270//zinc ion binding	GO:0005694//chromosome;GO:0005634//nucleus
CL14850.Contig1_All	1704	92.7827	30.0697	37.5834	13.9989	13.0492	-1.62555	-1.30376	-2.72854	-2.82989	gi|224057996|ref|XP_002299428.1|	735.3	0	predicted protein [Populus trichocarpa] >gi|222846686|gb|EEE84233.1| predicted protein [Populus trichocarpa]	gi|359474150|ref|XM_002280126.2|	341	1e-90	PREDICTED: Vitis vinifera methionine gamma-lyase-like (LOC100253026), mRNA	sp|Q9SGU9|MGL_ARATH	662	0	Methionine gamma-lyase OS=Arabidopsis thaliana GN=MGL PE=1 SV=1	DR0921	199	9e-51	COG0626	Cystathionine beta-lyases/cystathionine gamma-synthases	K01761	0	735	pop:POPTR_709036	methionine-gamma-lyase [EC:4.4.1.11]	GO:0006730//one-carbon metabolic process;GO:0019458//methionine catabolic process via 2-oxobutanoate;GO:0042631//cellular response to water deprivation;GO:0051289//protein homotetramerization;GO:0009970//cellular response to sulfate starvation	GO:0018826//methionine gamma-lyase activity;GO:0030170//pyridoxal phosphate binding;GO:0003962//cystathionine gamma-synthase activity	GO:0005829//cytosol
CL14850.Contig9_All	476	3.9496	2.5771	1.2591	1.6892	0.001	-0.615958	-1.64931	-1.22537	-11.9475	gi|224057996|ref|XP_002299428.1|	291.2	4e-78	predicted protein [Populus trichocarpa] >gi|222846686|gb|EEE84233.1| predicted protein [Populus trichocarpa]	gi|470147948|ref|XM_004309491.1|	198	4e-48	PREDICTED: Fragaria vesca subsp. vesca methionine gamma-lyase-like (LOC101304344), mRNA	sp|Q9SGU9|MGL_ARATH	252	8e-68	Methionine gamma-lyase OS=Arabidopsis thaliana GN=MGL PE=1 SV=1	DR0921	92	4e-19	COG0626	Cystathionine beta-lyases/cystathionine gamma-synthases	K01761	4e-79	291	pop:POPTR_709036	methionine-gamma-lyase [EC:4.4.1.11]	GO:0006730//one-carbon metabolic process;GO:0019458//methionine catabolic process via 2-oxobutanoate;GO:0042631//cellular response to water deprivation;GO:0051289//protein homotetramerization;GO:0009970//cellular response to sulfate starvation	GO:0018826//methionine gamma-lyase activity;GO:0030170//pyridoxal phosphate binding;GO:0003962//cystathionine gamma-synthase activity	GO:0005829//cytosol
CL14856.Contig1_All	1330	13.4625	16.1054	13.6474	31.9748	33.1003	0.258598	0.0196798	1.24799	1.2979	gi|225452562|ref|XP_002280547.1|	499.2	6e-140	PREDICTED: peroxidase 31-like [Vitis vinifera]	gi|470120986|ref|XM_004296519.1|	317	2e-83	PREDICTED: Fragaria vesca subsp. vesca peroxidase 63-like (LOC101293677), mRNA	sp|Q9FL16|PER63_ARATH	419	1e-117	Peroxidase 63 OS=Arabidopsis thaliana GN=PER63 PE=2 SV=1	ECU03g0290	57.4	6e-08	COG0086	DNA-directed RNA polymerase, beta' subunit/160 kD subunit	K00430	5e-141	499	vvi:100261249	peroxidase [EC:1.11.1.7]	GO:0055114//oxidation-reduction process;GO:0006979//response to oxidative stress	GO:0020037//heme binding;GO:0046872//metal ion binding;GO:0004601//peroxidase activity	GO:0009505//plant-type cell wall
CL14856.Contig2_All	1169	0.9956	0.3229	0.4394	3.5156	0.6136	-1.62448	-1.18003	1.82013	-0.698268	gi|225452562|ref|XP_002280547.1|	503.4	2e-141	PREDICTED: peroxidase 31-like [Vitis vinifera]	gi|470120986|ref|XM_004296519.1|	311	9e-82	PREDICTED: Fragaria vesca subsp. vesca peroxidase 63-like (LOC101293677), mRNA	sp|Q9FL16|PER63_ARATH	418	3e-117	Peroxidase 63 OS=Arabidopsis thaliana GN=PER63 PE=2 SV=1	SPBC28F2.12	65.9	1e-10	COG0086	DNA-directed RNA polymerase, beta' subunit/160 kD subunit	K00430	2e-142	503	vvi:100261249	peroxidase [EC:1.11.1.7]	GO:0055114//oxidation-reduction process;GO:0006979//response to oxidative stress	GO:0020037//heme binding;GO:0046872//metal ion binding;GO:0004601//peroxidase activity	GO:0005576//extracellular region;GO:0009505//plant-type cell wall
CL15154.Contig1_All	725	41.6139	15.6186	18.3045	35.4901	25.847	-1.4138	-1.18487	-0.229649	-0.687069	gi|225425724|ref|XP_002274048.1|	294.3	1e-78	PREDICTED: transcription factor TCP14-like isoform 2 [Vitis vinifera]	gi|359491715|ref|XM_002268533.2|	222	4e-55	PREDICTED: Vitis vinifera transcription factor TCP15-like (LOC100245013), mRNA	sp|Q93Z00|TCP14_ARATH	207	6e-54	Transcription factor TCP14 OS=Arabidopsis thaliana GN=TCP14 PE=1 SV=1	--	--	--	--	--	K01501	6e-06	49.3	rcu:RCOM_1258620	nitrilase [EC:3.5.5.1]	-	-	-
CL15340.Contig32_All	2398	5.264	3.2267	3.9274	5.1787	1.6825	-0.7061	-0.422585	-0.0235695	-1.64555	gi|225451893|ref|XP_002282704.1|	545.4	1e-153	PREDICTED: S-adenosylmethionine decarboxylase proenzyme isoform 1 [Vitis vinifera] >gi|225451895|ref|XP_002282708.1| PREDICTED: S-adenosylmethionine decarboxylase proenzyme isoform 2 [Vitis vinifera] >gi|225451897|ref|XP_002282716.1| PREDICTED: S-adenosylmethionine decarboxylase proenzyme isoform 3 [Vitis vinifera] >gi|147841261|emb|CAN75613.1| hypothetical protein VITISV_022291 [Vitis vinifera]	gi|359488355|ref|XM_002282672.2|	436	1e-119	PREDICTED: Vitis vinifera S-adenosyl-L-methionine decarboxylase, transcript variant 2 (SAMDC), mRNA	sp|Q96471|DCAM_IPONI	541	6e-154	S-adenosylmethionine decarboxylase proenzyme OS=Ipomoea nil GN=SAMDC PE=3 SV=1	--	--	--	--	--	K01611	1e-154	545	vvi:100265287	S-adenosylmethionine decarboxylase [EC:4.1.1.50]	GO:0006557//S-adenosylmethioninamine biosynthetic process;GO:0006597//spermine biosynthetic process;GO:0008295//spermidine biosynthetic process	GO:0008792//arginine decarboxylase activity;GO:0004014//adenosylmethionine decarboxylase activity	-
CL15450.Contig1_All	1856	1.7365	7.3212	0.1845	14.3928	2.1256	2.0759	-3.23449	3.05109	0.291688	gi|225444361|ref|XP_002264829.1|	696.4	0	PREDICTED: tryptophan synthase beta chain 2, chloroplastic-like [Vitis vinifera]	gi|225444360|ref|XM_002264793.1|	375	1e-100	PREDICTED: Vitis vinifera tryptophan synthase beta chain 2, chloroplastic-like (LOC100250414), mRNA	sp|O50046|TRPB_CAMAC	564	5e-161	Tryptophan synthase beta chain 2, chloroplastic OS=Camptotheca acuminata GN=TSB PE=2 SV=1	all3794	511	2e-144	COG0133	Tryptophan synthase beta chain	K01696	0	696	vvi:100250414	tryptophan synthase beta chain [EC:4.2.1.20]	GO:0055114//oxidation-reduction process;GO:0000162//tryptophan biosynthetic process	GO:0004834//tryptophan synthase activity;GO:0032440//2-alkenal reductase [NAD(P)] activity;GO:0030170//pyridoxal phosphate binding	GO:0005739//mitochondrion
CL15612.Contig1_All	2816	4.1965	3.9206	3.2532	7.7412	17.4482	-0.0981121	-0.367327	0.883371	2.05582	gi|255540719|ref|XP_002511424.1|	948	0	aldehyde dehydrogenase, putative [Ricinus communis] >gi|223550539|gb|EEF52026.1| aldehyde dehydrogenase, putative [Ricinus communis]	gi|470125892|ref|XM_004298884.1|	1021	0	PREDICTED: Fragaria vesca subsp. vesca aldehyde dehydrogenase family 2 member B4, mitochondrial-like (LOC101298221), mRNA	sp|Q9SU63|AL2B4_ARATH	889	0	Aldehyde dehydrogenase family 2 member B4, mitochondrial OS=Arabidopsis thaliana GN=ALDH2B4 PE=1 SV=1	BH0539	504	2e-142	COG1012	NAD-dependent aldehyde dehydrogenases	K00128	0	947	rcu:RCOM_1511330	aldehyde dehydrogenase (NAD+) [EC:1.2.1.3]	GO:0046686//response to cadmium ion;GO:0055114//oxidation-reduction process	GO:0005524//ATP binding;GO:0001758//retinal dehydrogenase activity	GO:0009507//chloroplast;GO:0005739//mitochondrion
CL15670.Contig7_All	4090	0.591	0.4384	0.9001	2.097	0.6577	-0.43091	0.606927	1.8271	0.154272	gi|147852277|emb|CAN80126.1|	485.7	2e-135	hypothetical protein VITISV_013417 [Vitis vinifera]	gi|359493830|ref|XM_002285089.2|	65.9	3e-07	PREDICTED: Vitis vinifera uncharacterized LOC100258981, transcript variant 1 (LOC100258981), mRNA	sp|P08770|TRA1_MAIZE	372	9e-103	Putative AC transposase OS=Zea mays PE=2 SV=2	--	--	--	--	--	K00001	6e-22	105	gmx:100787307	alcohol dehydrogenase [EC:1.1.1.1]	-	-	-
CL15670.Contig9_All	4501	0.6564	0.9434	1.1413	5.002	2.0916	0.523294	0.798031	2.92986	1.67196	gi|147852277|emb|CAN80126.1|	485.7	3e-135	hypothetical protein VITISV_013417 [Vitis vinifera]	gi|460370153|ref|XM_004230871.1|	91.7	6e-15	PREDICTED: Solanum lycopersicum BURP domain-containing protein 3-like, transcript variant 2 (LOC101255440), mRNA	sp|Q942D4|BURP3_ORYSJ	192	1e-48	BURP domain-containing protein 3 OS=Oryza sativa subsp. japonica GN=BURP3 PE=2 SV=1	--	--	--	--	--	K00001	7e-22	105	gmx:100787307	alcohol dehydrogenase [EC:1.1.1.1]	-	-	-
CL15733.Contig2_All	424	7.6012	15.3561	11.308	19.1747	10.5732	1.01451	0.573045	1.3349	0.476113	gi|449445906|ref|XP_004140713.1|	258.8	1e-68	PREDICTED: d-3-phosphoglycerate dehydrogenase, chloroplastic-like [Cucumis sativus] >gi|449501685|ref|XP_004161437.1| PREDICTED: d-3-phosphoglycerate dehydrogenase, chloroplastic-like [Cucumis sativus]	gi|356574281|ref|XM_003555230.1|	196	1e-47	PREDICTED: Glycine max d-3-phosphoglycerate dehydrogenase, chloroplastic-like (LOC100808771), mRNA	sp|O04130|SERA_ARATH	224	1e-59	D-3-phosphoglycerate dehydrogenase, chloroplastic OS=Arabidopsis thaliana GN=At1g17745 PE=1 SV=2	MTH970	145	2e-35	COG0111	Phosphoglycerate dehydrogenase and related dehydrogenases	K00058	2e-69	258	gmx:100808771	D-3-phosphoglycerate dehydrogenase [EC:1.1.1.95]	GO:0009561//megagametogenesis;GO:0055114//oxidation-reduction process;GO:0006564//L-serine biosynthetic process	GO:0051287//NAD binding;GO:0004617//phosphoglycerate dehydrogenase activity;GO:0005524//ATP binding;GO:0016597//amino acid binding	GO:0005739//mitochondrion;GO:0009507//chloroplast;GO:0016020//membrane
CL15783.Contig10_All	1875	1.4802	2.1137	0.8219	2.0489	3.9212	0.513979	-0.848757	0.469057	1.4055	gi|255543014|ref|XP_002512570.1|	786.9	0	s-adenosylmethionine synthetase, putative [Ricinus communis] >gi|223548531|gb|EEF50022.1| s-adenosylmethionine synthetase, putative [Ricinus communis]	gi|726031|gb|U17241.1|ACU17241	1340	0	Actinidia chinensis S-adenosylmethionine synthetase mRNA, partial cds	sp|Q9AT55|METK2_ELAUM	784	0	S-adenosylmethionine synthase 2 OS=Elaeagnus umbellata GN=SAMS2 PE=2 SV=1	SPBC14F5.05c	491	2e-138	COG0192	S-adenosylmethionine synthetase	K00789	0	786	rcu:RCOM_1436370	S-adenosylmethionine synthetase [EC:2.5.1.6]	GO:0006556//S-adenosylmethionine biosynthetic process;GO:0006730//one-carbon metabolic process	GO:0004478//methionine adenosyltransferase activity;GO:0046872//metal ion binding;GO:0005524//ATP binding	-
CL15783.Contig14_All	1774	0.7065	1.117	0.4344	1.9641	2.3249	0.660868	-0.701665	1.47511	1.71841	gi|255543014|ref|XP_002512570.1|	786.6	0	s-adenosylmethionine synthetase, putative [Ricinus communis] >gi|223548531|gb|EEF50022.1| s-adenosylmethionine synthetase, putative [Ricinus communis]	gi|726031|gb|U17241.1|ACU17241	1542	0	Actinidia chinensis S-adenosylmethionine synthetase mRNA, partial cds	sp|Q307Y9|METK1_SOLTU	779	0	S-adenosylmethionine synthase 1 OS=Solanum tuberosum GN=METK1 PE=2 SV=1	SPBC14F5.05c	482	1e-135	COG0192	S-adenosylmethionine synthetase	K00789	0	786	rcu:RCOM_1436370	S-adenosylmethionine synthetase [EC:2.5.1.6]	GO:0006556//S-adenosylmethionine biosynthetic process;GO:0006730//one-carbon metabolic process	GO:0004478//methionine adenosyltransferase activity;GO:0046872//metal ion binding;GO:0005524//ATP binding	-
CL15783.Contig15_All	1698	35.4833	17.2831	7.2609	22.309	22.4944	-1.03778	-2.28892	-0.669514	-0.657574	gi|223635289|sp|A7Q0V4.1|METK5_VITVI	778.1	0	RecName: Full=S-adenosylmethionine synthase 5; Short=AdoMet synthase 5; AltName: Full=Methionine adenosyltransferase 5; Short=MAT 5	gi|7340730|emb|AJ277206.1|	1671	0	Camellia sinensis gene for s-adenosylmethinonine synthetase	sp|A7Q0V4|METK5_VITVI	778	0	S-adenosylmethionine synthase 5 OS=Vitis vinifera GN=METK5 PE=3 SV=1	SPBC14F5.05c	489	8e-138	COG0192	S-adenosylmethionine synthetase	K00789	0	778	vvi:100243560	S-adenosylmethionine synthetase [EC:2.5.1.6]	GO:0006555//methionine metabolic process;GO:0009651//response to salt stress;GO:0009409//response to cold;GO:0006556//S-adenosylmethionine biosynthetic process;GO:0006730//one-carbon metabolic process;GO:0009809//lignin biosynthetic process	GO:0004478//methionine adenosyltransferase activity;GO:0046872//metal ion binding;GO:0005524//ATP binding	GO:0005618//cell wall;GO:0005730//nucleolus;GO:0005886//plasma membrane
CL15783.Contig18_All	1294	9.5475	16.6994	16.2767	33.831	14.828	0.806601	0.769613	1.82515	0.635129	gi|255556894|ref|XP_002519480.1|	739.2	0	s-adenosylmethionine synthetase, putative [Ricinus communis] >gi|223541343|gb|EEF42894.1| s-adenosylmethionine synthetase, putative [Ricinus communis]	gi|726029|gb|U17240.1|ACU17240	1239	0	Actinidia chinensis S-adenosylmethionine synthetase mRNA, complete cds	sp|P50302|METK2_ACTCH	739	0	S-adenosylmethionine synthase 2 OS=Actinidia chinensis GN=SAM2 PE=2 SV=1	SPBC14F5.05c	468	8e-132	COG0192	S-adenosylmethionine synthetase	K00789	0	739	rcu:RCOM_1354270	S-adenosylmethionine synthetase [EC:2.5.1.6]	GO:0006556//S-adenosylmethionine biosynthetic process;GO:0006730//one-carbon metabolic process;GO:0015979//photosynthesis	GO:0005507//copper ion binding;GO:0004478//methionine adenosyltransferase activity;GO:0009055//electron carrier activity;GO:0005524//ATP binding;GO:0020037//heme binding;GO:0005506//iron ion binding	GO:0031361//integral to thylakoid membrane;GO:0005737//cytoplasm;GO:0005886//plasma membrane
CL15783.Contig2_All	1742	10.5354	16.3049	7.4707	53.3382	60.9405	0.630061	-0.49593	2.33992	2.53216	gi|255543014|ref|XP_002512570.1|	788.1	0	s-adenosylmethionine synthetase, putative [Ricinus communis] >gi|223548531|gb|EEF50022.1| s-adenosylmethionine synthetase, putative [Ricinus communis]	gi|726031|gb|U17241.1|ACU17241	1526	0	Actinidia chinensis S-adenosylmethionine synthetase mRNA, partial cds	sp|Q307Y9|METK1_SOLTU	779	0	S-adenosylmethionine synthase 1 OS=Solanum tuberosum GN=METK1 PE=2 SV=1	SPBC14F5.05c	482	1e-135	COG0192	S-adenosylmethionine synthetase	K00789	0	788	rcu:RCOM_1436370	S-adenosylmethionine synthetase [EC:2.5.1.6]	GO:0006556//S-adenosylmethionine biosynthetic process;GO:0006730//one-carbon metabolic process	GO:0004478//methionine adenosyltransferase activity;GO:0046872//metal ion binding;GO:0005524//ATP binding	-
CL15783.Contig5_All	2295	11.9757	19.2425	10.1473	31.0262	9.5326	0.684186	-0.239014	1.37338	-0.329168	gi|255543014|ref|XP_002512570.1|	788.5	0	s-adenosylmethionine synthetase, putative [Ricinus communis] >gi|223548531|gb|EEF50022.1| s-adenosylmethionine synthetase, putative [Ricinus communis]	gi|726031|gb|U17241.1|ACU17241	1312	0	Actinidia chinensis S-adenosylmethionine synthetase mRNA, partial cds	sp|Q9AT55|METK2_ELAUM	781	0	S-adenosylmethionine synthase 2 OS=Elaeagnus umbellata GN=SAMS2 PE=2 SV=1	SPBC14F5.05c	483	8e-136	COG0192	S-adenosylmethionine synthetase	K00789	0	788	rcu:RCOM_1436370	S-adenosylmethionine synthetase [EC:2.5.1.6]	GO:0006556//S-adenosylmethionine biosynthetic process;GO:0006730//one-carbon metabolic process	GO:0004478//methionine adenosyltransferase activity;GO:0046872//metal ion binding;GO:0005524//ATP binding	-
CL15783.Contig7_All	1579	3.742	6.8127	3.5787	11.0899	4.3155	0.864417	-0.0643739	1.56736	0.205718	gi|255543014|ref|XP_002512570.1|	778.5	0	s-adenosylmethionine synthetase, putative [Ricinus communis] >gi|223548531|gb|EEF50022.1| s-adenosylmethionine synthetase, putative [Ricinus communis]	gi|7340730|emb|AJ277206.1|	1774	0	Camellia sinensis gene for s-adenosylmethinonine synthetase	sp|Q96552|METK2_CATRO	777	0	S-adenosylmethionine synthase 2 OS=Catharanthus roseus GN=SAMS2 PE=1 SV=1	SPBC14F5.05c	483	5e-136	COG0192	S-adenosylmethionine synthetase	K00789	0	778	rcu:RCOM_1436370	S-adenosylmethionine synthetase [EC:2.5.1.6]	GO:0006555//methionine metabolic process;GO:0009651//response to salt stress;GO:0009409//response to cold;GO:0006556//S-adenosylmethionine biosynthetic process;GO:0006730//one-carbon metabolic process;GO:0009809//lignin biosynthetic process	GO:0004478//methionine adenosyltransferase activity;GO:0046872//metal ion binding;GO:0005524//ATP binding	GO:0005618//cell wall;GO:0005730//nucleolus;GO:0005886//plasma membrane
CL15783.Contig8_All	1582	3.452	1.9087	0.6494	3.1625	3.9673	-0.854842	-2.41025	-0.126367	0.200725	gi|3024127|sp|Q96552.1|METK2_CATRO	780	0	RecName: Full=S-adenosylmethionine synthase 2; Short=AdoMet synthase 2; AltName: Full=Methionine adenosyltransferase 2; Short=MAT 2 >gi|1655578|emb|CAA95857.1| S-adenosyl-L-methionine synthetase 2 [Catharanthus roseus]	gi|7340730|emb|AJ277206.1|	1267	0	Camellia sinensis gene for s-adenosylmethinonine synthetase	sp|Q96552|METK2_CATRO	780	0	S-adenosylmethionine synthase 2 OS=Catharanthus roseus GN=SAMS2 PE=1 SV=1	SPBC14F5.05c	488	2e-137	COG0192	S-adenosylmethionine synthetase	K00789	0	775	vvi:100251171	S-adenosylmethionine synthetase [EC:2.5.1.6]	GO:0009651//response to salt stress;GO:0006556//S-adenosylmethionine biosynthetic process;GO:0006730//one-carbon metabolic process	GO:0004478//methionine adenosyltransferase activity;GO:0046872//metal ion binding;GO:0005524//ATP binding	-
CL15922.Contig1_All	1922	9.8748	10.2119	11.4929	4.8343	7.9304	0.0484279	0.218919	-1.03044	-0.316358	gi|255573572|ref|XP_002527710.1|	147.1	1e-33	light-inducible protein atls1, putative [Ricinus communis] >gi|223532900|gb|EEF34669.1| light-inducible protein atls1, putative [Ricinus communis]	gi|359485055|ref|XM_002264337.2|	216	7e-53	PREDICTED: Vitis vinifera macrophage migration inhibitory factor homolog-like (LOC100266836), mRNA	--	--	--	--	--	--	--	--	--	K15923	3e-32	138	mtr:MTR_4g127370	alpha-L-fucosidase 2 [EC:3.2.1.51]	GO:0006954//inflammatory response;GO:0051707//response to other organism;GO:0008152//metabolic process;GO:0006949//syncytium formation	GO:0004560//alpha-L-fucosidase activity	GO:0009507//chloroplast
CL15922.Contig2_All	625	8.1647	12.6823	12.192	12.4363	16.4976	0.635345	0.578463	0.607086	1.01478	gi|388499576|gb|AFK37854.1|	213	2e-54	unknown [Lotus japonicus] >gi|388509712|gb|AFK42922.1| unknown [Lotus japonicus]	gi|359485055|ref|XM_002264337.2|	295	3e-77	PREDICTED: Vitis vinifera macrophage migration inhibitory factor homolog-like (LOC100266836), mRNA	--	--	--	--	--	--	--	--	--	K15923	2e-53	206	mtr:MTR_4g127370	alpha-L-fucosidase 2 [EC:3.2.1.51]	GO:0006954//inflammatory response;GO:0051707//response to other organism;GO:0008152//metabolic process;GO:0006949//syncytium formation	GO:0004560//alpha-L-fucosidase activity	GO:0009507//chloroplast
CL15923.Contig1_All	418	52.2588	25.5094	22.9407	37.8312	30.0299	-1.03465	-1.18776	-0.466097	-0.799274	--	--	--	--	gi|67423362|dbj|AB115184.1|	480	1e-133	Camellia sinensis CsGS1;2 mRNA for glutamine synthetase, complete cds	--	--	--	--	--	--	--	--	--	--	--	--	--	--	-	-	-
CL15950.Contig7_All	2148	2.334	3.0751	5.0621	2.1628	2.588	0.397829	1.11693	-0.109904	0.149033	gi|225470587|ref|XP_002273994.1|	911	0	PREDICTED: alanine aminotransferase 2 isoform 1 [Vitis vinifera] >gi|296083415|emb|CBI23368.3| unnamed protein product [Vitis vinifera]	gi|71842523|gb|DQ118095.1|	1485	0	Vitis vinifera AlaT1 mRNA, complete cds	sp|Q9S7E9|GGT2_ARATH	867	0	Glutamate--glyoxylate aminotransferase 2 OS=Arabidopsis thaliana GN=GGAT2 PE=1 SV=1	SPBC582.08	400	5e-111	COG0436	Aspartate/tyrosine/aromatic aminotransferase	K14272	0	910	vvi:100261274	glutamate--glyoxylate aminotransferase [EC:2.6.1.4 2.6.1.2 2.6.1.44 2.6.1.-]	GO:0042218//1-aminocyclopropane-1-carboxylate biosynthetic process;GO:0010264//myo-inositol hexakisphosphate biosynthetic process;GO:0009853//photorespiration	GO:0008453//alanine-glyoxylate transaminase activity;GO:0016847//1-aminocyclopropane-1-carboxylate synthase activity;GO:0004021//L-alanine:2-oxoglutarate aminotransferase activity;GO:0030170//pyridoxal phosphate binding;GO:0047958//glycine:2-oxoglutarate aminotransferase activity	GO:0005829//cytosol;GO:0005777//peroxisome;GO:0009570//chloroplast stroma;GO:0005773//vacuole;GO:0016020//membrane;GO:0048046//apoplast
CL15950.Contig8_All	2161	8.907	9.7812	10.935	15.7102	19.5005	0.135072	0.295942	0.81869	1.1305	gi|225470587|ref|XP_002273994.1|	916.8	0	PREDICTED: alanine aminotransferase 2 isoform 1 [Vitis vinifera] >gi|296083415|emb|CBI23368.3| unnamed protein product [Vitis vinifera]	gi|71842523|gb|DQ118095.1|	1509	0	Vitis vinifera AlaT1 mRNA, complete cds	sp|Q9S7E9|GGT2_ARATH	869	0	Glutamate--glyoxylate aminotransferase 2 OS=Arabidopsis thaliana GN=GGAT2 PE=1 SV=1	SPBC582.08	399	1e-110	COG0436	Aspartate/tyrosine/aromatic aminotransferase	K14272	0	916	vvi:100261274	glutamate--glyoxylate aminotransferase [EC:2.6.1.4 2.6.1.2 2.6.1.44 2.6.1.-]	GO:0042218//1-aminocyclopropane-1-carboxylate biosynthetic process;GO:0010264//myo-inositol hexakisphosphate biosynthetic process;GO:0009853//photorespiration	GO:0008453//alanine-glyoxylate transaminase activity;GO:0016847//1-aminocyclopropane-1-carboxylate synthase activity;GO:0004021//L-alanine:2-oxoglutarate aminotransferase activity;GO:0030170//pyridoxal phosphate binding;GO:0047958//glycine:2-oxoglutarate aminotransferase activity	GO:0005829//cytosol;GO:0005777//peroxisome;GO:0009570//chloroplast stroma;GO:0005773//vacuole;GO:0016020//membrane;GO:0048046//apoplast
CL16184.Contig1_All	2094	1.9239	2.9291	1.6355	5.8878	3.6395	0.606424	-0.234302	1.61369	0.919706	gi|124020563|gb|ABM88785.1|	909.8	0	1-aminocyclopropane-1-carboxylate synthase [Camellia sinensis]	gi|124020562|gb|EF205149.1|	2633	0	Camellia sinensis 1-aminocyclopropane-1-carboxylate synthase mRNA, complete cds	sp|P31531|1A1C_SOYBN	707	0	1-aminocyclopropane-1-carboxylate synthase OS=Glycine max GN=ACS1 PE=2 SV=1	SPy0650	110	7e-24	COG0436	Aspartate/tyrosine/aromatic aminotransferase	K01762	0	721	rcu:RCOM_1688460	1-aminocyclopropane-1-carboxylate synthase [EC:4.4.1.14]	GO:0042218//1-aminocyclopropane-1-carboxylate biosynthetic process	GO:0030170//pyridoxal phosphate binding;GO:0016847//1-aminocyclopropane-1-carboxylate synthase activity	-
CL16363.Contig1_All	350	22.2534	3.5049	6.1156	9.4447	16.9074	-2.66658	-1.86346	-1.23645	-0.396371	gi|449461463|ref|XP_004148461.1|	131.7	3e-30	PREDICTED: serine acetyltransferase 5-like [Cucumis sativus] >gi|449529483|ref|XP_004171729.1| PREDICTED: serine acetyltransferase 5-like [Cucumis sativus]	gi|357132829|ref|XM_003567983.1|	127	8e-27	PREDICTED: Brachypodium distachyon probable serine acetyltransferase 5-like, transcript variant 2 (LOC100836948), mRNA	sp|Q0DGG8|SAT5_ORYSJ	120	2e-28	Probable serine acetyltransferase 5 OS=Oryza sativa subsp. japonica GN=SAT5 PE=2 SV=2	VC2649	53.1	1e-07	COG1045	Serine acetyltransferase	K00640	4e-31	130	rcu:RCOM_1047820	serine O-acetyltransferase [EC:2.3.1.30]	GO:0006535//cysteine biosynthetic process from serine	GO:0009001//serine O-acetyltransferase activity	GO:0005829//cytosol
CL16363.Contig2_All	1379	45.5093	17.4492	20.9233	21.315	23.9919	-1.383	-1.12105	-1.09429	-0.923614	gi|255546181|ref|XP_002514150.1|	488.4	1e-136	Serine acetyltransferase, putative [Ricinus communis] >gi|223546606|gb|EEF48104.1| Serine acetyltransferase, putative [Ricinus communis]	gi|470102178|ref|XM_004287487.1|	295	6e-77	PREDICTED: Fragaria vesca subsp. vesca serine acetyltransferase 5-like (LOC101314983), mRNA	sp|Q42538|SAT5_ARATH	472	3e-133	Serine acetyltransferase 5 OS=Arabidopsis thaliana GN=SAT5 PE=1 SV=1	cysE	267	4e-71	COG1045	Serine acetyltransferase	K00640	1e-137	488	rcu:RCOM_1047820	serine O-acetyltransferase [EC:2.3.1.30]	GO:0010363//regulation of plant-type hypersensitive response;GO:0009620//response to fungus;GO:0009867//jasmonic acid mediated signaling pathway;GO:0009611//response to wounding;GO:0009695//jasmonic acid biosynthetic process;GO:0006612//protein targeting to membrane;GO:0009863//salicylic acid mediated signaling pathway;GO:0006535//cysteine biosynthetic process from serine	GO:0009001//serine O-acetyltransferase activity	GO:0005829//cytosol
CL16448.Contig1_All	4383	17.9337	31.1527	39.5956	16.3884	15.1582	0.796684	1.14267	-0.129998	-0.242575	gi|359476246|ref|XP_002279590.2|	1879.8	0	PREDICTED: glycine dehydrogenase [decarboxylating], mitochondrial [Vitis vinifera]	gi|359476245|ref|XM_002279554.2|	2393	0	PREDICTED: Vitis vinifera glycine dehydrogenase [decarboxylating], mitochondrial-like (LOC100266170), mRNA	sp|O49954|GCSP_SOLTU	1845	0	Glycine dehydrogenase [decarboxylating], mitochondrial OS=Solanum tuberosum GN=GDCSP PE=2 SV=1	all4607_2	692	0	COG1003	Glycine cleavage system protein P (pyridoxal-binding), C-terminal domain	K00281	0	1891	vvi:100266170	glycine dehydrogenase [EC:1.4.4.2]	GO:0055114//oxidation-reduction process;GO:0006546//glycine catabolic process;GO:0046686//response to cadmium ion	GO:0004375//glycine dehydrogenase (decarboxylating) activity;GO:0005524//ATP binding;GO:0032440//2-alkenal reductase [NAD(P)] activity;GO:0030170//pyridoxal phosphate binding	GO:0005739//mitochondrion;GO:0009941//chloroplast envelope;GO:0048046//apoplast
CL16448.Contig2_All	3801	6.8775	5.0893	5.7664	9.7545	19.5786	-0.434417	-0.254213	0.504184	1.50932	gi|359476246|ref|XP_002279590.2|	1879.8	0	PREDICTED: glycine dehydrogenase [decarboxylating], mitochondrial [Vitis vinifera]	gi|359476245|ref|XM_002279554.2|	2391	0	PREDICTED: Vitis vinifera glycine dehydrogenase [decarboxylating], mitochondrial-like (LOC100266170), mRNA	sp|O49954|GCSP_SOLTU	1842	0	Glycine dehydrogenase [decarboxylating], mitochondrial OS=Solanum tuberosum GN=GDCSP PE=2 SV=1	all4607_2	692	0	COG1003	Glycine cleavage system protein P (pyridoxal-binding), C-terminal domain	K00281	0	1899	vvi:100266170	glycine dehydrogenase [EC:1.4.4.2]	GO:0055114//oxidation-reduction process;GO:0006546//glycine catabolic process;GO:0046686//response to cadmium ion	GO:0004375//glycine dehydrogenase (decarboxylating) activity;GO:0005524//ATP binding;GO:0032440//2-alkenal reductase [NAD(P)] activity;GO:0030170//pyridoxal phosphate binding	GO:0005739//mitochondrion;GO:0009941//chloroplast envelope;GO:0048046//apoplast
CL16509.Contig17_All	4335	3.3043	2.4815	3.2391	11.8504	4.9846	-0.413132	-0.0287517	1.84252	0.593133	gi|149938952|gb|ABR45721.1|	1023.5	0	P5CDH1 [Actinidia chinensis]	gi|149938951|gb|EF063566.1|	1804	0	Actinidia chinensis P5CDH1 (P5CDH1) mRNA, complete cds	sp|Q8VZC3|AL121_ARATH	923	0	Delta-1-pyrroline-5-carboxylate dehydrogenase 12A1, mitochondrial OS=Arabidopsis thaliana GN=ALDH12A1 PE=2 SV=1	aq_186	95.9	5e-19	COG1012	NAD-dependent aldehyde dehydrogenases	K00294	0	979	vvi:100251938	1-pyrroline-5-carboxylate dehydrogenase [EC:1.5.1.12]	GO:0055114//oxidation-reduction process;GO:0009651//response to salt stress;GO:0072593//reactive oxygen species metabolic process;GO:0010133//proline catabolic process to glutamate	GO:0008270//zinc ion binding;GO:0050897//cobalt ion binding;GO:0004028//3-chloroallyl aldehyde dehydrogenase activity;GO:0003842//1-pyrroline-5-carboxylate dehydrogenase activity;GO:0004029//aldehyde dehydrogenase (NAD) activity	GO:0005739//mitochondrion;GO:0009507//chloroplast
CL16626.Contig17_All	1684	28.4418	48.4139	30.556	7.003	24.2787	0.767409	0.103443	-2.02197	-0.228322	gi|462411757|gb|EMJ16806.1|	161.8	3e-38	hypothetical protein PRUPE_ppa007779mg [Prunus persica]	gi|310743911|dbj|AB597262.1|	147	4e-32	Camellia sinensis GS1;3 gene for glutamine synthetase, partial cds, allele: GS2B-longer fragment	sp|A3BI11|ZIP8_ORYSJ	146	3e-35	Zinc transporter 8 OS=Oryza sativa subsp. japonica GN=ZIP8 PE=2 SV=1	--	--	--	--	--	K14709	4e-39	160	vvi:100255284	solute carrier family 39 (zinc transporter), member 1/2/3	GO:0071577//zinc ion transmembrane transport;GO:0055114//oxidation-reduction process	GO:0032440//2-alkenal reductase [NAD(P)] activity;GO:0008270//zinc ion binding;GO:0005385//zinc ion transmembrane transporter activity	GO:0016023//cytoplasmic membrane-bounded vesicle;GO:0016021//integral to membrane
CL16626.Contig7_All	1098	16.1439	11.6879	15.0494	8.7877	7.3492	-0.465973	-0.101283	-0.877432	-1.13533	gi|359478916|ref|XP_003632187.1|	109	1e-22	PREDICTED: ribulose bisphosphate carboxylase/oxygenase activase 2, chloroplastic isoform 2 [Vitis vinifera]	gi|310743911|dbj|AB597262.1|	438	1e-120	Camellia sinensis GS1;3 gene for glutamine synthetase, partial cds, allele: GS2B-longer fragment	sp|Q40281|RCA_MALDO	99.4	3e-21	Ribulose bisphosphate carboxylase/oxygenase activase, chloroplastic OS=Malus domestica GN=RCA PE=2 SV=1	--	--	--	--	--	--	--	--	--	--	-	GO:0005524//ATP binding	-
CL16626.Contig8_All	280	20.4629	14.4914	21.4045	7.6578	4.1628	-0.497814	0.0649035	-1.41801	-2.29738	--	--	--	--	gi|310743911|dbj|AB597262.1|	262	2e-67	Camellia sinensis GS1;3 gene for glutamine synthetase, partial cds, allele: GS2B-longer fragment	--	--	--	--	--	--	--	--	--	--	--	--	--	--	-	-	-
CL16643.Contig1_All	2644	4.8081	4.9251	2.9144	2.0612	2.6111	0.0346861	-0.722268	-1.22198	-0.880809	gi|224141325|ref|XP_002324024.1|	349.7	1e-94	oxidoreductase, 2OG-Fe(II) oxygenase family protein [Populus trichocarpa] >gi|222867026|gb|EEF04157.1| oxidoreductase, 2OG-Fe(II) oxygenase family protein [Populus trichocarpa]	gi|224141324|ref|XM_002323988.1|	220	6e-54	Populus trichocarpa oxidoreductase, 2OG-Fe(II) oxygenase family protein, mRNA	--	--	--	--	--	--	--	--	--	K00472	1e-95	349	pop:POPTR_1105096	prolyl 4-hydroxylase [EC:1.14.11.2]	GO:0055114//oxidation-reduction process;GO:0034976//response to endoplasmic reticulum stress;GO:0009627//systemic acquired resistance;GO:0018401//peptidyl-proline hydroxylation to 4-hydroxy-L-proline	GO:0004656//procollagen-proline 4-dioxygenase activity;GO:0031418//L-ascorbic acid binding;GO:0005506//iron ion binding	GO:0005768//endosome;GO:0005774//vacuolar membrane;GO:0005802//trans-Golgi network;GO:0005576//extracellular region;GO:0005794//Golgi apparatus;GO:0005886//plasma membrane
CL1695.Contig1_All	6446	6.9443	4.2014	4.3566	3.4234	3.7277	-0.724959	-0.672627	-1.0204	-0.897544	gi|147795669|emb|CAN69982.1|	180.6	3e-43	hypothetical protein VITISV_027150 [Vitis vinifera]	gi|359393312|gb|JN250591.1|	674	0	Camellia sinensis cultivar Sichuan Zi SCAR marker S91 genomic sequence	sp|P31843|RRPO_OENBE	150	7e-36	RNA-directed DNA polymerase homolog OS=Oenothera berteriana PE=4 SV=1	YGR109w-b_2	516	1e-145	COG2801	Transposase and inactivated derivatives	K03655	2e-28	127	gmx:100806552	ATP-dependent DNA helicase RecG [EC:3.6.4.12]	GO:0006278//RNA-dependent DNA replication;GO:0006508//proteolysis;GO:0006310//DNA recombination	GO:0046872//metal ion binding;GO:0003964//RNA-directed DNA polymerase activity;GO:0003677//DNA binding;GO:0003723//RNA binding;GO:0004190//aspartic-type endopeptidase activity	-
CL1695.Contig5_All	8796	9.496	6.072	6.2004	4.7129	5.484	-0.645148	-0.614959	-1.0107	-0.792091	gi|147795669|emb|CAN69982.1|	600.1	0	hypothetical protein VITISV_027150 [Vitis vinifera]	gi|359393312|gb|JN250591.1|	674	0	Camellia sinensis cultivar Sichuan Zi SCAR marker S91 genomic sequence	sp|P31843|RRPO_OENBE	150	1e-35	RNA-directed DNA polymerase homolog OS=Oenothera berteriana PE=4 SV=1	YIL082w-a_2	313	4e-84	COG2801	Transposase and inactivated derivatives	K03655	3e-28	127	gmx:100806552	ATP-dependent DNA helicase RecG [EC:3.6.4.12]	-	GO:0005488//binding	-
CL17023.Contig15_All	3866	4.4462	4.1982	2.7904	2.2647	2.0873	-0.0828019	-0.672101	-0.973253	-1.09093	gi|224065242|ref|XP_002301734.1|	140.6	0	predicted protein [Populus trichocarpa] >gi|222843460|gb|EEE81007.1| predicted protein [Populus trichocarpa]	gi|225445177|ref|XM_002280700.1|	394	1e-106	PREDICTED: Vitis vinifera NADPH:adrenodoxin oxidoreductase, mitochondrial-like (LOC100252665), mRNA	sp|Q9SDD6|PRX2F_ORYSJ	288	2e-77	Peroxiredoxin-2F, mitochondrial OS=Oryza sativa subsp. japonica GN=PRXIIF PE=2 SV=1	DR0496	150	3e-72	COG0493	NADPH-dependent glutamate synthase beta chain and related oxidoreductases	K00528	0	419	pop:POPTR_830556	ferredoxin--NADP+ reductase [EC:1.18.1.2]	GO:0042744//hydrogen peroxide catabolic process;GO:0055114//oxidation-reduction process	GO:0016491//oxidoreductase activity;GO:0009055//electron carrier activity;GO:0000166//nucleotide binding	GO:0005886//plasma membrane;GO:0005759//mitochondrial matrix
CL17023.Contig19_All	3416	2.0704	1.4917	1.0276	0.9154	1.3649	-0.472952	-1.01063	-1.17744	-0.601114	gi|225445178|ref|XP_002280736.1|	103.2	3e-20	PREDICTED: NADPH:adrenodoxin oxidoreductase, mitochondrial [Vitis vinifera] >gi|297738792|emb|CBI28037.3| unnamed protein product [Vitis vinifera]	gi|225445177|ref|XM_002280700.1|	519	1e-144	PREDICTED: Vitis vinifera NADPH:adrenodoxin oxidoreductase, mitochondrial-like (LOC100252665), mRNA	--	--	--	--	DR0496	191	7e-48	COG0493	NADPH-dependent glutamate synthase beta chain and related oxidoreductases	K00528	1e-129	462	vvi:100252665	ferredoxin--NADP+ reductase [EC:1.18.1.2]	GO:0042744//hydrogen peroxide catabolic process;GO:0055114//oxidation-reduction process	GO:0016491//oxidoreductase activity;GO:0009055//electron carrier activity;GO:0000166//nucleotide binding	GO:0005886//plasma membrane;GO:0005759//mitochondrial matrix
CL17023.Contig21_All	2312	2.7105	1.9183	1.5924	1.0433	1.2022	-0.498731	-0.767356	-1.3774	-1.17288	gi|255573812|ref|XP_002527825.1|	135.2	5e-30	NADPH:adrenodoxin oxidoreductase, mitochondrial precursor, putative [Ricinus communis] >gi|223532749|gb|EEF34528.1| NADPH:adrenodoxin oxidoreductase, mitochondrial precursor, putative [Ricinus communis]	gi|225445177|ref|XM_002280700.1|	303	4e-79	PREDICTED: Vitis vinifera NADPH:adrenodoxin oxidoreductase, mitochondrial-like (LOC100252665), mRNA	--	--	--	--	Cgl2757	138	5e-32	COG0493	NADPH-dependent glutamate synthase beta chain and related oxidoreductases	K00528	9e-99	359	rcu:RCOM_0495910	ferredoxin--NADP+ reductase [EC:1.18.1.2]	GO:0042744//hydrogen peroxide catabolic process;GO:0055114//oxidation-reduction process	GO:0016491//oxidoreductase activity;GO:0009055//electron carrier activity;GO:0000166//nucleotide binding	GO:0005886//plasma membrane;GO:0005759//mitochondrial matrix
CL17023.Contig24_All	3742	2.3924	2.6226	1.8304	1.5519	1.1022	0.132539	-0.3863	-0.624423	-1.11807	gi|470128105|ref|XP_004299994.1|	208	1e-51	PREDICTED: NADPH:adrenodoxin oxidoreductase, mitochondrial-like [Fragaria vesca subsp. vesca]	gi|225445177|ref|XM_002280700.1|	276	2e-70	PREDICTED: Vitis vinifera NADPH:adrenodoxin oxidoreductase, mitochondrial-like (LOC100252665), mRNA	--	--	--	--	DR0496	110	2e-36	COG0493	NADPH-dependent glutamate synthase beta chain and related oxidoreductases	K00528	7e-104	211	ath:AT4G32360	ferredoxin--NADP+ reductase [EC:1.18.1.2]	GO:0042744//hydrogen peroxide catabolic process;GO:0055114//oxidation-reduction process	GO:0016491//oxidoreductase activity;GO:0000166//nucleotide binding	GO:0005886//plasma membrane;GO:0005759//mitochondrial matrix
CL17023.Contig29_All	3510	2.4996	2.3389	2.1709	1.2472	1.175	-0.0958671	-0.203404	-1.003	-1.08904	gi|225445178|ref|XP_002280736.1|	103.2	3e-20	PREDICTED: NADPH:adrenodoxin oxidoreductase, mitochondrial [Vitis vinifera] >gi|297738792|emb|CBI28037.3| unnamed protein product [Vitis vinifera]	gi|225445177|ref|XM_002280700.1|	575	1e-160	PREDICTED: Vitis vinifera NADPH:adrenodoxin oxidoreductase, mitochondrial-like (LOC100252665), mRNA	--	--	--	--	DR0496	216	2e-55	COG0493	NADPH-dependent glutamate synthase beta chain and related oxidoreductases	K00528	4e-162	570	vvi:100252665	ferredoxin--NADP+ reductase [EC:1.18.1.2]	GO:0042744//hydrogen peroxide catabolic process;GO:0055114//oxidation-reduction process	GO:0016491//oxidoreductase activity;GO:0009055//electron carrier activity;GO:0000166//nucleotide binding	GO:0005886//plasma membrane;GO:0005759//mitochondrial matrix
CL1710.Contig5_All	1997	3.7657	1.3703	1.8435	1.2974	0.8531	-1.45843	-1.03047	-1.53729	-2.14213	gi|115487674|ref|NP_001066324.1|	150.6	9e-35	Os12g0183100 [Oryza sativa Japonica Group] >gi|113648831|dbj|BAF29343.1| Os12g0183100 [Oryza sativa Japonica Group]	--	--	--	--	sp|P52901|ODPA1_ARATH	137	3e-32	Pyruvate dehydrogenase E1 component subunit alpha-1, mitochondrial OS=Arabidopsis thaliana GN=E1 ALPHA PE=1 SV=2	TVN0102	200	7e-51	COG1071	Pyruvate/2-oxoglutarate dehydrogenase complex, dehydrogenase (E1) component, eukaryotic type, alpha subunit	K00166	1e-137	488	osa:4351684	2-oxoisovalerate dehydrogenase E1 component, alpha subunit [EC:1.2.4.4]	GO:0055114//oxidation-reduction process	GO:0003863//3-methyl-2-oxobutanoate dehydrogenase (2-methylpropanoyl-transferring) activity	GO:0005739//mitochondrion
CL17119.Contig6_All	1891	1.6097	2.8942	1.2225	0.5669	0.1897	0.846373	-0.396957	-1.50563	-3.085	gi|224085521|ref|XP_002307604.1|	510.8	3e-143	predicted protein [Populus trichocarpa] >gi|222857053|gb|EEE94600.1| predicted protein [Populus trichocarpa]	gi|359479708|ref|XM_003632293.1|	579	1e-162	PREDICTED: Vitis vinifera methylcrotonoyl-CoA carboxylase subunit alpha, mitochondrial-like (LOC100853875), mRNA	sp|Q42777|MCCA_SOYBN	464	1e-130	Methylcrotonoyl-CoA carboxylase subunit alpha, mitochondrial OS=Glycine max GN=MCCA PE=1 SV=2	BMEI1925	343	6e-94	COG4770	Acetyl/propionyl-CoA carboxylase, alpha subunit	K01968	3e-144	510	pop:POPTR_559591	3-methylcrotonyl-CoA carboxylase alpha subunit [EC:6.4.1.4]	GO:0009744//response to sucrose stimulus;GO:0009750//response to fructose stimulus;GO:0006552//leucine catabolic process	GO:0050897//cobalt ion binding;GO:0005524//ATP binding;GO:0004075//biotin carboxylase activity;GO:0004485//methylcrotonoyl-CoA carboxylase activity	GO:0005759//mitochondrial matrix;GO:0022626//cytosolic ribosome
CL17119.Contig9_All	1902	2.3535	3.6217	1.3504	0.9394	0.5657	0.621859	-0.801421	-1.325	-2.0567	gi|224085521|ref|XP_002307604.1|	497.3	4e-139	predicted protein [Populus trichocarpa] >gi|222857053|gb|EEE94600.1| predicted protein [Populus trichocarpa]	gi|359479708|ref|XM_003632293.1|	537	1e-149	PREDICTED: Vitis vinifera methylcrotonoyl-CoA carboxylase subunit alpha, mitochondrial-like (LOC100853875), mRNA	sp|Q42777|MCCA_SOYBN	450	1e-126	Methylcrotonoyl-CoA carboxylase subunit alpha, mitochondrial OS=Glycine max GN=MCCA PE=1 SV=2	BMEI1925	330	7e-90	COG4770	Acetyl/propionyl-CoA carboxylase, alpha subunit	K01968	3e-140	497	pop:POPTR_559591	3-methylcrotonyl-CoA carboxylase alpha subunit [EC:6.4.1.4]	GO:0009744//response to sucrose stimulus;GO:0009750//response to fructose stimulus;GO:0006552//leucine catabolic process	GO:0050897//cobalt ion binding;GO:0005524//ATP binding;GO:0004075//biotin carboxylase activity;GO:0004485//methylcrotonoyl-CoA carboxylase activity	GO:0005759//mitochondrial matrix;GO:0022626//cytosolic ribosome
CL17158.Contig2_All	1723	2.8058	0.712	1.0435	1.6074	1.1448	-1.97846	-1.42698	-0.803683	-1.29332	gi|225451235|ref|XP_002275990.1|	600.9	2e-170	PREDICTED: cysteine synthase isoform 2 [Vitis vinifera] >gi|225451237|ref|XP_002275940.1| PREDICTED: cysteine synthase isoform 1 [Vitis vinifera] >gi|359487829|ref|XP_003633658.1| PREDICTED: cysteine synthase [Vitis vinifera] >gi|147819267|emb|CAN75607.1| hypothetical protein VITISV_033255 [Vitis vinifera] >gi|298204909|emb|CBI34216.3| unnamed protein product [Vitis vinifera]	gi|359487828|ref|XM_003633610.1|	987	0	PREDICTED: Vitis vinifera cysteine synthase-like (LOC100264196), mRNA	sp|Q43317|CYSK_CITLA	573	8e-164	Cysteine synthase OS=Citrullus lanatus PE=1 SV=1	alr4552	381	2e-105	COG0031	Cysteine synthase	K01738	2e-171	600	vvi:100264196	cysteine synthase A [EC:2.5.1.47]	GO:0007568//aging;GO:0010043//response to zinc ion;GO:0006535//cysteine biosynthetic process from serine;GO:0046686//response to cadmium ion	GO:0016740//transferase activity;GO:0004124//cysteine synthase activity	GO:0005777//peroxisome;GO:0009507//chloroplast;GO:0005634//nucleus;GO:0005886//plasma membrane;GO:0048046//apoplast
CL17158.Contig3_All	1602	12.462	7.7752	5.1841	5.5211	4.8132	-0.680584	-1.26537	-1.17451	-1.37247	gi|225451235|ref|XP_002275990.1|	600.9	2e-170	PREDICTED: cysteine synthase isoform 2 [Vitis vinifera] >gi|225451237|ref|XP_002275940.1| PREDICTED: cysteine synthase isoform 1 [Vitis vinifera] >gi|359487829|ref|XP_003633658.1| PREDICTED: cysteine synthase [Vitis vinifera] >gi|147819267|emb|CAN75607.1| hypothetical protein VITISV_033255 [Vitis vinifera] >gi|298204909|emb|CBI34216.3| unnamed protein product [Vitis vinifera]	gi|359487828|ref|XM_003633610.1|	987	0	PREDICTED: Vitis vinifera cysteine synthase-like (LOC100264196), mRNA	sp|Q43317|CYSK_CITLA	573	7e-164	Cysteine synthase OS=Citrullus lanatus PE=1 SV=1	alr4552	381	2e-105	COG0031	Cysteine synthase	K01738	2e-171	600	vvi:100264196	cysteine synthase A [EC:2.5.1.47]	GO:0007568//aging;GO:0010043//response to zinc ion;GO:0006535//cysteine biosynthetic process from serine;GO:0046686//response to cadmium ion	GO:0016740//transferase activity;GO:0004124//cysteine synthase activity	GO:0005777//peroxisome;GO:0009507//chloroplast;GO:0005634//nucleus;GO:0005886//plasma membrane;GO:0048046//apoplast
CL17158.Contig4_All	1621	5.4124	2.7942	2.2184	3.4722	3.9271	-0.953833	-1.28675	-0.640418	-0.462804	gi|225451235|ref|XP_002275990.1|	600.9	2e-170	PREDICTED: cysteine synthase isoform 2 [Vitis vinifera] >gi|225451237|ref|XP_002275940.1| PREDICTED: cysteine synthase isoform 1 [Vitis vinifera] >gi|359487829|ref|XP_003633658.1| PREDICTED: cysteine synthase [Vitis vinifera] >gi|147819267|emb|CAN75607.1| hypothetical protein VITISV_033255 [Vitis vinifera] >gi|298204909|emb|CBI34216.3| unnamed protein product [Vitis vinifera]	gi|359487828|ref|XM_003633610.1|	987	0	PREDICTED: Vitis vinifera cysteine synthase-like (LOC100264196), mRNA	sp|Q43317|CYSK_CITLA	573	8e-164	Cysteine synthase OS=Citrullus lanatus PE=1 SV=1	alr4552	381	2e-105	COG0031	Cysteine synthase	K01738	2e-171	600	vvi:100264196	cysteine synthase A [EC:2.5.1.47]	GO:0007568//aging;GO:0010043//response to zinc ion;GO:0006535//cysteine biosynthetic process from serine;GO:0046686//response to cadmium ion	GO:0016740//transferase activity;GO:0004124//cysteine synthase activity	GO:0005777//peroxisome;GO:0009507//chloroplast;GO:0005634//nucleus;GO:0005886//plasma membrane;GO:0048046//apoplast
CL17308.Contig1_All	720	4.7249	1.0485	1.6648	3.9707	5.1057	-2.17196	-1.50493	-0.25089	0.111825	gi|394987256|gb|AFN42875.1|	99	7e-20	glutamine synthetase [Camellia sinensis]	gi|394987255|gb|JQ925872.1|	293	1e-76	Camellia sinensis clone 1 glutamine synthetase mRNA, complete cds	--	--	--	--	MK0338	55.1	1e-07	COG0174	Glutamine synthetase	--	--	--	--	--	GO:0009737//response to abscisic acid stimulus;GO:0006542//glutamine biosynthetic process	GO:0004356//glutamate-ammonia ligase activity;GO:0005524//ATP binding	-
CL17311.Contig3_All	4357	1.3561	0.3465	0.2751	1.5584	3.4366	-1.96854	-2.30144	0.200602	1.34152	gi|296084280|emb|CBI24668.3|	830.9	0	unnamed protein product [Vitis vinifera]	gi|225459082|ref|XM_002283773.1|	714	0	PREDICTED: Vitis vinifera argininosuccinate lyase-like (LOC100262660), mRNA	sp|P22675|ARLY_CHLRE	324	3e-88	Argininosuccinate lyase OS=Chlamydomonas reinhardtii GN=ARG7 PE=2 SV=2	PA5263	450	1e-125	COG0165	Argininosuccinate lyase	K14767	0	829	vvi:100264445	U3 small nucleolar RNA-associated protein 3	GO:0006164//purine nucleotide biosynthetic process;GO:0042450//arginine biosynthetic process via ornithine	GO:0004056//argininosuccinate lyase activity	GO:0009570//chloroplast stroma
CL17338.Contig6_All	1441	3.7276	3.9945	4.0997	8.1839	5.5999	0.0997679	0.137271	1.13454	0.587154	gi|225459425|ref|XP_002285823.1|	628.2	1e-178	PREDICTED: serine hydroxymethyltransferase 1-like [Vitis vinifera]	gi|225459424|ref|XM_002285787.1|	517	1e-143	PREDICTED: Vitis vinifera serine hydroxymethyltransferase 1-like (LOC100267713), mRNA	sp|P34899|GLYM_PEA	389	3e-108	Serine hydroxymethyltransferase, mitochondrial OS=Pisum sativum PE=1 SV=1	SPAC18G6.04c	369	7e-102	COG0112	Glycine/serine hydroxymethyltransferase	K00600	8e-180	628	vvi:100267713	glycine hydroxymethyltransferase [EC:2.1.2.1]	GO:0006563//L-serine metabolic process;GO:0046686//response to cadmium ion;GO:0035999//tetrahydrofolate interconversion;GO:0032259//methylation;GO:0006544//glycine metabolic process	GO:0030170//pyridoxal phosphate binding;GO:0008168//methyltransferase activity;GO:0004372//glycine hydroxymethyltransferase activity	-
CL17553.Contig2_All	1702	0.3682	2.6612	1.3079	0.5774	1.1063	2.85352	1.82869	0.649081	1.58718	gi|462399674|gb|EMJ05342.1|	533.1	5e-150	hypothetical protein PRUPE_ppa021964mg, partial [Prunus persica]	gi|359476901|ref|XM_003631859.1|	549	1e-153	PREDICTED: Vitis vinifera serine acetyltransferase (LOC100233047), mRNA	sp|Q8W2B8|SAT4_ARATH	452	2e-127	Serine acetyltransferase 4 OS=Arabidopsis thaliana GN=SAT4 PE=1 SV=1	cysE	273	7e-73	COG1045	Serine acetyltransferase	K00640	3e-143	507	pop:POPTR_818359	serine O-acetyltransferase [EC:2.3.1.30]	GO:0006535//cysteine biosynthetic process from serine;GO:0000103//sulfate assimilation	GO:0009001//serine O-acetyltransferase activity	GO:0005829//cytosol
CL17598.Contig4_All	2814	6.3947	3.8563	6.0547	5.2703	3.0269	-0.729659	-0.0788212	-0.278992	-1.07904	gi|462411644|gb|EMJ16693.1|	219.2	3e-55	hypothetical protein PRUPE_ppa006806mg [Prunus persica]	gi|225442740|ref|XM_002284919.1|	396	1e-107	PREDICTED: Vitis vinifera aspartate aminotransferase-like (LOC100248010), mRNA	sp|E9L7A5|PAT_PETHY	87.4	4e-17	Bifunctional aspartate aminotransferase and glutamate/aspartate-prephenate aminotransferase OS=Petunia hybrida PE=1 SV=1	slr0036	130	1e-29	COG0436	Aspartate/tyrosine/aromatic aminotransferase	K15849	3e-15	82.8	aly:ARALYDRAFT_320067	bifunctional aspartate aminotransferase and glutamate/aspartate-prephenate aminotransferase [EC:2.6.1.1 2.6.1.78 2.6.1.79]	GO:0010366//negative regulation of ethylene biosynthetic process;GO:0009641//shade avoidance;GO:1901997//negative regulation of indoleacetic acid biosynthetic process via tryptophan	GO:0004069//L-aspartate:2-oxoglutarate aminotransferase activity;GO:0010326//methionine-oxo-acid transaminase activity;GO:0080130//L-phenylalanine:2-oxoglutarate aminotransferase activity;GO:0030170//pyridoxal phosphate binding	GO:0005829//cytosol
CL17798.Contig1_All	2853	0.8786	0.7938	0.7202	11.7431	9.5852	-0.146431	-0.286809	3.74046	3.44753	gi|462397502|gb|EMJ03170.1|	708.4	0	hypothetical protein PRUPE_ppa004784mg [Prunus persica]	gi|225431070|ref|XM_002263200.1|	1082	0	PREDICTED: Vitis vinifera 3-dehydroquinate synthase-like (LOC100266137), mRNA	sp|Q8RX77|PTR21_ARATH	385	9e-107	Nitrate transporter 1.7 OS=Arabidopsis thaliana GN=NRT1.7 PE=1 SV=1	PA5038	420	8e-117	COG0337	3-dehydroquinate synthetase	K01735	0	700	vvi:100266137	3-dehydroquinate synthase [EC:4.2.3.4]	GO:0009073//aromatic amino acid family biosynthetic process	GO:0003856//3-dehydroquinate synthase activity	GO:0009507//chloroplast
CL17801.Contig10_All	3863	1.5759	0.7084	0.1995	0.8326	0.7659	-1.15354	-2.98172	-0.920481	-1.04095	gi|359490794|ref|XP_002267865.2|	87.8	1e-15	PREDICTED: glutamate synthase 1 [NADH], chloroplastic-like [Vitis vinifera] >gi|302144040|emb|CBI23145.3| unnamed protein product [Vitis vinifera]	gi|359490793|ref|XM_002267829.2|	2811	0	PREDICTED: Vitis vinifera glutamate synthase 1 [NADH], chloroplastic-like (LOC100246868), mRNA	sp|Q9LV03|GLUT1_ARATH	1809	0	Glutamate synthase 1 [NADH], chloroplastic OS=Arabidopsis thaliana GN=GLT1 PE=1 SV=2	SPAPB1E7.07_2	578	2e-179	COG0069	Glutamate synthase domain 2	K00264	0	1894	vvi:100246868	glutamate synthase (NADPH/NADH) [EC:1.4.1.13 1.4.1.14]	GO:0006094//gluconeogenesis;GO:0048589//developmental growth;GO:0009651//response to salt stress;GO:0042128//nitrate assimilation;GO:0006537//glutamate biosynthetic process;GO:0006096//glycolysis;GO:0046686//response to cadmium ion;GO:0055085//transmembrane transport;GO:0055114//oxidation-reduction process;GO:0019676//ammonia assimilation cycle	GO:0050660//flavin adenine dinucleotide binding;GO:0016040//glutamate synthase (NADH) activity;GO:0051536//iron-sulfur cluster binding;GO:0005506//iron ion binding;GO:0005351//sugar:hydrogen symporter activity;GO:0010181//FMN binding	GO:0009941//chloroplast envelope;GO:0016021//integral to membrane;GO:0005829//cytosol;GO:0009570//chloroplast stroma;GO:0005886//plasma membrane;GO:0005739//mitochondrion
CL17801.Contig11_All	7192	2.4149	0.8135	0.6309	1.0186	0.6981	-1.56975	-1.93648	-1.24538	-1.79046	gi|359490794|ref|XP_002267865.2|	3945.2	0	PREDICTED: glutamate synthase 1 [NADH], chloroplastic-like [Vitis vinifera] >gi|302144040|emb|CBI23145.3| unnamed protein product [Vitis vinifera]	gi|359490793|ref|XM_002267829.2|	4060	0	PREDICTED: Vitis vinifera glutamate synthase 1 [NADH], chloroplastic-like (LOC100246868), mRNA	sp|Q9LV03|GLUT1_ARATH	3753	0	Glutamate synthase 1 [NADH], chloroplastic OS=Arabidopsis thaliana GN=GLT1 PE=1 SV=2	SPAPB1E7.07_2	970	0	COG0069	Glutamate synthase domain 2	K00264	0	3937	vvi:100246868	glutamate synthase (NADPH/NADH) [EC:1.4.1.13 1.4.1.14]	GO:0006094//gluconeogenesis;GO:0048589//developmental growth;GO:0009651//response to salt stress;GO:0042128//nitrate assimilation;GO:0006537//glutamate biosynthetic process;GO:0006096//glycolysis;GO:0046686//response to cadmium ion;GO:0055085//transmembrane transport;GO:0055114//oxidation-reduction process;GO:0019676//ammonia assimilation cycle	GO:0050660//flavin adenine dinucleotide binding;GO:0016040//glutamate synthase (NADH) activity;GO:0051536//iron-sulfur cluster binding;GO:0005506//iron ion binding;GO:0005351//sugar:hydrogen symporter activity;GO:0010181//FMN binding	GO:0009941//chloroplast envelope;GO:0016021//integral to membrane;GO:0005829//cytosol;GO:0009570//chloroplast stroma;GO:0005886//plasma membrane;GO:0005739//mitochondrion
CL17801.Contig12_All	3833	1.5182	0.4924	0.2904	0.8158	0.655	-1.62446	-2.38625	-0.896074	-1.2128	gi|359490794|ref|XP_002267865.2|	87.8	1e-15	PREDICTED: glutamate synthase 1 [NADH], chloroplastic-like [Vitis vinifera] >gi|302144040|emb|CBI23145.3| unnamed protein product [Vitis vinifera]	gi|359490793|ref|XM_002267829.2|	2744	0	PREDICTED: Vitis vinifera glutamate synthase 1 [NADH], chloroplastic-like (LOC100246868), mRNA	sp|Q9LV03|GLUT1_ARATH	1822	0	Glutamate synthase 1 [NADH], chloroplastic OS=Arabidopsis thaliana GN=GLT1 PE=1 SV=2	SPAPB1E7.07_2	578	2e-179	COG0069	Glutamate synthase domain 2	K00264	0	1929	vvi:100246868	glutamate synthase (NADPH/NADH) [EC:1.4.1.13 1.4.1.14]	GO:0006094//gluconeogenesis;GO:0048589//developmental growth;GO:0009651//response to salt stress;GO:0042128//nitrate assimilation;GO:0006537//glutamate biosynthetic process;GO:0006096//glycolysis;GO:0046686//response to cadmium ion;GO:0055085//transmembrane transport;GO:0055114//oxidation-reduction process;GO:0019676//ammonia assimilation cycle	GO:0050660//flavin adenine dinucleotide binding;GO:0016040//glutamate synthase (NADH) activity;GO:0051536//iron-sulfur cluster binding;GO:0005506//iron ion binding;GO:0005351//sugar:hydrogen symporter activity;GO:0010181//FMN binding	GO:0009941//chloroplast envelope;GO:0016021//integral to membrane;GO:0005829//cytosol;GO:0009570//chloroplast stroma;GO:0005886//plasma membrane;GO:0005739//mitochondrion
CL17801.Contig13_All	2882	2.3608	0.5239	0.5644	1.488	0.9644	-2.17191	-2.06449	-0.665901	-1.29157	gi|255544986|ref|XP_002513554.1|	1512.3	0	glutamate synthase, putative [Ricinus communis] >gi|223547462|gb|EEF48957.1| glutamate synthase, putative [Ricinus communis]	gi|359490793|ref|XM_002267829.2|	2333	0	PREDICTED: Vitis vinifera glutamate synthase 1 [NADH], chloroplastic-like (LOC100246868), mRNA	sp|Q9LV03|GLUT1_ARATH	1474	0	Glutamate synthase 1 [NADH], chloroplastic OS=Arabidopsis thaliana GN=GLT1 PE=1 SV=2	SPAPB1E7.07_2	647	0	COG0069	Glutamate synthase domain 2	K00264	0	1512	rcu:RCOM_1579610	glutamate synthase (NADPH/NADH) [EC:1.4.1.13 1.4.1.14]	GO:0006094//gluconeogenesis;GO:0048589//developmental growth;GO:0009651//response to salt stress;GO:0042128//nitrate assimilation;GO:0006537//glutamate biosynthetic process;GO:0006096//glycolysis;GO:0046686//response to cadmium ion;GO:0055085//transmembrane transport;GO:0055114//oxidation-reduction process;GO:0019676//ammonia assimilation cycle	GO:0050660//flavin adenine dinucleotide binding;GO:0016040//glutamate synthase (NADH) activity;GO:0051536//iron-sulfur cluster binding;GO:0005506//iron ion binding;GO:0005351//sugar:hydrogen symporter activity;GO:0010181//FMN binding	GO:0009941//chloroplast envelope;GO:0016021//integral to membrane;GO:0005829//cytosol;GO:0009570//chloroplast stroma;GO:0005886//plasma membrane;GO:0005739//mitochondrion
CL17801.Contig14_All	9023	1.7264	0.617	0.6168	1.1981	1.1328	-1.48442	-1.48489	-0.527018	-0.607874	gi|359490794|ref|XP_002267865.2|	474.9	1e-131	PREDICTED: glutamate synthase 1 [NADH], chloroplastic-like [Vitis vinifera] >gi|302144040|emb|CBI23145.3| unnamed protein product [Vitis vinifera]	gi|359490793|ref|XM_002267829.2|	3503	0	PREDICTED: Vitis vinifera glutamate synthase 1 [NADH], chloroplastic-like (LOC100246868), mRNA	sp|Q03460|GLSN_MEDSA	3353	0	Glutamate synthase [NADH], amyloplastic OS=Medicago sativa PE=1 SV=1	SPAPB1E7.07_2	970	0	COG0069	Glutamate synthase domain 2	K00264	0	3433	vvi:100246868	glutamate synthase (NADPH/NADH) [EC:1.4.1.13 1.4.1.14]	GO:0006094//gluconeogenesis;GO:0048589//developmental growth;GO:0009651//response to salt stress;GO:0042128//nitrate assimilation;GO:0006537//glutamate biosynthetic process;GO:0006096//glycolysis;GO:0046686//response to cadmium ion;GO:0055085//transmembrane transport;GO:0055114//oxidation-reduction process;GO:0019676//ammonia assimilation cycle	GO:0050660//flavin adenine dinucleotide binding;GO:0016040//glutamate synthase (NADH) activity;GO:0051536//iron-sulfur cluster binding;GO:0005506//iron ion binding;GO:0005351//sugar:hydrogen symporter activity;GO:0010181//FMN binding	GO:0009941//chloroplast envelope;GO:0016021//integral to membrane;GO:0005829//cytosol;GO:0009570//chloroplast stroma;GO:0005886//plasma membrane;GO:0005739//mitochondrion
CL17801.Contig15_All	7478	3.9746	1.2114	0.687	2.2819	1.6186	-1.71413	-2.53243	-0.800574	-1.29606	gi|359490794|ref|XP_002267865.2|	3873.6	0	PREDICTED: glutamate synthase 1 [NADH], chloroplastic-like [Vitis vinifera] >gi|302144040|emb|CBI23145.3| unnamed protein product [Vitis vinifera]	gi|359490793|ref|XM_002267829.2|	4016	0	PREDICTED: Vitis vinifera glutamate synthase 1 [NADH], chloroplastic-like (LOC100246868), mRNA	sp|Q9LV03|GLUT1_ARATH	3718	0	Glutamate synthase 1 [NADH], chloroplastic OS=Arabidopsis thaliana GN=GLT1 PE=1 SV=2	SPAPB1E7.07_2	964	0	COG0069	Glutamate synthase domain 2	K00264	0	3860	vvi:100246868	glutamate synthase (NADPH/NADH) [EC:1.4.1.13 1.4.1.14]	GO:0006094//gluconeogenesis;GO:0048589//developmental growth;GO:0009651//response to salt stress;GO:0042128//nitrate assimilation;GO:0006537//glutamate biosynthetic process;GO:0006096//glycolysis;GO:0046686//response to cadmium ion;GO:0055085//transmembrane transport;GO:0055114//oxidation-reduction process;GO:0019676//ammonia assimilation cycle	GO:0050660//flavin adenine dinucleotide binding;GO:0016040//glutamate synthase (NADH) activity;GO:0051536//iron-sulfur cluster binding;GO:0005506//iron ion binding;GO:0005351//sugar:hydrogen symporter activity;GO:0010181//FMN binding	GO:0009941//chloroplast envelope;GO:0016021//integral to membrane;GO:0005829//cytosol;GO:0009570//chloroplast stroma;GO:0005886//plasma membrane;GO:0005739//mitochondrion
CL17801.Contig1_All	2651	1.182	0.4983	0.1292	0.7751	0.7779	-1.24614	-3.19355	-0.608776	-0.603573	gi|255544986|ref|XP_002513554.1|	87.8	1e-15	glutamate synthase, putative [Ricinus communis] >gi|223547462|gb|EEF48957.1| glutamate synthase, putative [Ricinus communis]	gi|359490793|ref|XM_002267829.2|	2224	0	PREDICTED: Vitis vinifera glutamate synthase 1 [NADH], chloroplastic-like (LOC100246868), mRNA	sp|Q9LV03|GLUT1_ARATH	1387	0	Glutamate synthase 1 [NADH], chloroplastic OS=Arabidopsis thaliana GN=GLT1 PE=1 SV=2	SPAPB1E7.07_2	578	1e-179	COG0069	Glutamate synthase domain 2	K00264	0	1430	rcu:RCOM_1579610	glutamate synthase (NADPH/NADH) [EC:1.4.1.13 1.4.1.14]	GO:0006094//gluconeogenesis;GO:0048589//developmental growth;GO:0009651//response to salt stress;GO:0042128//nitrate assimilation;GO:0006537//glutamate biosynthetic process;GO:0006096//glycolysis;GO:0046686//response to cadmium ion;GO:0055085//transmembrane transport;GO:0055114//oxidation-reduction process;GO:0019676//ammonia assimilation cycle	GO:0050660//flavin adenine dinucleotide binding;GO:0016040//glutamate synthase (NADH) activity;GO:0051536//iron-sulfur cluster binding;GO:0005506//iron ion binding;GO:0005351//sugar:hydrogen symporter activity;GO:0010181//FMN binding	GO:0009941//chloroplast envelope;GO:0016021//integral to membrane;GO:0005829//cytosol;GO:0009570//chloroplast stroma;GO:0005886//plasma membrane;GO:0005739//mitochondrion
CL17801.Contig2_All	2253	1.351	0.6282	0.304	0.9517	0.8357	-1.10473	-2.15188	-0.505449	-0.692971	gi|359490794|ref|XP_002267865.2|	87.8	8e-16	PREDICTED: glutamate synthase 1 [NADH], chloroplastic-like [Vitis vinifera] >gi|302144040|emb|CBI23145.3| unnamed protein product [Vitis vinifera]	gi|359490793|ref|XM_002267829.2|	1778	0	PREDICTED: Vitis vinifera glutamate synthase 1 [NADH], chloroplastic-like (LOC100246868), mRNA	sp|Q9LV03|GLUT1_ARATH	1207	0	Glutamate synthase 1 [NADH], chloroplastic OS=Arabidopsis thaliana GN=GLT1 PE=1 SV=2	SPAPB1E7.07_2	575	1e-178	COG0069	Glutamate synthase domain 2	K00264	0	1259	vvi:100246868	glutamate synthase (NADPH/NADH) [EC:1.4.1.13 1.4.1.14]	GO:0006094//gluconeogenesis;GO:0048589//developmental growth;GO:0009651//response to salt stress;GO:0042128//nitrate assimilation;GO:0006537//glutamate biosynthetic process;GO:0006096//glycolysis;GO:0046686//response to cadmium ion;GO:0055085//transmembrane transport;GO:0055114//oxidation-reduction process;GO:0019676//ammonia assimilation cycle	GO:0050660//flavin adenine dinucleotide binding;GO:0016040//glutamate synthase (NADH) activity;GO:0051536//iron-sulfur cluster binding;GO:0005506//iron ion binding;GO:0005351//sugar:hydrogen symporter activity;GO:0010181//FMN binding	GO:0009941//chloroplast envelope;GO:0016021//integral to membrane;GO:0005829//cytosol;GO:0009570//chloroplast stroma;GO:0005886//plasma membrane;GO:0005739//mitochondrion
CL17801.Contig3_All	3736	1.2461	0.4294	0.0917	0.9087	0.648	-1.53703	-3.76435	-0.455544	-0.943354	gi|359490794|ref|XP_002267865.2|	2013	0	PREDICTED: glutamate synthase 1 [NADH], chloroplastic-like [Vitis vinifera] >gi|302144040|emb|CBI23145.3| unnamed protein product [Vitis vinifera]	gi|359490793|ref|XM_002267829.2|	2884	0	PREDICTED: Vitis vinifera glutamate synthase 1 [NADH], chloroplastic-like (LOC100246868), mRNA	sp|Q9LV03|GLUT1_ARATH	1905	0	Glutamate synthase 1 [NADH], chloroplastic OS=Arabidopsis thaliana GN=GLT1 PE=1 SV=2	SPAPB1E7.07_2	647	0	COG0069	Glutamate synthase domain 2	K00264	0	2013	vvi:100246868	glutamate synthase (NADPH/NADH) [EC:1.4.1.13 1.4.1.14]	GO:0006094//gluconeogenesis;GO:0048589//developmental growth;GO:0009651//response to salt stress;GO:0042128//nitrate assimilation;GO:0006537//glutamate biosynthetic process;GO:0006096//glycolysis;GO:0046686//response to cadmium ion;GO:0055085//transmembrane transport;GO:0055114//oxidation-reduction process;GO:0019676//ammonia assimilation cycle	GO:0050660//flavin adenine dinucleotide binding;GO:0016040//glutamate synthase (NADH) activity;GO:0051536//iron-sulfur cluster binding;GO:0005506//iron ion binding;GO:0005351//sugar:hydrogen symporter activity;GO:0010181//FMN binding	GO:0009941//chloroplast envelope;GO:0016021//integral to membrane;GO:0005829//cytosol;GO:0009570//chloroplast stroma;GO:0005886//plasma membrane;GO:0005739//mitochondrion
CL17801.Contig4_All	3742	1.3876	0.4539	0.0915	0.9311	0.623	-1.61215	-3.92268	-0.575584	-1.15529	gi|359490794|ref|XP_002267865.2|	595.9	1e-168	PREDICTED: glutamate synthase 1 [NADH], chloroplastic-like [Vitis vinifera] >gi|302144040|emb|CBI23145.3| unnamed protein product [Vitis vinifera]	gi|359490793|ref|XM_002267829.2|	1306	0	PREDICTED: Vitis vinifera glutamate synthase 1 [NADH], chloroplastic-like (LOC100246868), mRNA	sp|Q9LV03|GLUT1_ARATH	1242	0	Glutamate synthase 1 [NADH], chloroplastic OS=Arabidopsis thaliana GN=GLT1 PE=1 SV=2	AGl2101_2	313	2e-143	COG0069	Glutamate synthase domain 2	K00264	0	1330	vvi:100246868	glutamate synthase (NADPH/NADH) [EC:1.4.1.13 1.4.1.14]	GO:0006094//gluconeogenesis;GO:0048589//developmental growth;GO:0009651//response to salt stress;GO:0042128//nitrate assimilation;GO:0006537//glutamate biosynthetic process;GO:0006096//glycolysis;GO:0046686//response to cadmium ion;GO:0055085//transmembrane transport;GO:0055114//oxidation-reduction process;GO:0019676//ammonia assimilation cycle	GO:0050660//flavin adenine dinucleotide binding;GO:0016040//glutamate synthase (NADH) activity;GO:0051536//iron-sulfur cluster binding;GO:0005506//iron ion binding;GO:0005351//sugar:hydrogen symporter activity;GO:0010181//FMN binding	GO:0009941//chloroplast envelope;GO:0016021//integral to membrane;GO:0005829//cytosol;GO:0009570//chloroplast stroma;GO:0005886//plasma membrane;GO:0005739//mitochondrion
CL17801.Contig5_All	3825	1.3107	0.4687	0.1567	0.654	0.6095	-1.4836	-3.06426	-1.00297	-1.10464	gi|359490794|ref|XP_002267865.2|	87.8	7e-163	PREDICTED: glutamate synthase 1 [NADH], chloroplastic-like [Vitis vinifera] >gi|302144040|emb|CBI23145.3| unnamed protein product [Vitis vinifera]	gi|359490793|ref|XM_002267829.2|	1306	0	PREDICTED: Vitis vinifera glutamate synthase 1 [NADH], chloroplastic-like (LOC100246868), mRNA	sp|Q9LV03|GLUT1_ARATH	1242	0	Glutamate synthase 1 [NADH], chloroplastic OS=Arabidopsis thaliana GN=GLT1 PE=1 SV=2	AGl2101_2	246	3e-138	COG0069	Glutamate synthase domain 2	K00264	0	1330	vvi:100246868	glutamate synthase (NADPH/NADH) [EC:1.4.1.13 1.4.1.14]	GO:0006094//gluconeogenesis;GO:0048589//developmental growth;GO:0009651//response to salt stress;GO:0042128//nitrate assimilation;GO:0006537//glutamate biosynthetic process;GO:0006096//glycolysis;GO:0046686//response to cadmium ion;GO:0055085//transmembrane transport;GO:0055114//oxidation-reduction process;GO:0019676//ammonia assimilation cycle	GO:0050660//flavin adenine dinucleotide binding;GO:0016040//glutamate synthase (NADH) activity;GO:0051536//iron-sulfur cluster binding;GO:0005506//iron ion binding;GO:0005351//sugar:hydrogen symporter activity;GO:0010181//FMN binding	GO:0009941//chloroplast envelope;GO:0016021//integral to membrane;GO:0005829//cytosol;GO:0009570//chloroplast stroma;GO:0005886//plasma membrane;GO:0005739//mitochondrion
CL17801.Contig6_All	7574	10.118	2.5167	3.1426	4.2819	2.9713	-2.00732	-1.68689	-1.2406	-1.76776	gi|359490794|ref|XP_002267865.2|	475.7	5e-132	PREDICTED: glutamate synthase 1 [NADH], chloroplastic-like [Vitis vinifera] >gi|302144040|emb|CBI23145.3| unnamed protein product [Vitis vinifera]	gi|359490793|ref|XM_002267829.2|	3501	0	PREDICTED: Vitis vinifera glutamate synthase 1 [NADH], chloroplastic-like (LOC100246868), mRNA	sp|Q03460|GLSN_MEDSA	3320	0	Glutamate synthase [NADH], amyloplastic OS=Medicago sativa PE=1 SV=1	SPAPB1E7.07_2	966	0	COG0069	Glutamate synthase domain 2	K00264	0	3416	vvi:100246868	glutamate synthase (NADPH/NADH) [EC:1.4.1.13 1.4.1.14]	GO:0006094//gluconeogenesis;GO:0048589//developmental growth;GO:0009651//response to salt stress;GO:0042128//nitrate assimilation;GO:0006537//glutamate biosynthetic process;GO:0006096//glycolysis;GO:0046686//response to cadmium ion;GO:0055085//transmembrane transport;GO:0055114//oxidation-reduction process;GO:0019676//ammonia assimilation cycle	GO:0050660//flavin adenine dinucleotide binding;GO:0016040//glutamate synthase (NADH) activity;GO:0051536//iron-sulfur cluster binding;GO:0005506//iron ion binding;GO:0005351//sugar:hydrogen symporter activity;GO:0010181//FMN binding	GO:0009941//chloroplast envelope;GO:0016021//integral to membrane;GO:0005829//cytosol;GO:0009570//chloroplast stroma;GO:0005886//plasma membrane;GO:0005739//mitochondrion
CL17801.Contig7_All	3698	1.4525	0.5614	0.1621	0.8214	0.6789	-1.37144	-3.16358	-0.822381	-1.09727	gi|359490794|ref|XP_002267865.2|	87.8	7e-163	PREDICTED: glutamate synthase 1 [NADH], chloroplastic-like [Vitis vinifera] >gi|302144040|emb|CBI23145.3| unnamed protein product [Vitis vinifera]	gi|359490793|ref|XM_002267829.2|	1881	0	PREDICTED: Vitis vinifera glutamate synthase 1 [NADH], chloroplastic-like (LOC100246868), mRNA	sp|Q9LV03|GLUT1_ARATH	1278	0	Glutamate synthase 1 [NADH], chloroplastic OS=Arabidopsis thaliana GN=GLT1 PE=1 SV=2	AGl2101_2	246	3e-138	COG0069	Glutamate synthase domain 2	K00264	0	1365	vvi:100246868	glutamate synthase (NADPH/NADH) [EC:1.4.1.13 1.4.1.14]	GO:0006094//gluconeogenesis;GO:0048589//developmental growth;GO:0009651//response to salt stress;GO:0042128//nitrate assimilation;GO:0006537//glutamate biosynthetic process;GO:0006096//glycolysis;GO:0046686//response to cadmium ion;GO:0055085//transmembrane transport;GO:0055114//oxidation-reduction process;GO:0019676//ammonia assimilation cycle	GO:0050660//flavin adenine dinucleotide binding;GO:0016040//glutamate synthase (NADH) activity;GO:0051536//iron-sulfur cluster binding;GO:0005506//iron ion binding;GO:0005351//sugar:hydrogen symporter activity;GO:0010181//FMN binding	GO:0009941//chloroplast envelope;GO:0016021//integral to membrane;GO:0005829//cytosol;GO:0009570//chloroplast stroma;GO:0005886//plasma membrane;GO:0005739//mitochondrion
CL17801.Contig8_All	7089	2.2984	0.5191	0.3986	1.4871	1.8086	-2.14655	-2.52762	-0.628128	-0.345757	gi|359490794|ref|XP_002267865.2|	3898.2	0	PREDICTED: glutamate synthase 1 [NADH], chloroplastic-like [Vitis vinifera] >gi|302144040|emb|CBI23145.3| unnamed protein product [Vitis vinifera]	gi|359490793|ref|XM_002267829.2|	4062	0	PREDICTED: Vitis vinifera glutamate synthase 1 [NADH], chloroplastic-like (LOC100246868), mRNA	sp|Q9LV03|GLUT1_ARATH	3737	0	Glutamate synthase 1 [NADH], chloroplastic OS=Arabidopsis thaliana GN=GLT1 PE=1 SV=2	SPAPB1E7.07_2	970	0	COG0069	Glutamate synthase domain 2	K00264	0	3890	vvi:100246868	glutamate synthase (NADPH/NADH) [EC:1.4.1.13 1.4.1.14]	GO:0006094//gluconeogenesis;GO:0048589//developmental growth;GO:0009651//response to salt stress;GO:0042128//nitrate assimilation;GO:0006537//glutamate biosynthetic process;GO:0006096//glycolysis;GO:0046686//response to cadmium ion;GO:0055085//transmembrane transport;GO:0055114//oxidation-reduction process;GO:0019676//ammonia assimilation cycle	GO:0050660//flavin adenine dinucleotide binding;GO:0016040//glutamate synthase (NADH) activity;GO:0051536//iron-sulfur cluster binding;GO:0005506//iron ion binding;GO:0005351//sugar:hydrogen symporter activity;GO:0010181//FMN binding	GO:0009941//chloroplast envelope;GO:0016021//integral to membrane;GO:0005829//cytosol;GO:0009570//chloroplast stroma;GO:0005886//plasma membrane;GO:0005739//mitochondrion
CL17801.Contig9_All	4054	1.0379	0.3957	0.1267	0.5509	0.5087	-1.39119	-3.03418	-0.913805	-1.02878	gi|255544986|ref|XP_002513554.1|	87.8	1e-15	glutamate synthase, putative [Ricinus communis] >gi|223547462|gb|EEF48957.1| glutamate synthase, putative [Ricinus communis]	gi|359490793|ref|XM_002267829.2|	2224	0	PREDICTED: Vitis vinifera glutamate synthase 1 [NADH], chloroplastic-like (LOC100246868), mRNA	sp|Q9LV03|GLUT1_ARATH	1386	0	Glutamate synthase 1 [NADH], chloroplastic OS=Arabidopsis thaliana GN=GLT1 PE=1 SV=2	SPAPB1E7.07_2	578	2e-179	COG0069	Glutamate synthase domain 2	K00264	0	1429	rcu:RCOM_1579610	glutamate synthase (NADPH/NADH) [EC:1.4.1.13 1.4.1.14]	GO:0006094//gluconeogenesis;GO:0048589//developmental growth;GO:0009651//response to salt stress;GO:0042128//nitrate assimilation;GO:0006537//glutamate biosynthetic process;GO:0006096//glycolysis;GO:0046686//response to cadmium ion;GO:0055085//transmembrane transport;GO:0055114//oxidation-reduction process;GO:0019676//ammonia assimilation cycle	GO:0050660//flavin adenine dinucleotide binding;GO:0016040//glutamate synthase (NADH) activity;GO:0051536//iron-sulfur cluster binding;GO:0005506//iron ion binding;GO:0005351//sugar:hydrogen symporter activity;GO:0010181//FMN binding	GO:0009941//chloroplast envelope;GO:0016021//integral to membrane;GO:0005829//cytosol;GO:0009570//chloroplast stroma;GO:0005886//plasma membrane;GO:0005739//mitochondrion
CL17808.Contig54_All	3158	2.3813	1.7032	1.6267	1.4994	0.9369	-0.483502	-0.549801	-0.667364	-1.34578	gi|400531510|gb|AFP86894.1|	277.7	8e-73	aspartate aminotransferase, partial [Ilex paraguariensis]	--	--	--	--	sp|P46248|AAT5_ARATH	243	4e-64	Aspartate aminotransferase, chloroplastic OS=Arabidopsis thaliana GN=ASP5 PE=1 SV=2	PM0621	114	1e-24	COG1448	Aspartate/tyrosine/aromatic aminotransferase	K00811	3e-72	272	vvi:100242364	aspartate aminotransferase, chloroplastic [EC:2.6.1.1]	GO:0009693//ethylene biosynthetic process;GO:0009409//response to cold;GO:0006520//cellular amino acid metabolic process;GO:0046686//response to cadmium ion	GO:0004069//L-aspartate:2-oxoglutarate aminotransferase activity;GO:0080130//L-phenylalanine:2-oxoglutarate aminotransferase activity;GO:0033853//aspartate-prephenate aminotransferase activity;GO:0033854//glutamate-prephenate aminotransferase activity;GO:0030170//pyridoxal phosphate binding	GO:0005829//cytosol;GO:0009941//chloroplast envelope;GO:0009570//chloroplast stroma;GO:0010319//stromule;GO:0048046//apoplast
CL17883.Contig2_All	578	1.5489	2.2856	1.6294	7.5739	2.482	0.561329	0.0730968	2.28979	0.680259	gi|378749120|gb|AFC37247.1|	93.6	5e-83	phenylalanine ammonia-lyase [Camellia chekiangoleosa]	gi|24266657|gb|AF480620.1|	151	9e-34	Populus tremuloides phenylalanine ammonia-lyase (PAL2) mRNA, complete cds	sp|P45731|PAL1_POPKI	234	6e-82	Phenylalanine ammonia-lyase G1 OS=Populus kitakamiensis GN=PALG1 PE=3 SV=1	--	--	--	--	--	K10775	5e-83	236	rcu:RCOM_0262230	phenylalanine ammonia-lyase [EC:4.3.1.24]	GO:0009800//cinnamic acid biosynthetic process;GO:0006559//L-phenylalanine catabolic process	GO:0045548//phenylalanine ammonia-lyase activity	GO:0005737//cytoplasm
CL17883.Contig3_All	914	5.0933	5.2653	7.6813	92.6648	8.5344	0.047915	0.59275	4.18535	0.744689	gi|429326622|gb|AFZ78651.1|	394.4	1e-108	phenylalanine ammonia-lyase [Populus tomentosa]	gi|429326621|gb|JX986714.1|	305	4e-80	Populus tomentosa clone 2 phenylalanine ammonia-lyase gene, complete cds	sp|P45735|PALY_VITVI	389	1e-108	Phenylalanine ammonia-lyase (Fragment) OS=Vitis vinifera GN=PAL PE=2 SV=1	--	--	--	--	--	K10775	1e-109	394	pop:POPTR_820249	phenylalanine ammonia-lyase [EC:4.3.1.24]	GO:0009800//cinnamic acid biosynthetic process;GO:0006559//L-phenylalanine catabolic process	GO:0045548//phenylalanine ammonia-lyase activity	GO:0005737//cytoplasm
CL17883.Contig4_All	1119	33.362	46.2957	28.6923	203.114	33.5727	0.472672	-0.217542	2.60601	0.00908279	gi|255581751|ref|XP_002531677.1|	434.5	1e-120	Phenylalanine ammonia-lyase, putative [Ricinus communis] >gi|223528682|gb|EEF30696.1| Phenylalanine ammonia-lyase, putative [Ricinus communis]	gi|183585194|gb|EU603320.1|	446	1e-122	Populus trichocarpa isolate PAL5 phenylalanine ammonia-lyase mRNA, complete cds	sp|P45731|PAL1_POPKI	429	1e-120	Phenylalanine ammonia-lyase G1 OS=Populus kitakamiensis GN=PALG1 PE=3 SV=1	--	--	--	--	--	K10775	1e-121	434	rcu:RCOM_0262230	phenylalanine ammonia-lyase [EC:4.3.1.24]	GO:0009800//cinnamic acid biosynthetic process;GO:0006559//L-phenylalanine catabolic process	GO:0045548//phenylalanine ammonia-lyase activity	GO:0005737//cytoplasm
CL1937.Contig21_All	1696	3.2727	3.3383	2.827	0.7375	0.4229	0.0286322	-0.211209	-2.14977	-2.95209	gi|332322157|emb|CCA66153.1|	42.7	1e-49	hypothetical protein [Beta vulgaris subsp. vulgaris]	--	--	--	--	--	--	--	--	--	--	--	--	--	K14321	2e-41	149	vvi:100243153	nucleoporin-like protein 2	-	-	-
CL2014.Contig6_All	1099	0.5702	0.3434	0.5453	2.764	4.1608	-0.731578	-0.0644179	2.27722	2.86732	gi|356545023|ref|XP_003540945.1|	456.1	5e-127	PREDICTED: amidophosphoribosyltransferase, chloroplastic-like [Glycine max]	gi|356545022|ref|XM_003540897.1|	505	1e-140	PREDICTED: Glycine max amidophosphoribosyltransferase, chloroplastic-like (LOC100801720), mRNA	sp|Q9STG9|ASE2_ARATH	419	1e-117	Amidophosphoribosyltransferase 2, chloroplastic OS=Arabidopsis thaliana GN=ASE2 PE=1 SV=1	aq_1175	262	7e-70	COG0034	Glutamine phosphoribosylpyrophosphate amidotransferase	K00764	4e-128	456	gmx:100801720	amidophosphoribosyltransferase [EC:2.4.2.14]	GO:0009113//purine nucleobase biosynthetic process;GO:0006364//rRNA processing;GO:0009965//leaf morphogenesis;GO:0009116//nucleoside metabolic process;GO:0009658//chloroplast organization;GO:0006189//'de novo' IMP biosynthetic process	GO:0051536//iron-sulfur cluster binding;GO:0046872//metal ion binding;GO:0004044//amidophosphoribosyltransferase activity	GO:0005829//cytosol;GO:0005618//cell wall;GO:0009570//chloroplast stroma
CL2068.Contig4_All	1953	0.0458	0.2899	0.263	1.8756	0.2755	2.66214	2.52164	5.35586	2.58863	gi|346990426|gb|AEO52694.1|	920.2	0	4-coumarate:CoA ligase [Petunia x hybrida]	gi|343796560|gb|JN392751.1|	601	1e-168	Platycodon grandiflorus 4-hydroxycinnamoyl CoA ligase (4CL) mRNA, complete cds	sp|O24146|4CL2_TOBAC	918	0	4-coumarate--CoA ligase 2 OS=Nicotiana tabacum GN=4CL2 PE=2 SV=1	BH3104	248	4e-65	COG0318	Acyl-CoA synthetases (AMP-forming)/AMP-acid ligases II	K01904	0	873	vvi:100254698	4-coumarate--CoA ligase [EC:6.2.1.12]	-	-	-
CL2068.Contig5_All	1912	0.4682	1.0858	0.403	5.9343	0.6096	1.21356	-0.216345	3.66388	0.380738	gi|346990426|gb|AEO52694.1|	360.9	0	4-coumarate:CoA ligase [Petunia x hybrida]	gi|343796560|gb|JN392751.1|	517	1e-143	Platycodon grandiflorus 4-hydroxycinnamoyl CoA ligase (4CL) mRNA, complete cds	sp|O24146|4CL2_TOBAC	533	0	4-coumarate--CoA ligase 2 OS=Nicotiana tabacum GN=4CL2 PE=2 SV=1	BH3103	167	2e-57	COG0318	Acyl-CoA synthetases (AMP-forming)/AMP-acid ligases II	K01904	0	519	vvi:100254698	4-coumarate--CoA ligase [EC:6.2.1.12]	-	-	-
CL2199.Contig11_All	1890	1.5631	1.4978	1.4496	5.4834	3.6528	-0.0615651	-0.108755	1.81066	1.22459	gi|296082448|emb|CBI21453.3|	770	0	unnamed protein product [Vitis vinifera]	gi|225438652|ref|XM_002276964.1|	967	0	PREDICTED: Vitis vinifera bifunctional aspartate aminotransferase and glutamate/aspartate-prephenate aminotransferase-like (LOC100245826), mRNA	sp|E9L7A5|PAT_PETHY	740	0	Bifunctional aspartate aminotransferase and glutamate/aspartate-prephenate aminotransferase OS=Petunia hybrida PE=1 SV=1	DR0623	325	2e-88	COG0436	Aspartate/tyrosine/aromatic aminotransferase	K15849	0	740	vvi:100245826	bifunctional aspartate aminotransferase and glutamate/aspartate-prephenate aminotransferase [EC:2.6.1.1 2.6.1.78 2.6.1.79]	GO:0009095//aromatic amino acid family biosynthetic process, prephenate pathway;GO:0009793//embryo development ending in seed dormancy	GO:0004069//L-aspartate:2-oxoglutarate aminotransferase activity;GO:0080130//L-phenylalanine:2-oxoglutarate aminotransferase activity;GO:0033853//aspartate-prephenate aminotransferase activity;GO:0033854//glutamate-prephenate aminotransferase activity;GO:0030170//pyridoxal phosphate binding	GO:0009507//chloroplast
CL2214.Contig1_All	945	9.8525	27.8593	10.0567	18.6246	14.896	1.4996	0.0295952	0.918648	0.596363	gi|359475878|ref|XP_002283293.2|	334.3	1e-90	PREDICTED: chorismate mutase, chloroplastic-like [Vitis vinifera] >gi|296082131|emb|CBI21136.3| unnamed protein product [Vitis vinifera]	gi|359475877|ref|XM_002283257.2|	159	6e-36	PREDICTED: Vitis vinifera chorismate mutase, chloroplastic-like (LOC100261098), mRNA	sp|P42738|CHMU_ARATH	270	7e-73	Chorismate mutase, chloroplastic OS=Arabidopsis thaliana GN=CM1 PE=2 SV=3	YPR060c	171	2e-42	COG1605	Chorismate mutase	K01850	1e-91	334	vvi:100261098	chorismate mutase [EC:5.4.99.5]	GO:0046417//chorismate metabolic process;GO:0009073//aromatic amino acid family biosynthetic process	GO:0004106//chorismate mutase activity	GO:0009507//chloroplast;GO:0005829//cytosol
CL2214.Contig2_All	1965	1.5946	1.5367	0.915	0.682	0.365	-0.053359	-0.801351	-1.22535	-2.12723	gi|222136857|gb|ACM45078.1|	273.5	9e-72	chorismate mutase 01 [Vitis vinifera]	gi|359475877|ref|XM_002283257.2|	155	2e-34	PREDICTED: Vitis vinifera chorismate mutase, chloroplastic-like (LOC100261098), mRNA	sp|P42738|CHMU_ARATH	215	8e-56	Chorismate mutase, chloroplastic OS=Arabidopsis thaliana GN=CM1 PE=2 SV=3	YPR060c	145	3e-34	COG1605	Chorismate mutase	K01850	7e-73	273	vvi:100261098	chorismate mutase [EC:5.4.99.5]	GO:0046417//chorismate metabolic process;GO:0009073//aromatic amino acid family biosynthetic process	GO:0004106//chorismate mutase activity	GO:0009507//chloroplast;GO:0005829//cytosol
CL2219.Contig3_All	1693	4.2833	1.5049	1.6689	3.4301	3.919	-1.50906	-1.35983	-0.320472	-0.128237	gi|470129390|ref|XP_004300604.1|	302.4	1e-80	PREDICTED: probable caffeoyl-CoA O-methyltransferase At4g26220-like [Fragaria vesca subsp. vesca]	gi|225444994|ref|XM_002279885.1|	262	1e-66	PREDICTED: Vitis vinifera probable caffeoyl-CoA O-methyltransferase At4g26220-like (LOC100268094), mRNA	sp|Q9C5D7|CAMT3_ARATH	275	6e-74	Probable caffeoyl-CoA O-methyltransferase At4g26220 OS=Arabidopsis thaliana GN=At4g26220 PE=2 SV=1	all5179	167	4e-41	COG4122	Predicted O-methyltransferase	K00588	1e-64	246	osa:4340240	caffeoyl-CoA O-methyltransferase [EC:2.1.1.104]	GO:0032259//methylation	GO:0042409//caffeoyl-CoA O-methyltransferase activity	-
CL2233.Contig6_All	1180	0.3035	0.001	0.1451	0.9086	2.3555	-8.24555	-1.06465	1.58195	2.95626	gi|225444069|ref|XP_002264140.1|	533.1	3e-150	PREDICTED: probable 3-hydroxyisobutyrate dehydrogenase, mitochondrial [Vitis vinifera] >gi|297740847|emb|CBI31029.3| unnamed protein product [Vitis vinifera]	gi|359483955|ref|XM_002264104.2|	295	5e-77	PREDICTED: Vitis vinifera probable 3-hydroxyisobutyrate dehydrogenase, mitochondrial-like (LOC100242424), mRNA	sp|Q9SUC0|3HIDH_ARATH	479	1e-135	Probable 3-hydroxyisobutyrate dehydrogenase, mitochondrial OS=Arabidopsis thaliana GN=At4g20930 PE=2 SV=3	RSp0649	226	5e-59	COG2084	3-hydroxyisobutyrate dehydrogenase and related beta-hydroxyacid dehydrogenases	K00020	3e-151	533	vvi:100242424	3-hydroxyisobutyrate dehydrogenase [EC:1.1.1.31]	GO:0006098//pentose-phosphate shunt;GO:0006573//valine metabolic process	GO:0008442//3-hydroxyisobutyrate dehydrogenase activity;GO:0051287//NAD binding;GO:0004616//phosphogluconate dehydrogenase (decarboxylating) activity	GO:0005739//mitochondrion
CL2280.Contig3_All	1944	19.6643	23.1537	27.3061	9.697	16.5116	0.235664	0.473644	-1.01997	-0.252099	gi|225456274|ref|XP_002283539.1|	826.2	0	PREDICTED: argininosuccinate synthase, chloroplastic-like [Vitis vinifera]	gi|359491063|ref|XM_002283503.2|	1082	0	PREDICTED: Vitis vinifera argininosuccinate synthase, chloroplastic-like (LOC100266261), mRNA	sp|Q9SZX3|ASSY_ARATH	761	0	Argininosuccinate synthase, chloroplastic OS=Arabidopsis thaliana GN=At4g24830 PE=2 SV=3	VC2642	468	2e-131	COG0137	Argininosuccinate synthase	K01940	0	826	vvi:100266261	argininosuccinate synthase [EC:6.3.4.5]	GO:0006526//arginine biosynthetic process;GO:0009165//nucleotide biosynthetic process;GO:0006567//threonine catabolic process	GO:0005524//ATP binding;GO:0004055//argininosuccinate synthase activity	GO:0009570//chloroplast stroma
CL2340.Contig6_All	1967	1.3199	1.1993	1.654	3.0886	3.2819	-0.138236	0.325531	1.22652	1.3141	gi|359487776|ref|XP_002284915.2|	886.7	0	PREDICTED: branched-chain-amino-acid aminotransferase-like protein 2 [Vitis vinifera]	gi|359487775|ref|XM_002284879.2|	626	1e-176	PREDICTED: Vitis vinifera branched-chain-amino-acid aminotransferase-like protein 2 (LOC100264940), mRNA	sp|Q9ASR4|BCAL2_ARATH	844	0	Branched-chain-amino-acid aminotransferase-like protein 2 OS=Arabidopsis thaliana GN=At5g27410 PE=2 SV=1	MK1627	211	4e-54	COG0115	Branched-chain amino acid aminotransferase/4-amino-4-deoxychorismate lyase	K00826	2e-46	185	vcn:VOLCADRAFT_102054	branched-chain amino acid aminotransferase [EC:2.6.1.42]	GO:0008152//metabolic process	GO:0008483//transaminase activity	GO:0005739//mitochondrion;GO:0009507//chloroplast
CL2373.Contig2_All	1530	2.3405	2.0353	2.2943	16.4668	4.2193	-0.201575	-0.0287627	2.81467	0.850187	gi|460388619|ref|XP_004239964.1|	27.7	8e-14	PREDICTED: peroxidase 4-like [Solanum lycopersicum]	gi|222159966|gb|FJ596178.1|	319	5e-84	Capsicum annuum peroxidase (POD) mRNA, complete cds	sp|A7NY33|PER4_VITVI	390	1e-108	Peroxidase 4 OS=Vitis vinifera GN=GSVIVT00023967001 PE=1 SV=1	--	--	--	--	--	K00430	2e-114	410	vvi:100257059	peroxidase [EC:1.11.1.7]	GO:0055114//oxidation-reduction process;GO:0006979//response to oxidative stress	GO:0020037//heme binding;GO:0046872//metal ion binding;GO:0004601//peroxidase activity	GO:0048046//apoplast;GO:0005618//cell wall
CL2392.Contig35_All	2879	0.964	2.3271	1.5762	0.7758	0.8409	1.27143	0.709346	-0.313348	-0.197099	gi|359482123|ref|XP_003632715.1|	725.3	0	PREDICTED: glutamate dehydrogenase 1 [Vitis vinifera] >gi|297739760|emb|CBI29942.3| unnamed protein product [Vitis vinifera]	gi|149938955|gb|EF063568.1|	1304	0	Actinidia chinensis GDH1 (GDH1) mRNA, complete cds	sp|Q43314|DHE1_ARATH	702	0	Glutamate dehydrogenase 1 OS=Arabidopsis thaliana GN=GDH1 PE=1 SV=1	TM1015	363	9e-100	COG0334	Glutamate dehydrogenase/leucine dehydrogenase	K00261	0	725	vvi:100232993	glutamate dehydrogenase (NAD(P)+) [EC:1.4.1.3]	GO:0009646//response to absence of light;GO:0055114//oxidation-reduction process;GO:0009651//response to salt stress;GO:0006520//cellular amino acid metabolic process;GO:0051171//regulation of nitrogen compound metabolic process;GO:0046686//response to cadmium ion	GO:0005507//copper ion binding;GO:0008270//zinc ion binding;GO:0050897//cobalt ion binding;GO:0004353//glutamate dehydrogenase [NAD(P)+] activity;GO:0005524//ATP binding	GO:0005739//mitochondrion
CL2472.Contig2_All	1699	3.952	5.4985	3.3259	2.5241	0.8444	0.476455	-0.248838	-0.646814	-2.22658	gi|332322110|emb|CCA66009.1|	88.6	3e-16	hypothetical protein [Beta vulgaris subsp. vulgaris]	--	--	--	--	sp|P0C2F6|RNHX1_ARATH	84.3	2e-16	Putative ribonuclease H protein At1g65750 OS=Arabidopsis thaliana GN=At1g65750 PE=3 SV=1	--	--	--	--	--	K14321	7e-16	84	vvi:100243153	nucleoporin-like protein 2	-	-	-
CL2527.Contig6_All	1331	2.2196	2.694	2.573	3.4233	5.5912	0.27945	0.213152	0.625088	1.33286	gi|225457217|ref|XP_002284065.1|	474.6	1e-132	PREDICTED: phosphoserine phosphatase, chloroplastic [Vitis vinifera] >gi|297733874|emb|CBI15121.3| unnamed protein product [Vitis vinifera]	--	--	--	--	sp|O82796|SERB_ARATH	403	1e-112	Phosphoserine phosphatase, chloroplastic OS=Arabidopsis thaliana GN=PSP PE=1 SV=2	MJ1594	87.4	5e-17	COG0560	Phosphoserine phosphatase	K01079	1e-133	474	vvi:100251806	phosphoserine phosphatase [EC:3.1.3.3]	GO:0016311//dephosphorylation;GO:0006564//L-serine biosynthetic process	GO:0000287//magnesium ion binding;GO:0004647//phosphoserine phosphatase activity	GO:0009507//chloroplast
CL2542.Contig9_All	2159	2.9856	2.8846	3.3708	2.069	1.2874	-0.0496496	0.17507	-0.529087	-1.21356	gi|225460063|ref|XP_002271525.1|	1060.1	0	PREDICTED: bifunctional aspartokinase/homoserine dehydrogenase, chloroplastic-like [Vitis vinifera]	gi|225460062|ref|XM_002271489.1|	1187	0	PREDICTED: Vitis vinifera bifunctional aspartokinase/homoserine dehydrogenase, chloroplastic-like (LOC100258602), mRNA	sp|P37142|AKH_DAUCA	1000	0	Bifunctional aspartokinase/homoserine dehydrogenase, chloroplastic (Fragment) OS=Daucus carota PE=1 SV=1	XF2225_1	323	1e-87	COG0527	Aspartokinases	K12524	0	1060	vvi:100258602	bifunctional aspartokinase / homoserine dehydrogenase 1 [EC:2.7.2.4 1.1.1.3]	-	-	-
CL2582.Contig4_All	2259	0.1189	0.5848	0.5306	0.3164	1.032	2.29819	2.15788	1.412	3.11762	gi|460415150|ref|XP_004252923.1|	179.5	0	PREDICTED: aldehyde dehydrogenase 22A1-like [Solanum lycopersicum]	gi|225431945|ref|XM_002277707.1|	1358	0	PREDICTED: Vitis vinifera aldehyde dehydrogenase 22A1-like (LOC100249882), mRNA	sp|Q0WSF1|AL221_ARATH	826	0	Aldehyde dehydrogenase 22A1 OS=Arabidopsis thaliana GN=ALDH22A1 PE=2 SV=2	YHR039c	315	7e-101	COG1012	NAD-dependent aldehyde dehydrogenases	K00135	3e-51	196	rcu:RCOM_0605750	succinate-semialdehyde dehydrogenase (NADP+) [EC:1.2.1.16]	-	-	-
CL2703.Contig2_All	1210	2.2936	3.0414	1.9105	5.39	2.4453	0.407122	-0.263664	1.23267	0.0923977	gi|462396766|gb|EMJ02565.1|	533.5	2e-150	hypothetical protein PRUPE_ppa007748mg [Prunus persica]	gi|166977515|gb|EU373012.1|	167	3e-38	Gossypium hirsutum gland development related protein 20-like mRNA, complete sequence	sp|Q96520|PER12_ARATH	426	1e-119	Peroxidase 12 OS=Arabidopsis thaliana GN=PER12 PE=1 SV=1	--	--	--	--	--	K00430	4e-143	506	pop:POPTR_830144	peroxidase [EC:1.11.1.7]	-	-	-
CL2703.Contig4_All	546	3.2793	4.3206	2.1953	4.7452	9.0318	0.397844	-0.57897	0.533081	1.46163	gi|462396766|gb|EMJ02565.1|	208.4	5e-53	hypothetical protein PRUPE_ppa007748mg [Prunus persica]	gi|166977515|gb|EU373012.1|	109	3e-21	Gossypium hirsutum gland development related protein 20-like mRNA, complete sequence	sp|Q96520|PER12_ARATH	166	6e-42	Peroxidase 12 OS=Arabidopsis thaliana GN=PER12 PE=1 SV=1	--	--	--	--	--	K00430	1e-52	203	rcu:RCOM_0961200	peroxidase [EC:1.11.1.7]	-	-	-
CL2722.Contig3_All	836	2.9985	6.6595	8.2955	3.4198	4.3972	1.15117	1.46809	0.189671	0.552344	gi|462419361|gb|EMJ23624.1|	292.7	4e-78	hypothetical protein PRUPE_ppa004902mg [Prunus persica]	gi|359480706|ref|XM_002276530.2|	426	1e-116	PREDICTED: Vitis vinifera alanine--glyoxylate aminotransferase 2 homolog 1, mitochondrial-like (LOC100243935), mRNA	sp|Q940M2|AGT21_ARATH	278	3e-75	Alanine--glyoxylate aminotransferase 2 homolog 1, mitochondrial OS=Arabidopsis thaliana GN=AGT2 PE=1 SV=1	SMc00677_3	140	3e-33	COG0160	4-aminobutyrate aminotransferase and related aminotransferases	K00827	1e-78	291	vvi:100243935	alanine-glyoxylate transaminase / (R)-3-amino-2-methylpropionate-pyruvate transaminase [EC:2.6.1.44 2.6.1.40]	-	-	-
CL2908.Contig2_All	1000	4.2077	0.7549	1.798	1.2508	1.2552	-2.47867	-1.22664	-1.75018	-1.74511	gi|147771141|emb|CAN74183.1|	126.7	4e-78	hypothetical protein VITISV_034261 [Vitis vinifera]	--	--	--	--	--	--	--	--	--	--	--	--	--	K14321	6e-77	189	vvi:100243153	nucleoporin-like protein 2	-	-	-
CL2985.Contig1_All	960	11.4704	14.7441	18.1938	16.6585	30.4473	0.362222	0.665531	0.538343	1.4084	gi|359495798|ref|XP_002262872.2|	594.7	7e-169	PREDICTED: serine hydroxymethyltransferase, mitochondrial-like [Vitis vinifera] >gi|297736687|emb|CBI25704.3| unnamed protein product [Vitis vinifera]	gi|359495797|ref|XM_002262836.2|	900	0	PREDICTED: Vitis vinifera serine hydroxymethyltransferase, mitochondrial-like (LOC100243424), mRNA	sp|P50433|GLYM_SOLTU	586	6e-168	Serine hydroxymethyltransferase, mitochondrial OS=Solanum tuberosum PE=2 SV=1	SPAC24C9.12c	375	6e-104	COG0112	Glycine/serine hydroxymethyltransferase	K00600	1e-165	580	vvi:100245411	glycine hydroxymethyltransferase [EC:2.1.2.1]	GO:0006563//L-serine metabolic process;GO:0035999//tetrahydrofolate interconversion;GO:0032259//methylation;GO:0006544//glycine metabolic process	GO:0030170//pyridoxal phosphate binding;GO:0008168//methyltransferase activity;GO:0004372//glycine hydroxymethyltransferase activity	-
CL2985.Contig3_All	2127	56.4006	96.1369	120.92	43.1376	73.6423	0.76938	1.10027	-0.386765	0.384824	gi|359495798|ref|XP_002262872.2|	957.6	0	PREDICTED: serine hydroxymethyltransferase, mitochondrial-like [Vitis vinifera] >gi|297736687|emb|CBI25704.3| unnamed protein product [Vitis vinifera]	gi|359495797|ref|XM_002262836.2|	1473	0	PREDICTED: Vitis vinifera serine hydroxymethyltransferase, mitochondrial-like (LOC100243424), mRNA	sp|P50433|GLYM_SOLTU	944	0	Serine hydroxymethyltransferase, mitochondrial OS=Solanum tuberosum PE=2 SV=1	SPAC18G6.04c	569	6e-162	COG0112	Glycine/serine hydroxymethyltransferase	K00600	0	939	pop:POPTR_833897	glycine hydroxymethyltransferase [EC:2.1.2.1]	GO:0006563//L-serine metabolic process;GO:0035999//tetrahydrofolate interconversion;GO:0032259//methylation;GO:0006544//glycine metabolic process	GO:0030170//pyridoxal phosphate binding;GO:0008168//methyltransferase activity;GO:0004372//glycine hydroxymethyltransferase activity	-
CL2985.Contig4_All	1944	75.3413	108.973	133.095	87.7329	154	0.532457	0.820947	0.219677	1.03142	gi|359495798|ref|XP_002262872.2|	963.8	0	PREDICTED: serine hydroxymethyltransferase, mitochondrial-like [Vitis vinifera] >gi|297736687|emb|CBI25704.3| unnamed protein product [Vitis vinifera]	gi|359495797|ref|XM_002262836.2|	1489	0	PREDICTED: Vitis vinifera serine hydroxymethyltransferase, mitochondrial-like (LOC100243424), mRNA	sp|P50433|GLYM_SOLTU	954	0	Serine hydroxymethyltransferase, mitochondrial OS=Solanum tuberosum PE=2 SV=1	SPAC18G6.04c	570	3e-162	COG0112	Glycine/serine hydroxymethyltransferase	K00600	0	943	vvi:100245411	glycine hydroxymethyltransferase [EC:2.1.2.1]	GO:0006563//L-serine metabolic process;GO:0035999//tetrahydrofolate interconversion;GO:0032259//methylation;GO:0006544//glycine metabolic process	GO:0030170//pyridoxal phosphate binding;GO:0008168//methyltransferase activity;GO:0004372//glycine hydroxymethyltransferase activity	-
CL2985.Contig6_All	2123	35.0427	66.6714	75.1727	29.8366	53.8049	0.927954	1.10109	-0.232031	0.618624	gi|359495798|ref|XP_002262872.2|	948	0	PREDICTED: serine hydroxymethyltransferase, mitochondrial-like [Vitis vinifera] >gi|297736687|emb|CBI25704.3| unnamed protein product [Vitis vinifera]	gi|359495797|ref|XM_002262836.2|	1455	0	PREDICTED: Vitis vinifera serine hydroxymethyltransferase, mitochondrial-like (LOC100243424), mRNA	sp|P50433|GLYM_SOLTU	940	0	Serine hydroxymethyltransferase, mitochondrial OS=Solanum tuberosum PE=2 SV=1	SPAC18G6.04c	563	5e-160	COG0112	Glycine/serine hydroxymethyltransferase	K00600	0	933	pop:POPTR_833897	glycine hydroxymethyltransferase [EC:2.1.2.1]	GO:0006563//L-serine metabolic process;GO:0035999//tetrahydrofolate interconversion;GO:0032259//methylation;GO:0006544//glycine metabolic process	GO:0030170//pyridoxal phosphate binding;GO:0008168//methyltransferase activity;GO:0004372//glycine hydroxymethyltransferase activity	-
CL2985.Contig7_All	2006	13.0762	24.5549	29.023	28.6819	27.2647	0.909068	1.15025	1.1332	1.06009	gi|359495798|ref|XP_002262872.2|	945.3	0	PREDICTED: serine hydroxymethyltransferase, mitochondrial-like [Vitis vinifera] >gi|297736687|emb|CBI25704.3| unnamed protein product [Vitis vinifera]	gi|359492974|ref|XM_002285569.2|	1219	0	PREDICTED: Vitis vinifera serine hydroxymethyltransferase, mitochondrial-like (LOC100245411), mRNA	sp|P50433|GLYM_SOLTU	927	0	Serine hydroxymethyltransferase, mitochondrial OS=Solanum tuberosum PE=2 SV=1	SPAC18G6.04c	583	3e-166	COG0112	Glycine/serine hydroxymethyltransferase	K00600	0	935	vvi:100245411	glycine hydroxymethyltransferase [EC:2.1.2.1]	GO:0006544//glycine metabolic process;GO:0032259//methylation;GO:0035999//tetrahydrofolate interconversion;GO:0006563//L-serine metabolic process	GO:0008270//zinc ion binding;GO:0050897//cobalt ion binding;GO:0004372//glycine hydroxymethyltransferase activity;GO:0030170//pyridoxal phosphate binding;GO:0008168//methyltransferase activity	GO:0005747//mitochondrial respiratory chain complex I
CL3030.Contig1_All	1074	0.7502	0.1757	0.001	1.4973	3.5063	-2.09416	-9.55113	0.997016	2.2246	gi|470115589|ref|XP_004293979.1|	70.5	5e-11	PREDICTED: histidinol dehydrogenase, chloroplastic-like [Fragaria vesca subsp. vesca]	gi|359493019|ref|XM_002264871.2|	454	1e-125	PREDICTED: Vitis vinifera histidinol dehydrogenase, chloroplastic-like (LOC100253086), mRNA	sp|P24226|HISX_BRAOC	362	2e-100	Histidinol dehydrogenase, chloroplastic OS=Brassica oleracea var. capitata GN=HDH PE=1 SV=1	PM1198	209	2e-59	COG0141	Histidinol dehydrogenase	K00013	1e-102	371	pop:POPTR_550607	histidinol dehydrogenase [EC:1.1.1.23]	GO:0009411//response to UV;GO:0055114//oxidation-reduction process;GO:0008295//spermidine biosynthetic process;GO:0000105//histidine biosynthetic process;GO:0009555//pollen development	GO:0051287//NAD binding;GO:0008270//zinc ion binding;GO:0004399//histidinol dehydrogenase activity	GO:0009570//chloroplast stroma
CL3030.Contig5_All	2725	38.7669	45.5363	46.9092	75.9976	96.5045	0.232192	0.275046	0.971128	1.31577	gi|359493020|ref|XP_002264907.2|	827.8	0	PREDICTED: histidinol dehydrogenase, chloroplastic-like [Vitis vinifera]	gi|359493019|ref|XM_002264871.2|	1275	0	PREDICTED: Vitis vinifera histidinol dehydrogenase, chloroplastic-like (LOC100253086), mRNA	sp|P24226|HISX_BRAOC	750	0	Histidinol dehydrogenase, chloroplastic OS=Brassica oleracea var. capitata GN=HDH PE=1 SV=1	SPBC1711.13	414	4e-115	COG0141	Histidinol dehydrogenase	K00013	0	788	pop:POPTR_837236	histidinol dehydrogenase [EC:1.1.1.23]	GO:0009411//response to UV;GO:0055114//oxidation-reduction process;GO:0000105//histidine biosynthetic process;GO:0009555//pollen development	GO:0051287//NAD binding;GO:0008270//zinc ion binding;GO:0004399//histidinol dehydrogenase activity	GO:0009570//chloroplast stroma
CL3080.Contig1_All	2259	2.14	3.7177	4.8513	6.2092	3.5324	0.7968	1.18076	1.5368	0.723038	gi|225435464|ref|XP_002285466.1|	352.1	2e-95	PREDICTED: aldehyde dehydrogenase family 3 member F1 [Vitis vinifera] >gi|297746329|emb|CBI16385.3| unnamed protein product [Vitis vinifera]	gi|225435463|ref|XM_002285430.1|	157	6e-35	PREDICTED: Vitis vinifera aldehyde dehydrogenase family 3 member F1-like (LOC100253650), mRNA	sp|Q70E96|AL3F1_ARATH	172	1e-82	Aldehyde dehydrogenase family 3 member F1 OS=Arabidopsis thaliana GN=ALDH3F1 PE=2 SV=2	slr0091	210	7e-54	COG1012	NAD-dependent aldehyde dehydrogenases	K00128	3e-104	221	vvi:100253650	aldehyde dehydrogenase (NAD+) [EC:1.2.1.3]	GO:0019722//calcium-mediated signaling;GO:0009612//response to mechanical stimulus;GO:0042631//cellular response to water deprivation;GO:0006081//cellular aldehyde metabolic process;GO:0055114//oxidation-reduction process	GO:0004028//3-chloroallyl aldehyde dehydrogenase activity;GO:0004030//aldehyde dehydrogenase [NAD(P)+] activity;GO:0004029//aldehyde dehydrogenase (NAD) activity	GO:0016020//membrane;GO:0005783//endoplasmic reticulum
CL3080.Contig2_All	2230	4.0949	5.374	6.4117	8.3733	4.3825	0.392168	0.646879	1.03197	0.0979259	gi|225435464|ref|XP_002285466.1|	740.7	0	PREDICTED: aldehyde dehydrogenase family 3 member F1 [Vitis vinifera] >gi|297746329|emb|CBI16385.3| unnamed protein product [Vitis vinifera]	gi|225435463|ref|XM_002285430.1|	168	2e-38	PREDICTED: Vitis vinifera aldehyde dehydrogenase family 3 member F1-like (LOC100253650), mRNA	sp|Q70E96|AL3F1_ARATH	575	3e-164	Aldehyde dehydrogenase family 3 member F1 OS=Arabidopsis thaliana GN=ALDH3F1 PE=2 SV=2	slr0091	380	5e-105	COG1012	NAD-dependent aldehyde dehydrogenases	K00128	0	740	vvi:100253650	aldehyde dehydrogenase (NAD+) [EC:1.2.1.3]	GO:0006081//cellular aldehyde metabolic process;GO:0055114//oxidation-reduction process	GO:0004030//aldehyde dehydrogenase [NAD(P)+] activity	GO:0016020//membrane;GO:0005783//endoplasmic reticulum
CL3156.Contig6_All	2250	3.3025	4.11	4.1858	2.4619	1.5541	0.31558	0.341945	-0.423786	-1.08748	--	--	--	--	gi|359485583|ref|XM_002274793.2|	331	2e-87	PREDICTED: Vitis vinifera transcription factor ILR3-like (LOC100251621), mRNA	sp|Q9FH37|ILR3_ARATH	247	2e-65	Transcription factor ILR3 OS=Arabidopsis thaliana GN=ILR3 PE=1 SV=1	--	--	--	--	--	K00599	3e-19	95.5	olu:OSTLU_50535	[EC:2.1.1.-]	-	-	-
CL3203.Contig1_All	1832	3.4696	2.1633	2.29	1.2679	0.7341	-0.681536	-0.599422	-1.45233	-2.24072	--	--	--	--	--	--	--	--	--	--	--	--	--	--	--	--	--	K14321	2e-60	214	vvi:100243153	nucleoporin-like protein 2	-	-	-
CL3394.Contig1_All	568	1.8914	6.8114	3.1655	19.0322	2.2099	1.8485	0.742979	3.33092	0.224527	--	--	--	--	--	--	--	--	sp|Q43095|CAMT_POPTM	292	1e-79	Caffeoyl-CoA O-methyltransferase OS=Populus tremuloides PE=2 SV=1	all5179	112	3e-25	COG4122	Predicted O-methyltransferase	K00588	1e-79	293	vvi:100243978	caffeoyl-CoA O-methyltransferase [EC:2.1.1.104]	-	-	-
CL3406.Contig1_All	1403	0.1276	0.1345	0.1831	4.2665	0.0639	0.0759778	0.521003	5.06335	-0.99774	gi|462422059|gb|EMJ26322.1|	718.8	0	hypothetical protein PRUPE_ppa002675mg [Prunus persica]	gi|359477344|ref|XM_002278271.2|	172	6e-40	PREDICTED: Vitis vinifera primary amine oxidase-like (LOC100256366), mRNA	sp|Q43077|AMO_PEA	512	2e-145	Primary amine oxidase OS=Pisum sativum PE=1 SV=1	tynA	267	3e-71	COG3733	Cu2+-containing amine oxidase	K00276	1e-59	229	cme:CMS002C	primary-amine oxidase [EC:1.4.3.21]	GO:0006468//protein phosphorylation;GO:0055114//oxidation-reduction process;GO:0009851//auxin biosynthetic process;GO:0009834//secondary cell wall biogenesis;GO:0009688//abscisic acid biosynthetic process;GO:0048544//recognition of pollen;GO:0009308//amine metabolic process	GO:0048038//quinone binding;GO:0005507//copper ion binding;GO:0008131//primary amine oxidase activity;GO:0051537//2 iron, 2 sulfur cluster binding;GO:0004674//protein serine/threonine kinase activity;GO:0050302//indole-3-acetaldehyde oxidase activity;GO:0009055//electron carrier activity;GO:0016614//oxidoreductase activity, acting on CH-OH group of donors;GO:0005524//ATP binding;GO:0050660//flavi…	GO:0005618//cell wall;GO:0005576//extracellular region
CL3406.Contig2_All	2197	12.0617	5.8413	6.8198	2.6432	3.1016	-1.04607	-0.822632	-2.19008	-1.95935	gi|462422059|gb|EMJ26322.1|	937.9	0	hypothetical protein PRUPE_ppa002675mg [Prunus persica]	gi|359477344|ref|XM_002278271.2|	117	5e-23	PREDICTED: Vitis vinifera primary amine oxidase-like (LOC100256366), mRNA	sp|Q43077|AMO_PEA	647	0	Primary amine oxidase OS=Pisum sativum PE=1 SV=1	tynA	292	2e-78	COG3733	Cu2+-containing amine oxidase	K00276	7e-70	263	cme:CMT003C	primary-amine oxidase [EC:1.4.3.21]	GO:0006468//protein phosphorylation;GO:0055114//oxidation-reduction process;GO:0009851//auxin biosynthetic process;GO:0009834//secondary cell wall biogenesis;GO:0009688//abscisic acid biosynthetic process;GO:0048544//recognition of pollen;GO:0009308//amine metabolic process	GO:0048038//quinone binding;GO:0005507//copper ion binding;GO:0008131//primary amine oxidase activity;GO:0051536//iron-sulfur cluster binding;GO:0004674//protein serine/threonine kinase activity;GO:0050302//indole-3-acetaldehyde oxidase activity;GO:0005524//ATP binding	GO:0005618//cell wall;GO:0005576//extracellular region
CL3476.Contig5_All	2092	0.4707	0.406	0.3683	1.8791	1.9715	-0.213328	-0.353926	1.99716	2.06641	gi|147864337|emb|CAN83006.1|	650.2	0	hypothetical protein VITISV_003700 [Vitis vinifera]	gi|225433248|ref|XM_002282021.1|	307	3e-80	PREDICTED: Vitis vinifera histone-lysine N-methyltransferase SUVR2-like (LOC100252920), mRNA	sp|Q8W595|SUVR4_ARATH	390	1e-108	Histone-lysine N-methyltransferase SUVR4 OS=Arabidopsis thaliana GN=SUVR4 PE=2 SV=2	SPBC428.08c	99.8	2e-20	COG2940	Proteins containing SET domain	K11420	5e-17	88.2	bdi:100843697	euchromatic histone-lysine N-methyltransferase [EC:2.1.1.43]	-	-	-
CL3492.Contig3_All	4218	1.2947	1.1186	1.3194	3.2195	1.4667	-0.210924	0.0272642	1.31422	0.179956	gi|147852277|emb|CAN80126.1|	485.7	2e-135	hypothetical protein VITISV_013417 [Vitis vinifera]	gi|460370153|ref|XM_004230871.1|	89.7	2e-14	PREDICTED: Solanum lycopersicum BURP domain-containing protein 3-like, transcript variant 2 (LOC101255440), mRNA	sp|B9G9L9|BURPH_ORYSJ	192	1e-48	BURP domain-containing protein 17 OS=Oryza sativa subsp. japonica GN=BURP17 PE=2 SV=1	--	--	--	--	--	K00001	6e-22	105	gmx:100787307	alcohol dehydrogenase [EC:1.1.1.1]	-	-	-
CL3526.Contig1_All	945	2.7473	7.7886	0.453	0.8509	1.7078	1.50335	-2.60043	-1.69095	-0.685875	gi|470111949|ref|XP_004292202.1|	65.5	1e-09	PREDICTED: hyoscyamine 6-dioxygenase-like [Fragaria vesca subsp. vesca]	gi|470111950|ref|XM_004292155.1|	65.9	7e-08	PREDICTED: Fragaria vesca subsp. vesca hyoscyamine 6-dioxygenase-like (LOC101297698), mRNA	sp|P24397|HY6H_HYONI	164	5e-41	Hyoscyamine 6-dioxygenase OS=Hyoscyamus niger GN=H6H PE=1 SV=1	SPAC25B8.13c	80.9	3e-15	COG3491	Isopenicillin N synthase and related dioxygenases	K05933	4e-35	146	mtr:MTR_2g025120	aminocyclopropanecarboxylate oxidase [EC:1.14.17.4]	-	GO:0016706//oxidoreductase activity, acting on paired donors, with incorporation or reduction of molecular oxygen, 2-oxoglutarate as one donor, and incorporation of one atom each of oxygen into both donors	-
CL3553.Contig1_All	1781	6.2331	2.8081	1.6826	3.6118	2.6682	-1.15036	-1.88926	-0.787232	-1.22408	gi|452090848|gb|AGF95095.1|	723	0	aspartate aminotransferase [Prunus persica]	gi|349730420|emb|FQ383055.1|	1080	0	Vitis vinifera clone SS0ABG33YG18	sp|P46644|AAT3_ARATH	701	0	Aspartate aminotransferase, chloroplastic OS=Arabidopsis thaliana GN=ASP3 PE=1 SV=1	SPBC725.01	362	9e-100	COG1448	Aspartate/tyrosine/aromatic aminotransferase	K14454	0	720	pop:POPTR_819551	aspartate aminotransferase, cytoplasmic [EC:2.6.1.1]	GO:0051788//response to misfolded protein;GO:0006635//fatty acid beta-oxidation;GO:0043161//proteasomal ubiquitin-dependent protein catabolic process;GO:0009693//ethylene biosynthetic process;GO:0009407//toxin catabolic process;GO:0080129//proteasome core complex assembly;GO:0048767//root hair elongation;GO:0006099//tricarboxylic acid cycle;GO:0006531//aspartate metabolic process;GO:0010150//leaf…	GO:0004069//L-aspartate:2-oxoglutarate aminotransferase activity;GO:0080130//L-phenylalanine:2-oxoglutarate aminotransferase activity;GO:0030170//pyridoxal phosphate binding;GO:0005507//copper ion binding	GO:0009536//plastid;GO:0005618//cell wall;GO:0005777//peroxisome;GO:0005829//cytosol;GO:0005886//plasma membrane;GO:0005739//mitochondrion
CL3553.Contig2_All	1495	16.2283	7.2586	6.4142	12.968	8.9361	-1.16075	-1.33917	-0.323556	-0.860795	gi|366984548|gb|AEX09183.1|	774.2	0	putative aspartate aminotransferase 2 [Gossypium hirsutum]	gi|349730420|emb|FQ383055.1|	1152	0	Vitis vinifera clone SS0ABG33YG18	sp|P46644|AAT3_ARATH	749	0	Aspartate aminotransferase, chloroplastic OS=Arabidopsis thaliana GN=ASP3 PE=1 SV=1	SPBC725.01	389	7e-108	COG1448	Aspartate/tyrosine/aromatic aminotransferase	K14454	0	769	pop:POPTR_819551	aspartate aminotransferase, cytoplasmic [EC:2.6.1.1]	GO:0051788//response to misfolded protein;GO:0006635//fatty acid beta-oxidation;GO:0043161//proteasomal ubiquitin-dependent protein catabolic process;GO:0009693//ethylene biosynthetic process;GO:0009407//toxin catabolic process;GO:0080129//proteasome core complex assembly;GO:0048767//root hair elongation;GO:0006099//tricarboxylic acid cycle;GO:0006531//aspartate metabolic process;GO:0010150//leaf…	GO:0004069//L-aspartate:2-oxoglutarate aminotransferase activity;GO:0080130//L-phenylalanine:2-oxoglutarate aminotransferase activity;GO:0030170//pyridoxal phosphate binding;GO:0005507//copper ion binding	GO:0009536//plastid;GO:0005618//cell wall;GO:0005777//peroxisome;GO:0005829//cytosol;GO:0005886//plasma membrane;GO:0005739//mitochondrion
CL3927.Contig1_All	4626	4.3156	1.999	2.9058	1.3905	0.6202	-1.11028	-0.570626	-1.63396	-2.79876	gi|147790936|emb|CAN77234.1|	56.6	4e-06	hypothetical protein VITISV_010061 [Vitis vinifera]	--	--	--	--	--	--	--	--	--	--	--	--	--	K14321	2e-125	376	vvi:100243153	nucleoporin-like protein 2	-	-	-
CL3929.Contig2_All	1700	8.0046	6.4943	6.8998	3.3634	9.177	-0.301655	-0.214275	-1.25091	0.197193	gi|359480989|ref|XP_002271966.2|	549.3	7e-155	PREDICTED: probable cysteine synthase, chloroplastic-like [Vitis vinifera] >gi|296085861|emb|CBI31185.3| unnamed protein product [Vitis vinifera]	gi|359480988|ref|XM_002271930.2|	803	0	PREDICTED: Vitis vinifera probable cysteine synthase, chloroplastic-like (LOC100267217), mRNA	sp|O22682|CYSK4_ARATH	486	2e-137	Probable cysteine synthase, chloroplastic OS=Arabidopsis thaliana GN=At3g03630 PE=1 SV=1	alr4552	330	6e-90	COG0031	Cysteine synthase	K01738	1e-148	525	gmx:100819100	cysteine synthase A [EC:2.5.1.47]	GO:0009643//photosynthetic acclimation;GO:0015979//photosynthesis;GO:0006535//cysteine biosynthetic process from serine;GO:0090322//regulation of superoxide metabolic process;GO:0010310//regulation of hydrogen peroxide metabolic process	GO:0016740//transferase activity;GO:0030170//pyridoxal phosphate binding;GO:0004124//cysteine synthase activity	GO:0031977//thylakoid lumen;GO:0005739//mitochondrion;GO:0009507//chloroplast
CL3995.Contig1_All	789	1.702	2.1528	2.0618	5.322	2.3864	0.338983	0.276673	1.64474	0.487605	gi|470121875|ref|XP_004296982.1|	400.6	1e-110	PREDICTED: serine hydroxymethyltransferase 1-like [Fragaria vesca subsp. vesca]	gi|357462804|ref|XM_003601636.1|	454	1e-125	Medicago truncatula Serine hydroxymethyltransferase (MTR_3g084310) mRNA, complete cds	sp|P34899|GLYM_PEA	270	7e-73	Serine hydroxymethyltransferase, mitochondrial OS=Pisum sativum PE=1 SV=1	SPAC18G6.04c	259	3e-69	COG0112	Glycine/serine hydroxymethyltransferase	K00600	4e-111	399	mtr:MTR_3g084310	glycine hydroxymethyltransferase [EC:2.1.2.1]	GO:0006544//glycine metabolic process;GO:0010197//polar nucleus fusion;GO:0032259//methylation;GO:0035999//tetrahydrofolate interconversion;GO:0009555//pollen development;GO:0006563//L-serine metabolic process;GO:0046686//response to cadmium ion	GO:0004372//glycine hydroxymethyltransferase activity;GO:0030170//pyridoxal phosphate binding;GO:0008168//methyltransferase activity	GO:0005829//cytosol;GO:0009506//plasmodesma;GO:0005886//plasma membrane
CL3995.Contig2_All	801	2.6824	3.2986	2.5653	7.3615	2.0148	0.298329	-0.0643968	1.45648	-0.412888	gi|255563608|ref|XP_002522806.1|	496.9	1e-139	serine hydroxymethyltransferase, putative [Ricinus communis] >gi|223538044|gb|EEF39657.1| serine hydroxymethyltransferase, putative [Ricinus communis]	gi|449505276|ref|XM_004162375.1|	434	1e-119	PREDICTED: Cucumis sativus serine hydroxymethyltransferase 1-like (LOC101215910), mRNA	sp|P34899|GLYM_PEA	346	8e-96	Serine hydroxymethyltransferase, mitochondrial OS=Pisum sativum PE=1 SV=1	SPAC18G6.04c	319	3e-87	COG0112	Glycine/serine hydroxymethyltransferase	K00600	1e-140	496	rcu:RCOM_0523510	glycine hydroxymethyltransferase [EC:2.1.2.1]	GO:0006544//glycine metabolic process;GO:0010197//polar nucleus fusion;GO:0032259//methylation;GO:0035999//tetrahydrofolate interconversion;GO:0009555//pollen development;GO:0006563//L-serine metabolic process;GO:0046686//response to cadmium ion	GO:0004372//glycine hydroxymethyltransferase activity;GO:0030170//pyridoxal phosphate binding;GO:0008168//methyltransferase activity	GO:0005886//plasma membrane
CL3995.Contig4_All	1757	30.2154	56.6604	47.0241	96.206	108.542	0.907057	0.638116	1.67084	1.8449	gi|225433510|ref|XP_002266276.1|	889	0	PREDICTED: serine hydroxymethyltransferase 1 [Vitis vinifera]	gi|359477879|ref|XM_002266240.2|	926	0	PREDICTED: Vitis vinifera serine hydroxymethyltransferase 1-like (LOC100248779), mRNA	sp|Q9SZJ5|GLYM_ARATH	549	2e-156	Serine hydroxymethyltransferase, mitochondrial OS=Arabidopsis thaliana GN=SHM1 PE=1 SV=1	SPAC18G6.04c	508	1e-143	COG0112	Glycine/serine hydroxymethyltransferase	K00600	0	889	vvi:100248779	glycine hydroxymethyltransferase [EC:2.1.2.1]	GO:0006544//glycine metabolic process;GO:0010197//polar nucleus fusion;GO:0032259//methylation;GO:0035999//tetrahydrofolate interconversion;GO:0009555//pollen development;GO:0006563//L-serine metabolic process;GO:0046686//response to cadmium ion	GO:0004372//glycine hydroxymethyltransferase activity;GO:0030170//pyridoxal phosphate binding;GO:0008168//methyltransferase activity	GO:0005886//plasma membrane
CL40.Contig7_All	2296	10.7618	10.0281	8.353	24.0864	17.8853	-0.101871	-0.365553	1.1623	0.732855	gi|225465560|ref|XP_002275012.1|	808.1	0	PREDICTED: diaminopimelate decarboxylase 2, chloroplastic-like [Vitis vinifera]	gi|225428407|ref|XM_002283676.1|	948	0	PREDICTED: Vitis vinifera diaminopimelate decarboxylase 2, chloroplastic-like, transcript variant 1 (LOC100247076), mRNA	sp|Q94A94|DCDA2_ARATH	759	0	Diaminopimelate decarboxylase 2, chloroplastic OS=Arabidopsis thaliana GN=LYSA2 PE=2 SV=1	aq_1208	279	2e-74	COG0019	Diaminopimelate decarboxylase	K01586	0	808	vvi:100265358	diaminopimelate decarboxylase [EC:4.1.1.20]	GO:0009089//lysine biosynthetic process via diaminopimelate	GO:0008836//diaminopimelate decarboxylase activity	GO:0009570//chloroplast stroma;GO:0005829//cytosol
CL422.Contig11_All	2223	0.6444	0.5094	0.8858	2.2908	0.5243	-0.339158	0.459025	1.82982	-0.297564	gi|328963147|gb|AEB71537.1|	671	0	alcohol dehydrogenase [Diospyros kaki]	gi|328963146|gb|JF357957.1|	850	0	Diospyros kaki alcohol dehydrogenase (Adh1) mRNA, complete cds	sp|P48977|ADH_MALDO	654	0	Alcohol dehydrogenase OS=Malus domestica GN=ADH PE=2 SV=1	YPO1502	367	4e-101	COG1062	Zn-dependent alcohol dehydrogenases, class III	K00001	0	648	rcu:RCOM_0236080	alcohol dehydrogenase [EC:1.1.1.1]	GO:0055114//oxidation-reduction process	GO:0000166//nucleotide binding;GO:0008270//zinc ion binding;GO:0051903//S-(hydroxymethyl)glutathione dehydrogenase activity;GO:0004022//alcohol dehydrogenase (NAD) activity	GO:0005737//cytoplasm
CL4270.Contig13_All	1578	2.7232	1.0764	1.3564	10.0212	1.5341	-1.33909	-1.00552	1.87968	-0.82791	gi|462411504|gb|EMJ16553.1|	459.1	9e-128	hypothetical protein PRUPE_ppa005488mg [Prunus persica]	gi|356573494|ref|XM_003554846.1|	69.9	8e-09	PREDICTED: Glycine max agmatine coumaroyltransferase-like (LOC100785084), mRNA	sp|Q9LRQ8|PMAT2_ARATH	303	2e-82	Phenolic glucoside malonyltransferase 2 OS=Arabidopsis thaliana GN=PMAT2 PE=1 SV=1	--	--	--	--	--	K14329	7e-71	266	ath:AT5G61160	agmatine coumaroyltransferase [EC:2.3.1.64 2.3.1.-]	-	GO:0016746//transferase activity, transferring acyl groups	-
CL4270.Contig14_All	1671	8.7865	3.2188	2.8693	5.6674	18.136	-1.44877	-1.61459	-0.632602	1.0455	gi|462411504|gb|EMJ16553.1|	437.6	3e-121	hypothetical protein PRUPE_ppa005488mg [Prunus persica]	--	--	--	--	sp|Q9LRQ8|PMAT2_ARATH	329	3e-90	Phenolic glucoside malonyltransferase 2 OS=Arabidopsis thaliana GN=PMAT2 PE=1 SV=1	--	--	--	--	--	K14329	3e-78	291	ath:AT5G61160	agmatine coumaroyltransferase [EC:2.3.1.64 2.3.1.-]	-	GO:0016746//transferase activity, transferring acyl groups	-
CL4270.Contig5_All	1217	0.8092	1.4732	1.6884	1.3214	4.7888	0.864385	1.06109	0.707499	2.5651	gi|470136910|ref|XP_004304224.1|	63.2	1e-32	PREDICTED: phenolic glucoside malonyltransferase 2-like [Fragaria vesca subsp. vesca]	gi|189163224|dbj|AP010458.1|	75.8	1e-10	Lotus japonicus genomic DNA, chromosome 1, clone: LjB15M22, BM1745a, complete sequence	sp|Q940Z5|PMAT1_ARATH	80.1	2e-22	Phenolic glucoside malonyltransferase 1 OS=Arabidopsis thaliana GN=PMAT1 PE=1 SV=1	--	--	--	--	--	K14329	2e-20	68.6	ath:AT5G61160	agmatine coumaroyltransferase [EC:2.3.1.64 2.3.1.-]	-	-	-
CL4299.Contig1_All	689	0.2599	0.2739	1.3669	3.3714	3.9039	0.0756926	2.39488	3.69732	3.90889	gi|224128532|ref|XP_002329027.1|	180.6	1e-44	predicted protein [Populus trichocarpa] >gi|222839698|gb|EEE78021.1| predicted protein [Populus trichocarpa]	gi|449452535|ref|XM_004143967.1|	139	4e-30	PREDICTED: Cucumis sativus threonine synthase, chloroplastic-like (LOC101204787), mRNA	sp|Q9MT28|THRC_SOLTU	176	1e-44	Threonine synthase, chloroplastic OS=Solanum tuberosum PE=2 SV=1	--	--	--	--	--	K01733	2e-45	180	pop:POPTR_1113710	threonine synthase [EC:4.2.3.1]	GO:0009088//threonine biosynthetic process	GO:0030170//pyridoxal phosphate binding;GO:0004795//threonine synthase activity	GO:0009570//chloroplast stroma;GO:0005829//cytosol
CL4332.Contig1_All	1312	86.3183	34.6666	22.1876	458.147	157.521	-1.31612	-1.95991	2.40807	0.867809	gi|387571558|gb|AFJ80777.1|	500.4	2e-140	phenylalanine ammonia-lyase [Camellia japonica]	gi|387571557|gb|JQ860361.1|	1604	0	Camellia japonica phenylalanine ammonia-lyase mRNA, complete cds	sp|P45726|PALY_CAMSI	428	4e-120	Phenylalanine ammonia-lyase OS=Camellia sinensis GN=PAL PE=2 SV=1	--	--	--	--	--	K10775	3e-121	433	vvi:100241575	phenylalanine ammonia-lyase [EC:4.3.1.24]	GO:0009800//cinnamic acid biosynthetic process;GO:0006559//L-phenylalanine catabolic process	GO:0045548//phenylalanine ammonia-lyase activity	GO:0005737//cytoplasm
CL4332.Contig2_All	1309	19.0814	4.7578	5.8866	172.404	27.3982	-2.0038	-1.69666	3.17555	0.521914	gi|51594297|gb|AAU08174.1|	800	0	phenylalanine ammonia-lyase [Camellia sinensis]	gi|51594296|gb|AY694188.1|	1493	0	Camellia sinensis phenylalanine ammonia-lyase mRNA, complete cds	sp|P45726|PALY_CAMSI	800	0	Phenylalanine ammonia-lyase OS=Camellia sinensis GN=PAL PE=2 SV=1	RSp0365	129	1e-29	COG2986	Histidine ammonia-lyase	K10775	0	777	vvi:100241377	phenylalanine ammonia-lyase [EC:4.3.1.24]	GO:0009800//cinnamic acid biosynthetic process;GO:0006559//L-phenylalanine catabolic process	GO:0045548//phenylalanine ammonia-lyase activity	GO:0005737//cytoplasm
CL4332.Contig3_All	1999	9.0914	5.759	2.3985	125.632	11.572	-0.658684	-1.92237	3.78856	0.348064	gi|1171998|sp|P45726.1|PALY_CAMSI	1123.2	0	RecName: Full=Phenylalanine ammonia-lyase >gi|662271|dbj|BAA05643.1| phenylalanine ammonia-lyase [Camellia sinensis]	gi|662270|dbj|D26596.1|CMEPAL	2859	0	Camellia sinensis PAL mRNA for phenylalanine ammonia-lyase, complete cds	sp|P45726|PALY_CAMSI	1123	0	Phenylalanine ammonia-lyase OS=Camellia sinensis GN=PAL PE=2 SV=1	RSp0365	217	5e-56	COG2986	Histidine ammonia-lyase	K10775	0	1051	vvi:100241377	phenylalanine ammonia-lyase [EC:4.3.1.24]	GO:0009800//cinnamic acid biosynthetic process;GO:0006559//L-phenylalanine catabolic process	GO:0045548//phenylalanine ammonia-lyase activity	GO:0005737//cytoplasm
CL4332.Contig4_All	1045	36.6668	7.6754	0.001	63.7787	32.6897	-2.25616	-15.1622	0.7986	-0.165638	gi|387571558|gb|AFJ80777.1|	462.2	6e-129	phenylalanine ammonia-lyase [Camellia japonica]	gi|387571557|gb|JQ860361.1|	749	0	Camellia japonica phenylalanine ammonia-lyase mRNA, complete cds	sp|P45726|PALY_CAMSI	426	1e-119	Phenylalanine ammonia-lyase OS=Camellia sinensis GN=PAL PE=2 SV=1	--	--	--	--	--	K10775	5e-122	435	vvi:100241575	phenylalanine ammonia-lyase [EC:4.3.1.24]	GO:0009800//cinnamic acid biosynthetic process;GO:0006559//L-phenylalanine catabolic process	GO:0045548//phenylalanine ammonia-lyase activity	GO:0005737//cytoplasm
CL4333.Contig3_All	1220	0.6604	1.5469	0.9123	5.0529	4.3361	1.22797	0.466168	2.9357	2.71499	gi|297737108|emb|CBI26309.3|	360.9	2e-98	unnamed protein product [Vitis vinifera]	gi|359477560|ref|XM_003631947.1|	420	1e-114	PREDICTED: Vitis vinifera submergence induced protein 2-like (SIP), mRNA	sp|F6HDT7|MTND2_VITVI	359	2e-99	1,2-dihydroxy-3-keto-5-methylthiopentene dioxygenase 2 OS=Vitis vinifera GN=VIT_05s0020g04080 PE=3 SV=1	YMR009w	145	1e-34	COG1791	Uncharacterized conserved protein, contains double-stranded beta-helix domain	K08967	5e-97	352	gmx:100812492	1,2-dihydroxy-3-keto-5-methylthiopentene dioxygenase [EC:1.13.11.53 1.13.11.54]	GO:0055114//oxidation-reduction process	GO:0046872//metal ion binding;GO:0010309//acireductone dioxygenase [iron(II)-requiring] activity	GO:0005829//cytosol;GO:0005634//nucleus;GO:0005886//plasma membrane
CL4717.Contig1_All	1461	0.9192	0.6459	0.3516	0.1223	0.001	-0.509068	-1.38644	-2.90995	-9.84423	gi|218184354|gb|EEC66781.1|	139	1e-31	hypothetical protein OsI_33174 [Oryza sativa Indica Group]	--	--	--	--	--	--	--	--	--	--	--	--	--	K01754	2e-10	65.5	vvi:100248644	threonine dehydratase [EC:4.3.1.19]	-	-	-
CL4739.Contig1_All	646	1.3858	2.045	2.1206	8.7129	2.0819	0.561382	0.613753	2.65243	0.587182	gi|462421916|gb|EMJ26179.1|	291.6	6e-78	hypothetical protein PRUPE_ppa020679mg [Prunus persica]	gi|470123303|ref|XM_004297619.1|	111	9e-22	PREDICTED: Fragaria vesca subsp. vesca UDP-glycosyltransferase 74B1-like (LOC101294357), mRNA	sp|O48676|U74B1_ARATH	236	8e-63	UDP-glycosyltransferase 74B1 OS=Arabidopsis thaliana GN=UGT74B1 PE=1 SV=1	BS_yojK	54.3	2e-07	COG1819	Glycosyl transferases, related to UDP-glucuronosyltransferase	K13691	2e-65	246	vvi:100249215	pathogen-inducible salicylic acid glucosyltransferase [EC:2.4.1.-]	GO:0008152//metabolic process	GO:0047215//indole-3-acetate beta-glucosyltransferase activity	-
CL4957.Contig5_All	678	1.7166	3.0619	3.6621	3.0308	5.5542	0.834873	1.09312	0.820145	1.69403	gi|462411247|gb|EMJ16296.1|	252.3	4e-66	hypothetical protein PRUPE_ppa012704mg [Prunus persica]	gi|159459646|gb|AC214033.1|	149	4e-33	Populus trichocarpa clone POP046-C14, complete sequence	--	--	--	--	AF0739	69.7	4e-12	COG0456	Acetyltransferases	K14682	2e-06	50.8	bdi:100828645	amino-acid N-acetyltransferase [EC:2.3.1.1]	GO:0008152//metabolic process	GO:0008080//N-acetyltransferase activity	GO:0005737//cytoplasm
CL5049.Contig2_All	2626	0.6137	0.7187	0.7499	1.8712	1.5365	0.227856	0.289165	1.60836	1.32404	gi|296083342|emb|CBI22978.3|	674.9	0	unnamed protein product [Vitis vinifera]	gi|359477249|ref|XM_002270562.2|	438	1e-119	PREDICTED: Vitis vinifera lipoamide acyltransferase component of branched-chain alpha-keto acid dehydrogenase complex, mitochondrial-like (LOC100244742), mRNA	sp|Q5M729|OPD23_ARATH	151	2e-36	Dihydrolipoyllysine-residue acetyltransferase component 3 of pyruvate dehydrogenase complex, mitochondrial OS=Arabidopsis thaliana GN=At1g54220 PE=1 SV=1	APE1671	249	1e-65	COG0508	Pyruvate/2-oxoglutarate dehydrogenase complex, dihydrolipoamide acyltransferase (E2) component, and related enzymes	K09699	0	670	vvi:100244742	2-oxoisovalerate dehydrogenase E2 component (dihydrolipoyl transacylase) [EC:2.3.1.168]	GO:0009744//response to sucrose stimulus;GO:0009750//response to fructose stimulus;GO:0008152//metabolic process	GO:0003826//alpha-ketoacid dehydrogenase activity;GO:0004147//dihydrolipoamide branched chain acyltransferase activity;GO:0016407//acetyltransferase activity;GO:0008270//zinc ion binding	GO:0005739//mitochondrion
CL5160.Contig3_All	1147	4.9173	0.001	0.2986	4.7514	8.286	-12.2637	-4.04158	-0.0495137	0.752809	gi|225464123|ref|XP_002265783.1|	370.9	2e-101	PREDICTED: flavonol 4&apos;-sulfotransferase [Vitis vinifera] >gi|296087962|emb|CBI35245.3| unnamed protein product [Vitis vinifera]	gi|359487161|ref|XM_003633476.1|	97.6	2e-17	PREDICTED: Vitis vinifera sulfotransferase 16-like (LOC100266153), mRNA	sp|Q8L5A7|SOT15_ARATH	300	1e-81	Cytosolic sulfotransferase 15 OS=Arabidopsis thaliana GN=SOT15 PE=1 SV=1	--	--	--	--	--	K11821	3e-74	276	aly:ARALYDRAFT_895283	desulfoglucosinolate sulfotransferase A/B/C [EC:2.8.2.-]	-	GO:0008146//sulfotransferase activity	-
CL5160.Contig4_All	1148	4.757	1.6439	1.2679	3.0351	5.3109	-1.53293	-1.90761	-0.648308	0.158904	gi|225464123|ref|XP_002265783.1|	377.5	2e-103	PREDICTED: flavonol 4&apos;-sulfotransferase [Vitis vinifera] >gi|296087962|emb|CBI35245.3| unnamed protein product [Vitis vinifera]	gi|330318799|gb|HM003368.1|	93.7	4e-16	Camellia sinensis clone U10BcDNA 0859 flavonol 4'-sulfotransferase mRNA, partial cds	sp|Q8L5A7|SOT15_ARATH	309	2e-84	Cytosolic sulfotransferase 15 OS=Arabidopsis thaliana GN=SOT15 PE=1 SV=1	--	--	--	--	--	K11821	6e-76	282	aly:ARALYDRAFT_895283	desulfoglucosinolate sulfotransferase A/B/C [EC:2.8.2.-]	-	GO:0008146//sulfotransferase activity	-
CL5160.Contig7_All	1215	7.8104	2.6406	1.5503	4.6325	3.5422	-1.56453	-2.33285	-0.753605	-1.14075	gi|359474703|ref|XP_002264151.2|	359	9e-98	PREDICTED: sulfotransferase 16-like [Vitis vinifera]	gi|330318799|gb|HM003368.1|	617	1e-173	Camellia sinensis clone U10BcDNA 0859 flavonol 4'-sulfotransferase mRNA, partial cds	sp|Q8L5A7|SOT15_ARATH	290	9e-79	Cytosolic sulfotransferase 15 OS=Arabidopsis thaliana GN=SOT15 PE=1 SV=1	--	--	--	--	--	K11821	3e-75	280	aly:ARALYDRAFT_895283	desulfoglucosinolate sulfotransferase A/B/C [EC:2.8.2.-]	-	GO:0008146//sulfotransferase activity	-
CL5161.Contig2_All	1987	4.5056	5.6988	5.8601	12.2749	5.0538	0.338939	0.379206	1.44592	0.165649	gi|147769273|emb|CAN61577.1|	355.5	1e-96	hypothetical protein VITISV_008030 [Vitis vinifera]	gi|225448502|ref|XM_002272785.1|	238	2e-59	PREDICTED: Vitis vinifera LOB domain-containing protein 21-like (LOC100243201), mRNA	sp|Q9SRL8|LBD21_ARATH	186	4e-47	LOB domain-containing protein 21 OS=Arabidopsis thaliana GN=LBD21 PE=2 SV=1	ECU07g0330	62	4e-09	COG5540	RING-finger-containing ubiquitin ligase	K01955	1e-29	129	vvi:100262205	carbamoyl-phosphate synthase large subunit [EC:6.3.5.5]	-	-	-
CL5201.Contig4_All	1580	1.9832	1.2542	2.7094	4.6933	3.5183	-0.661063	0.450143	1.24277	0.827048	gi|255559084|ref|XP_002520564.1|	712.2	0	fumarylacetoacetate hydrolase, putative [Ricinus communis] >gi|223540224|gb|EEF41797.1| fumarylacetoacetate hydrolase, putative [Ricinus communis]	--	--	--	--	--	--	--	--	RSp0690	397	4e-110	COG0179	2-keto-4-pentenoate hydratase/2-oxohepta-3-ene-1,7-dioic acid hydratase (catechol pathway)	K01555	0	712	rcu:RCOM_0670030	fumarylacetoacetase [EC:3.7.1.2]	GO:0015996//chlorophyll catabolic process;GO:0009072//aromatic amino acid family metabolic process;GO:1902000//homogentisate catabolic process	GO:0004334//fumarylacetoacetase activity	GO:0005829//cytosol
CL5297.Contig9_All	3255	3.9881	3.7397	2.3936	2.3056	1.818	-0.092779	-0.73652	-0.790559	-1.13335	gi|6094327|sp|Q96556.1|SPD1_DATST	239.6	2e-61	RecName: Full=Spermidine synthase 1; Short=SPDSY 1; AltName: Full=Putrescine aminopropyltransferase 1 >gi|1561577|emb|CAA69420.1| spermidine synthase 1 [Datura stramonium]	--	--	--	--	sp|O48659|SPD2_HYONI	341	1e-93	Spermidine synthase 2 OS=Hyoscyamus niger PE=2 SV=1	SPBC12C2.07c	166	2e-40	COG0421	Spermidine synthase	K00797	2e-90	332	vvi:100257112	spermidine synthase [EC:2.5.1.16]	GO:0008295//spermidine biosynthetic process;GO:0032259//methylation	GO:0004766//spermidine synthase activity;GO:0030750	GO:0005886//plasma membrane
CL5356.Contig2_All	2171	20.2061	15.7778	6.9409	7.7366	15.8176	-0.356895	-1.5416	-1.38502	-0.35326	gi|225470747|ref|XP_002267459.1|	915.2	0	PREDICTED: putative peroxisomal-coenzyme A synthetase-like [Vitis vinifera]	--	--	--	--	sp|Q9SMT7|4CLLA_ARATH	815	0	4-coumarate--CoA ligase-like 10 OS=Arabidopsis thaliana GN=4CLL10 PE=2 SV=1	SPCC1827.03c	457	3e-128	COG0318	Acyl-CoA synthetases (AMP-forming)/AMP-acid ligases II	K01904	1e-57	223	sbi:SORBI_01g016420	4-coumarate--CoA ligase [EC:6.2.1.12]	GO:0015706//nitrate transport;GO:0010214//seed coat development;GO:0010167//response to nitrate;GO:0046482//para-aminobenzoic acid metabolic process;GO:0010030//positive regulation of seed germination;GO:0033611//oxalate catabolic process;GO:0046686//response to cadmium ion;GO:0050832//defense response to fungus	GO:0050203//oxalate-CoA ligase activity;GO:0008756//o-succinylbenzoate-CoA ligase activity;GO:0016208//AMP binding	GO:0005829//cytosol;GO:0005739//mitochondrion;GO:0009506//plasmodesma;GO:0009570//chloroplast stroma;GO:0048046//apoplast
CL5395.Contig1_All	2272	2.4824	3.5718	2.3364	6.6456	3.6701	0.524916	-0.0874483	1.42066	0.564084	gi|225432636|ref|XP_002278244.1|	1076.6	0	PREDICTED: primary amine oxidase [Vitis vinifera] >gi|297737034|emb|CBI26235.3| unnamed protein product [Vitis vinifera]	--	--	--	--	sp|Q43077|AMO_PEA	821	0	Primary amine oxidase OS=Pisum sativum PE=1 SV=1	tynA	311	2e-84	COG3733	Cu2+-containing amine oxidase	K00276	1e-77	289	cme:CMS002C	primary-amine oxidase [EC:1.4.3.21]	GO:0009308//amine metabolic process;GO:0055114//oxidation-reduction process	GO:0008131//primary amine oxidase activity;GO:0005507//copper ion binding;GO:0048038//quinone binding	GO:0009507//chloroplast
CL5395.Contig3_All	1670	0.7505	1.7516	1.3842	2.6749	1.4496	1.22275	0.883128	1.83356	0.949731	gi|225432636|ref|XP_002278244.1|	724.5	0	PREDICTED: primary amine oxidase [Vitis vinifera] >gi|297737034|emb|CBI26235.3| unnamed protein product [Vitis vinifera]	--	--	--	--	sp|Q43077|AMO_PEA	562	2e-160	Primary amine oxidase OS=Pisum sativum PE=1 SV=1	tynA	242	2e-63	COG3733	Cu2+-containing amine oxidase	K00276	1e-59	229	cme:CMS002C	primary-amine oxidase [EC:1.4.3.21]	GO:0009308//amine metabolic process;GO:0055114//oxidation-reduction process	GO:0008131//primary amine oxidase activity;GO:0005507//copper ion binding;GO:0048038//quinone binding	GO:0009507//chloroplast
CL5436.Contig2_All	213	1.6812	11.9614	3.6177	15.9388	9.2607	2.83082	1.10558	3.24498	2.46163	gi|357447553|ref|XP_003594052.1|	123.2	1e-27	Prolyl 4-hydroxylase alpha subunit-like protein [Medicago truncatula] >gi|355483100|gb|AES64303.1| Prolyl 4-hydroxylase alpha subunit-like protein [Medicago truncatula]	--	--	--	--	--	--	--	--	--	--	--	--	--	K00472	7e-29	123	mtr:MTR_2g020800	prolyl 4-hydroxylase [EC:1.14.11.2]	GO:0055114//oxidation-reduction process	GO:0031418//L-ascorbic acid binding;GO:0005506//iron ion binding;GO:0004656//procollagen-proline 4-dioxygenase activity	GO:0005737//cytoplasm;GO:0005634//nucleus
CL5436.Contig3_All	258	3.817	9.5094	4.6459	16.9679	11.1207	1.31692	0.283519	2.1523	1.54274	gi|224102545|ref|XP_002312720.1|	156	1e-37	predicted protein [Populus trichocarpa] >gi|222852540|gb|EEE90087.1| predicted protein [Populus trichocarpa]	--	--	--	--	--	--	--	--	--	--	--	--	--	K00472	1e-38	155	pop:POPTR_1085714	prolyl 4-hydroxylase [EC:1.14.11.2]	GO:0055114//oxidation-reduction process	GO:0031418//L-ascorbic acid binding;GO:0005506//iron ion binding;GO:0004656//procollagen-proline 4-dioxygenase activity	GO:0005737//cytoplasm;GO:0005634//nucleus
CL5449.Contig54_All	2596	3.8279	3.0897	2.8034	1.5143	2.1414	-0.309086	-0.449376	-1.3379	-0.837999	gi|359481554|ref|XP_002282814.2|	558.9	1e-157	PREDICTED: hydroxymethylglutaryl-CoA lyase, mitochondrial [Vitis vinifera]	--	--	--	--	sp|O81027|HMGCL_ARATH	506	2e-143	Hydroxymethylglutaryl-CoA lyase, mitochondrial OS=Arabidopsis thaliana GN=HMGCL PE=1 SV=2	PA2011	347	5e-95	COG0119	Isopropylmalate/homocitrate/citramalate synthases	K01640	6e-152	536	rcu:RCOM_1635180	hydroxymethylglutaryl-CoA lyase [EC:4.1.3.4]	GO:0006551//leucine metabolic process	GO:0004419//hydroxymethylglutaryl-CoA lyase activity	GO:0005739//mitochondrion
CL5449.Contig7_All	1060	1.6047	2.4036	1.6962	7.1642	2.1992	0.582893	0.0800027	2.1585	0.454675	gi|359486873|ref|XP_002272822.2|	155.2	1e-36	PREDICTED: shugoshin-1-like [Vitis vinifera] >gi|296085974|emb|CBI31415.3| unnamed protein product [Vitis vinifera]	--	--	--	--	sp|Q68CM3|TCS2_CAMSI	127	1e-29	Probable caffeine synthase 2 OS=Camellia sinensis GN=TCS2 PE=2 SV=1	--	--	--	--	--	K01640	2e-11	68.6	bdi:100839293	hydroxymethylglutaryl-CoA lyase [EC:4.1.3.4]	-	-	GO:0043229//intracellular organelle
CL5585.Contig1_All	2045	7.1358	3.5991	2.8051	13.8927	5.042	-0.987439	-1.34702	0.96118	-0.501079	gi|222093457|gb|ACM43505.1|	880.2	0	polyphenoloxidase [Camellia nitidissima]	--	--	--	--	sp|P43309|PPO_MALDO	748	0	Polyphenol oxidase, chloroplastic OS=Malus domestica PE=2 SV=1	--	--	--	--	--	K00422	0	664	vvi:100256583	polyphenol oxidase [EC:1.10.3.1]	GO:0046148//pigment biosynthetic process;GO:0055114//oxidation-reduction process	GO:0046872//metal ion binding;GO:0004097//catechol oxidase activity	-
CL5585.Contig2_All	585	0.153	0.001	0.1464	5.0398	0.3065	-7.25739	-0.0636161	5.04176	1.00236	gi|222093457|gb|ACM43505.1|	409.5	1e-113	polyphenoloxidase [Camellia nitidissima]	--	--	--	--	sp|P43309|PPO_MALDO	334	2e-92	Polyphenol oxidase, chloroplastic OS=Malus domestica PE=2 SV=1	--	--	--	--	--	K00422	5e-74	275	vvi:100256583	polyphenol oxidase [EC:1.10.3.1]	GO:0046148//pigment biosynthetic process;GO:0055114//oxidation-reduction process	GO:0046872//metal ion binding;GO:0004097//catechol oxidase activity	-
CL5703.Contig3_All	6363	0.4784	1.0084	1.0899	0.674	0.6623	1.07578	1.18791	0.494531	0.469267	gi|462407028|gb|EMJ12492.1|	371.7	9e-101	hypothetical protein PRUPE_ppa002116mg [Prunus persica]	--	--	--	--	sp|Q43077|AMO_PEA	140	9e-33	Primary amine oxidase OS=Pisum sativum PE=1 SV=1	mll6250	291	1e-77	COG3733	Cu2+-containing amine oxidase	K00276	0	895	vvi:100267280	primary-amine oxidase [EC:1.4.3.21]	GO:0009308//amine metabolic process;GO:0055114//oxidation-reduction process	GO:0008131//primary amine oxidase activity;GO:0005507//copper ion binding;GO:0048038//quinone binding	GO:0005777//peroxisome;GO:0009507//chloroplast
CL5979.Contig2_All	1617	1.3841	0.001	0.0529	1.2708	2.6061	-10.4347	-4.70954	-0.123211	0.912944	gi|462404863|gb|EMJ10327.1|	662.1	0	hypothetical protein PRUPE_ppa005546mg [Prunus persica]	gi|359474346|ref|XM_003631392.1|	270	4e-69	PREDICTED: Vitis vinifera flavin-containing monooxygenase FMO GS-OX-like 3-like, transcript variant 3 (LOC100255688), mRNA	sp|Q9SXD5|GSXL3_ARATH	586	1e-167	Flavin-containing monooxygenase FMO GS-OX-like 3 OS=Arabidopsis thaliana GN=At1g62620 PE=2 SV=2	SPBP16F5.08c	166	8e-41	COG2072	Predicted flavoprotein involved in K+ transport	K00485	6e-164	575	ath:AT1G12200	dimethylaniline monooxygenase (N-oxide forming) [EC:1.14.13.8]	GO:0055114//oxidation-reduction process;GO:0019761//glucosinolate biosynthetic process	GO:0050660//flavin adenine dinucleotide binding;GO:0050661//NADP binding;GO:0004499//N,N-dimethylaniline monooxygenase activity	GO:0005634//nucleus
CL6047.Contig5_All	1298	2.6899	2.8352	1.5831	0.2753	0.5526	0.075898	-0.7648	-3.28848	-2.28325	gi|6225818|sp|O65361.1|P5CS_MESCR	56.6	1e-06	RecName: Full=Delta-1-pyrroline-5-carboxylate synthase; Short=P5CS; Includes: RecName: Full=Glutamate 5-kinase; Short=GK; AltName: Full=Gamma-glutamyl kinase; Includes: RecName: Full=Gamma-glutamyl phosphate reductase; Short=GPR; AltName: Full=Glutamate-5-semialdehyde dehydrogenase; AltName: Full=Glutamyl-gamma-semialdehyde dehydrogenase >gi|3176965|gb|AAC18862.1| pyrroline-5-carboxylate syntheta…	gi|300953152|gb|GU358610.1|	125	1e-25	Jatropha curcas delta 1-pyrroline-5-carboxylate synthetase (P5CS) mRNA, complete cds	sp|O65361|P5CS_MESCR	66.2	4e-11	Delta-1-pyrroline-5-carboxylate synthase OS=Mesembryanthemum crystallinum GN=P5CS PE=2 SV=1	--	--	--	--	--	K12657	1e-10	65.9	vvi:100232881	delta-1-pyrroline-5-carboxylate synthetase [EC:2.7.2.11 1.2.1.41]	GO:0006561//proline biosynthetic process;GO:0055114//oxidation-reduction process	GO:0004349//glutamate 5-kinase activity;GO:0004350//glutamate-5-semialdehyde dehydrogenase activity	GO:0005737//cytoplasm
CL6089.Contig2_All	2200	7.2841	11.109	5.5262	12.7921	16.3019	0.608906	-0.398463	0.81243	1.16222	gi|350536179|ref|NP_001234489.1|	874.4	0	cystathionine gamma synthase [Solanum lycopersicum] >gi|40806079|gb|AAR92031.1| cystathionine gamma synthase [Solanum lycopersicum]	gi|359488939|ref|XM_002283830.2|	1035	0	PREDICTED: Vitis vinifera cystathionine gamma-synthase, chloroplastic-like (LOC100267880), mRNA	sp|P55217|METB_ARATH	783	0	Cystathionine gamma-synthase, chloroplastic OS=Arabidopsis thaliana GN=CGS1 PE=2 SV=3	BH1736	285	2e-76	COG0626	Cystathionine beta-lyases/cystathionine gamma-synthases	K01739	0	829	vvi:100267880	cystathionine gamma-synthase [EC:2.5.1.48]	GO:0001887//selenium compound metabolic process;GO:0009086//methionine biosynthetic process;GO:0006730//one-carbon metabolic process	GO:0030170//pyridoxal phosphate binding;GO:0003962//cystathionine gamma-synthase activity	GO:0009570//chloroplast stroma
CL6089.Contig7_All	1660	11.2716	9.0952	10.8828	8.5036	5.1312	-0.309515	-0.0506425	-0.406547	-1.13532	gi|225452877|ref|XP_002283866.1|	123.2	0	PREDICTED: cystathionine gamma-synthase, chloroplastic-like [Vitis vinifera]	gi|349730623|emb|FQ389031.1|	543	1e-151	Vitis vinifera clone SS0AEB21YB07	sp|P55217|METB_ARATH	578	0	Cystathionine gamma-synthase, chloroplastic OS=Arabidopsis thaliana GN=CGS1 PE=2 SV=3	BH1736	278	3e-74	COG0626	Cystathionine beta-lyases/cystathionine gamma-synthases	K01739	0	601	vvi:100267880	cystathionine gamma-synthase [EC:2.5.1.48]	GO:0001887//selenium compound metabolic process;GO:0009086//methionine biosynthetic process;GO:0006730//one-carbon metabolic process	GO:0030170//pyridoxal phosphate binding;GO:0003962//cystathionine gamma-synthase activity;GO:0016829//lyase activity	GO:0009570//chloroplast stroma
CL6201.Contig1_All	855	3.2459	4.6353	13.7189	13.4796	7.3406	0.514044	2.07947	2.05409	1.17728	gi|375273923|gb|AFA43815.1|	58.9	1e-07	ABCG/PDR subfamily ABC transporter [Petunia axillaris]	gi|375273924|gb|JQ292813.1|	305	4e-80	Petunia x hybrida ABCG/PDR subfamily ABC protein (PDR1) mRNA, complete cds	sp|Q8GU89|PDR4_ORYSJ	284	5e-77	Pleiotropic drug resistance protein 4 OS=Oryza sativa subsp. japonica GN=PDR4 PE=2 SV=1	SPCC18B5.01c_3	63.9	3e-10	COG0842	ABC-type multidrug transport system, permease component	K01592	2e-14	78.2	mtr:MTR_7g098730	tyrosine decarboxylase [EC:4.1.1.25]	GO:0006200//ATP catabolic process	GO:0015439//heme-transporting ATPase activity;GO:0015416//organic phosphonate transmembrane-transporting ATPase activity;GO:0008559//xenobiotic-transporting ATPase activity;GO:0005524//ATP binding;GO:0015417//polyamine-transporting ATPase activity	GO:0016020//membrane
CL6344.Contig1_All	2965	182.614	216.954	87.7547	272.484	267.319	0.248594	-1.05725	0.577376	0.549768	gi|394305089|gb|AFN26936.1|	1164.8	0	arginine decarboxylase [Camellia sinensis]	gi|394305088|gb|JQ653274.1|	589	1e-165	Camellia sinensis arginine decarboxylase mRNA, complete cds	sp|Q43075|SPE1_PEA	1025	0	Arginine decarboxylase OS=Pisum sativum PE=2 SV=1	all3401	461	2e-129	COG1166	Arginine decarboxylase (spermidine biosynthesis)	K01583	0	1128	rcu:RCOM_1450830	arginine decarboxylase [EC:4.1.1.19]	GO:0006979//response to oxidative stress;GO:0009753//response to jasmonic acid stimulus;GO:0009446//putrescine biosynthetic process;GO:0048316//seed development;GO:0008295//spermidine biosynthetic process;GO:0006527//arginine catabolic process;GO:0009651//response to salt stress;GO:0009409//response to cold;GO:0009611//response to wounding;GO:0009737//response to abscisic acid stimulus;GO:0080167…	GO:0008792//arginine decarboxylase activity	-
CL6353.Contig2_All	1375	3.7112	0.8922	2.6152	2.4041	3.1952	-2.05645	-0.504964	-0.626389	-0.21598	gi|302144063|emb|CBI23168.3|	384	3e-105	unnamed protein product [Vitis vinifera]	gi|225319704|dbj|AK324265.1|	145	1e-31	Solanum lycopersicum cDNA, clone: LEFL1074DG03, HTC in leaf	sp|O49561|G2OX8_ARATH	317	1e-86	Gibberellin 2-beta-dioxygenase 8 OS=Arabidopsis thaliana GN=GA2OX7 PE=1 SV=2	mlr6892	77	7e-14	COG3491	Isopenicillin N synthase and related dioxygenases	K04124	1e-29	129	smo:SELMODRAFT_450789	gibberellin 3-beta-dioxygenase [EC:1.14.11.15]	GO:0009685//gibberellin metabolic process;GO:0055114//oxidation-reduction process	GO:0016707//gibberellin 3-beta-dioxygenase activity;GO:0052634//C-19 gibberellin 2-beta-dioxygenase activity;GO:0016702//oxidoreductase activity, acting on single donors with incorporation of molecular oxygen, incorporation of two atoms of oxygen;GO:0052635//C-20 gibberellin 2-beta-dioxygenase activity	GO:0005737//cytoplasm
CL6374.Contig5_All	888	5.6457	7.3322	13.0162	2.2134	2.9281	0.377094	1.20508	-1.35089	-0.947188	--	--	--	--	gi|310743923|dbj|AB597268.1|	89.7	5e-15	Camellia sinensis CsGS1;2 gene for glutamine synthetase, partial cds, allele: GS1C-874bp fragment	--	--	--	--	--	--	--	--	--	--	--	--	--	--	-	-	-
CL6400.Contig1_All	2491	1.4016	0.4546	0.2062	0.4663	0.3599	-1.62441	-2.76496	-1.58774	-1.96141	gi|449432900|ref|XP_004134236.1|	451.8	2e-125	PREDICTED: acetate/butyrate--CoA ligase AAE7, peroxisomal-like [Cucumis sativus] >gi|449503854|ref|XP_004162208.1| PREDICTED: acetate/butyrate--CoA ligase AAE7, peroxisomal-like [Cucumis sativus]	gi|359477224|ref|XM_002276398.2|	490	1e-135	PREDICTED: Vitis vinifera medium-chain-fatty-acid--CoA ligase-like (LOC100244843), mRNA	sp|Q8VZF1|AEE7_ARATH	501	6e-142	Acetate/butyrate--CoA ligase AAE7, peroxisomal OS=Arabidopsis thaliana GN=AAE7 PE=1 SV=1	DR0336	252	2e-66	COG0318	Acyl-CoA synthetases (AMP-forming)/AMP-acid ligases II	K00666	2e-92	338	sbi:SORBI_10g012080	fatty-acyl-CoA synthase [EC:6.2.1.-]	GO:0019605//butyrate metabolic process;GO:0006083//acetate metabolic process;GO:0006097//glyoxylate cycle	GO:0016208//AMP binding;GO:0047760//butyrate-CoA ligase activity;GO:0003987//acetate-CoA ligase activity;GO:0008756//o-succinylbenzoate-CoA ligase activity	GO:0005777//peroxisome;GO:0005739//mitochondrion
CL6400.Contig2_All	1968	3.8667	1.2946	1.6097	1.6797	1.8679	-1.5786	-1.26431	-1.2029	-1.04969	gi|225431902|ref|XP_002276533.1|	1006.9	0	PREDICTED: medium-chain-fatty-acid--CoA ligase [Vitis vinifera]	gi|359477224|ref|XM_002276398.2|	710	0	PREDICTED: Vitis vinifera medium-chain-fatty-acid--CoA ligase-like (LOC100244843), mRNA	sp|Q8VZF1|AEE7_ARATH	920	0	Acetate/butyrate--CoA ligase AAE7, peroxisomal OS=Arabidopsis thaliana GN=AAE7 PE=1 SV=1	DR0336	351	2e-96	COG0318	Acyl-CoA synthetases (AMP-forming)/AMP-acid ligases II	K00666	5e-155	546	sbi:SORBI_10g012080	fatty-acyl-CoA synthase [EC:6.2.1.-]	GO:0006083//acetate metabolic process;GO:0006097//glyoxylate cycle	GO:0003987//acetate-CoA ligase activity;GO:0008756//o-succinylbenzoate-CoA ligase activity	GO:0005777//peroxisome
CL6400.Contig5_All	2078	4.5237	4.4048	5.4387	10.2756	10.9163	-0.0384267	0.265759	1.18365	1.27091	gi|225431902|ref|XP_002276533.1|	1017.7	0	PREDICTED: medium-chain-fatty-acid--CoA ligase [Vitis vinifera]	gi|225431901|ref|XM_002276497.1|	787	0	PREDICTED: Vitis vinifera medium-chain-fatty-acid--CoA ligase-like (LOC100267152), mRNA	sp|Q8VZF1|AEE7_ARATH	902	0	Acetate/butyrate--CoA ligase AAE7, peroxisomal OS=Arabidopsis thaliana GN=AAE7 PE=1 SV=1	DR0336	357	3e-98	COG0318	Acyl-CoA synthetases (AMP-forming)/AMP-acid ligases II	K00666	1e-154	545	sbi:SORBI_10g012080	fatty-acyl-CoA synthase [EC:6.2.1.-]	GO:0006083//acetate metabolic process;GO:0006097//glyoxylate cycle	GO:0003987//acetate-CoA ligase activity;GO:0008756//o-succinylbenzoate-CoA ligase activity	GO:0005777//peroxisome
CL6480.Contig39_All	2784	0.1286	0.1356	0.0923	0.4493	0.8051	0.0764665	-0.478488	1.80479	2.64628	gi|356536703|ref|XP_003536875.1|	68.9	5e-10	PREDICTED: LOW QUALITY PROTEIN: kynurenine--oxoglutarate transaminase 1-like [Glycine max]	gi|470129122|ref|XM_004300429.1|	147	7e-32	PREDICTED: Fragaria vesca subsp. vesca kynurenine--oxoglutarate transaminase-like (LOC101306636), mRNA	sp|Q9SIE1|PAT_ARATH	59.3	1e-08	Bifunctional aspartate aminotransferase and glutamate/aspartate-prephenate aminotransferase OS=Arabidopsis thaliana GN=PAT PE=1 SV=2	Rv0858c	102	7e-28	COG0436	Aspartate/tyrosine/aromatic aminotransferase	K15849	1e-11	70.9	vcn:VOLCADRAFT_103084	bifunctional aspartate aminotransferase and glutamate/aspartate-prephenate aminotransferase [EC:2.6.1.1 2.6.1.78 2.6.1.79]	GO:0009058//biosynthetic process	GO:0080130//L-phenylalanine:2-oxoglutarate aminotransferase activity;GO:0030170//pyridoxal phosphate binding;GO:0004069//L-aspartate:2-oxoglutarate aminotransferase activity	-
CL657.Contig10_All	2896	2.1639	1.9224	1.8921	1.018	0.6811	-0.170725	-0.193645	-1.0879	-1.6677	gi|255579410|ref|XP_002530549.1|	324.7	5e-87	isopropylmalate synthase, putative [Ricinus communis] >gi|223529911|gb|EEF31840.1| isopropylmalate synthase, putative [Ricinus communis]	gi|359478075|ref|XM_002268906.2|	505	1e-140	PREDICTED: Vitis vinifera 2-isopropylmalate synthase 2, chloroplastic-like (LOC100249820), mRNA	sp|Q9C550|LEU12_ARATH	394	5e-147	2-isopropylmalate synthase 2, chloroplastic OS=Arabidopsis thaliana GN=IPMS2 PE=1 SV=1	slr0186	249	5e-87	COG0119	Isopropylmalate/homocitrate/citramalate synthases	K01649	4e-149	397	rcu:RCOM_1267040	2-isopropylmalate synthase [EC:2.3.3.13]	GO:0009098//leucine biosynthetic process	GO:0003852//2-isopropylmalate synthase activity	GO:0009941//chloroplast envelope;GO:0009570//chloroplast stroma
CL6779.Contig1_All	624	7.6039	7.2586	8.2325	10.3086	44.3993	-0.0670482	0.114591	0.439037	2.54573	gi|470118050|ref|XP_004295156.1|	187.6	1e-46	PREDICTED: peroxidase 15-like [Fragaria vesca subsp. vesca]	gi|470118049|ref|XM_004295108.1|	105	5e-20	PREDICTED: Fragaria vesca subsp. vesca peroxidase 15-like (LOC101306995), mRNA	sp|Q9LEH3|PER15_IPOBA	186	9e-48	Peroxidase 15 OS=Ipomoea batatas GN=pod PE=1 SV=1	--	--	--	--	--	K00430	7e-47	184	vvi:100265513	peroxidase [EC:1.11.1.7]	-	GO:0016491//oxidoreductase activity;GO:0005488//binding	-
CL6779.Contig2_All	1851	4.4013	3.4156	2.7753	4.1509	17.0021	-0.365791	-0.665286	-0.0845055	1.94971	gi|470118050|ref|XP_004295156.1|	73.2	1e-11	PREDICTED: peroxidase 15-like [Fragaria vesca subsp. vesca]	gi|470118049|ref|XM_004295108.1|	105	2e-19	PREDICTED: Fragaria vesca subsp. vesca peroxidase 15-like (LOC101306995), mRNA	sp|Q9LEH3|PER15_IPOBA	187	2e-47	Peroxidase 15 OS=Ipomoea batatas GN=pod PE=1 SV=1	--	--	--	--	--	K00430	2e-46	185	vvi:100265513	peroxidase [EC:1.11.1.7]	-	GO:0016491//oxidoreductase activity;GO:0005488//binding	-
CL6779.Contig3_All	1666	3.5466	2.9453	2.4668	3.3785	15.6072	-0.268022	-0.523796	-0.0700538	2.1377	gi|462402484|gb|EMJ08041.1|	174.5	5e-42	hypothetical protein PRUPE_ppa027053mg [Prunus persica]	gi|470118049|ref|XM_004295108.1|	105	1e-19	PREDICTED: Fragaria vesca subsp. vesca peroxidase 15-like (LOC101306995), mRNA	sp|Q9LEH3|PER15_IPOBA	236	2e-62	Peroxidase 15 OS=Ipomoea batatas GN=pod PE=1 SV=1	--	--	--	--	--	K00430	6e-62	236	rcu:RCOM_0504470	peroxidase [EC:1.11.1.7]	-	GO:0016491//oxidoreductase activity;GO:0005488//binding	-
CL6779.Contig4_All	1585	17.7921	11.4306	9.3991	13.0207	43.5576	-0.638336	-0.920642	-0.45043	1.29169	gi|462402484|gb|EMJ08041.1|	187.6	5e-46	hypothetical protein PRUPE_ppa027053mg [Prunus persica]	gi|470118049|ref|XM_004295108.1|	105	1e-19	PREDICTED: Fragaria vesca subsp. vesca peroxidase 15-like (LOC101306995), mRNA	sp|P11965|PERX_TOBAC	227	2e-59	Lignin-forming anionic peroxidase OS=Nicotiana tabacum PE=2 SV=1	--	--	--	--	--	K00430	5e-61	233	vvi:100265513	peroxidase [EC:1.11.1.7]	GO:0055114//oxidation-reduction process;GO:0006979//response to oxidative stress	GO:0020037//heme binding;GO:0046872//metal ion binding;GO:0004601//peroxidase activity	-
CL6779.Contig5_All	1400	9.0804	8.223	5.6263	9.1256	35.3519	-0.143091	-0.690569	0.00716357	1.96096	gi|462402484|gb|EMJ08041.1|	423.7	3e-117	hypothetical protein PRUPE_ppa027053mg [Prunus persica]	gi|470118049|ref|XM_004295108.1|	105	1e-19	PREDICTED: Fragaria vesca subsp. vesca peroxidase 15-like (LOC101306995), mRNA	sp|P11965|PERX_TOBAC	388	5e-108	Lignin-forming anionic peroxidase OS=Nicotiana tabacum PE=2 SV=1	--	--	--	--	--	K00430	7e-115	412	vvi:100265513	peroxidase [EC:1.11.1.7]	-	GO:0016491//oxidoreductase activity;GO:0005488//binding	-
CL6834.Contig3_All	1513	6.7455	7.6089	10.1293	14.0537	10.1335	0.173763	0.586537	1.05895	0.587135	gi|225459818|ref|XP_002285916.1|	630.6	2e-179	PREDICTED: alcohol dehydrogenase-like 7 [Vitis vinifera] >gi|302141683|emb|CBI18886.3| unnamed protein product [Vitis vinifera]	gi|349709824|emb|FQ396084.1|	478	1e-132	Vitis vinifera clone SS0AFA12YD03	sp|Q9FH04|ADHL7_ARATH	613	1e-175	Alcohol dehydrogenase-like 7 OS=Arabidopsis thaliana GN=At5g42250 PE=2 SV=1	YDL168w	329	7e-90	COG1062	Zn-dependent alcohol dehydrogenases, class III	K00121	2e-180	630	vvi:100264420	S-(hydroxymethyl)glutathione dehydrogenase / alcohol dehydrogenase [EC:1.1.1.284 1.1.1.1]	GO:0055114//oxidation-reduction process	GO:0000166//nucleotide binding;GO:0008270//zinc ion binding;GO:0051903//S-(hydroxymethyl)glutathione dehydrogenase activity	GO:0005737//cytoplasm
CL6854.Contig2_All	648	7.4604	9.4654	15.4588	12.4085	18.4026	0.34341	1.0511	0.734004	1.30258	gi|462419621|gb|EMJ23884.1|	296.2	2e-79	hypothetical protein PRUPE_ppa008640mg [Prunus persica]	gi|323695614|gb|GU060639.2|	174	7e-41	Vitis vinifera chorismate mutase 02 mRNA, complete cds	sp|P42738|CHMU_ARATH	254	4e-68	Chorismate mutase, chloroplastic OS=Arabidopsis thaliana GN=CM1 PE=2 SV=3	SPAC16E8.04c	121	1e-27	COG1605	Chorismate mutase	K01850	2e-74	276	vvi:100266283	chorismate mutase [EC:5.4.99.5]	GO:0006007//glucose catabolic process;GO:0042742//defense response to bacterium;GO:0046417//chorismate metabolic process;GO:0000162//tryptophan biosynthetic process	GO:0004106//chorismate mutase activity;GO:0016688//L-ascorbate peroxidase activity	GO:0005829//cytosol;GO:0009507//chloroplast
CL698.Contig100_All	6616	0.7984	0.4279	0.6859	0.3511	0.2846	-0.899838	-0.219113	-1.18523	-1.48818	gi|224075086|ref|XP_002304552.1|	142.9	7e-32	predicted protein [Populus trichocarpa] >gi|222841984|gb|EEE79531.1| predicted protein [Populus trichocarpa]	gi|239056170|emb|CU914150.1|	434	1e-118	Vitis vinifera cv. Cabernet-Sauvignon sequence from clone VVCS1H026N20 in linkage group 8, complete sequence	sp|A7PZL3|PGLR_VITVI	339	1e-92	Probable polygalacturonase OS=Vitis vinifera GN=GSVIVT00026920001 PE=1 SV=1	TM0437	119	7e-26	COG5434	Endopolygalacturonase	K15633	7e-71	268	pop:POPTR_825441	2,3-bisphosphoglycerate-independent phosphoglycerate mutase [EC:5.4.2.1]	GO:0005975//carbohydrate metabolic process	GO:0047911;GO:0004650//polygalacturonase activity	GO:0005576//extracellular region;GO:0016020//membrane;GO:0016023//cytoplasmic membrane-bounded vesicle
CL698.Contig102_All	5036	1.0666	0.5621	0.9181	0.4967	0.3739	-0.924121	-0.216296	-1.10257	-1.51229	gi|224075086|ref|XP_002304552.1|	142.9	5e-32	predicted protein [Populus trichocarpa] >gi|222841984|gb|EEE79531.1| predicted protein [Populus trichocarpa]	gi|239056170|emb|CU914150.1|	434	1e-118	Vitis vinifera cv. Cabernet-Sauvignon sequence from clone VVCS1H026N20 in linkage group 8, complete sequence	sp|P35493|PMGI_RICCO	266	9e-71	2,3-bisphosphoglycerate-independent phosphoglycerate mutase OS=Ricinus communis PE=1 SV=2	MA4007	85.9	6e-16	COG0696	Phosphoglyceromutase	K15633	5e-71	268	pop:POPTR_825441	2,3-bisphosphoglycerate-independent phosphoglycerate mutase [EC:5.4.2.1]	GO:0005975//carbohydrate metabolic process	GO:0047911;GO:0004650//polygalacturonase activity	GO:0005576//extracellular region;GO:0016023//cytoplasmic membrane-bounded vesicle
CL698.Contig108_All	5006	1.073	0.5655	0.9236	0.4997	0.3761	-0.924051	-0.21631	-1.10252	-1.51246	gi|209917124|gb|ACI96093.1|	479.2	3e-133	2,3-bisphosphoglycerate-independent phosphoglycerate mutase [Vitis amurensis]	gi|209917123|gb|EU808011.1|	688	0	Vitis amurensis 2,3-bisphosphoglycerate-independent phosphoglycerate mutase (PGM) mRNA, partial cds	sp|P35493|PMGI_RICCO	476	7e-134	2,3-bisphosphoglycerate-independent phosphoglycerate mutase OS=Ricinus communis PE=1 SV=2	MA4007	134	2e-34	COG0696	Phosphoglyceromutase	K15633	2e-134	479	vvi:100245007	2,3-bisphosphoglycerate-independent phosphoglycerate mutase [EC:5.4.2.1]	GO:0009409//response to cold;GO:0046686//response to cadmium ion;GO:0006007//glucose catabolic process	GO:0030145//manganese ion binding;GO:0004619//phosphoglycerate mutase activity	GO:0005886//plasma membrane;GO:0005740//mitochondrial envelope;GO:0009507//chloroplast;GO:0005829//cytosol;GO:0048046//apoplast
CL698.Contig111_All	5577	0.9471	0.5076	0.8137	0.4165	0.3376	-0.899825	-0.21902	-1.1852	-1.4882	gi|224075086|ref|XP_002304552.1|	142.9	6e-32	predicted protein [Populus trichocarpa] >gi|222841984|gb|EEE79531.1| predicted protein [Populus trichocarpa]	gi|239056170|emb|CU914150.1|	434	1e-118	Vitis vinifera cv. Cabernet-Sauvignon sequence from clone VVCS1H026N20 in linkage group 8, complete sequence	sp|A7PZL3|PGLR_VITVI	339	1e-92	Probable polygalacturonase OS=Vitis vinifera GN=GSVIVT00026920001 PE=1 SV=1	TM0437	119	6e-26	COG5434	Endopolygalacturonase	K15633	6e-71	268	pop:POPTR_825441	2,3-bisphosphoglycerate-independent phosphoglycerate mutase [EC:5.4.2.1]	GO:0005975//carbohydrate metabolic process	GO:0047911;GO:0004650//polygalacturonase activity	GO:0005576//extracellular region;GO:0016020//membrane;GO:0016023//cytoplasmic membrane-bounded vesicle
CL698.Contig32_All	4324	1.3044	0.7856	1.1484	0.5372	0.4354	-0.73152	-0.183761	-1.27986	-1.58297	gi|224075086|ref|XP_002304552.1|	142.9	4e-32	predicted protein [Populus trichocarpa] >gi|222841984|gb|EEE79531.1| predicted protein [Populus trichocarpa]	gi|349721421|emb|FQ381872.1|	559	1e-156	Vitis vinifera clone SS0ABG80YN03	sp|P35493|PMGI_RICCO	384	2e-106	2,3-bisphosphoglycerate-independent phosphoglycerate mutase OS=Ricinus communis PE=1 SV=2	MA4007	121	1e-26	COG0696	Phosphoglyceromutase	K15633	6e-107	387	pop:POPTR_825441	2,3-bisphosphoglycerate-independent phosphoglycerate mutase [EC:5.4.2.1]	GO:0005975//carbohydrate metabolic process	GO:0047911;GO:0004650//polygalacturonase activity	GO:0005576//extracellular region;GO:0016020//membrane;GO:0016023//cytoplasmic membrane-bounded vesicle
CL698.Contig35_All	4409	1.2183	0.6421	1.0486	0.5674	0.4271	-0.924	-0.216405	-1.10243	-1.51222	gi|224140653|ref|XP_002323696.1|	387.9	8e-106	predicted protein [Populus trichocarpa] >gi|222868326|gb|EEF05457.1| predicted protein [Populus trichocarpa]	gi|349721421|emb|FQ381872.1|	559	1e-156	Vitis vinifera clone SS0ABG80YN03	sp|P35493|PMGI_RICCO	384	2e-106	2,3-bisphosphoglycerate-independent phosphoglycerate mutase OS=Ricinus communis PE=1 SV=2	MA4007	121	1e-26	COG0696	Phosphoglyceromutase	K15633	7e-107	387	pop:POPTR_825441	2,3-bisphosphoglycerate-independent phosphoglycerate mutase [EC:5.4.2.1]	GO:0006007//glucose catabolic process;GO:0010118//stomatal movement;GO:0009749//response to glucose stimulus;GO:0009744//response to sucrose stimulus;GO:0009750//response to fructose stimulus;GO:0009409//response to cold;GO:0052546//cell wall pectin metabolic process;GO:0009555//pollen development;GO:0046686//response to cadmium ion;GO:0052541//plant-type cell wall cellulose metabolic process;GO:…	GO:0030145//manganese ion binding;GO:0046537//2,3-bisphosphoglycerate-independent phosphoglycerate mutase activity	GO:0005829//cytosol;GO:0009506//plasmodesma;GO:0005740//mitochondrial envelope;GO:0009507//chloroplast;GO:0005886//plasma membrane;GO:0048046//apoplast
CL698.Contig52_All	5784	0.8203	0.4079	0.8289	0.2626	0.248	-1.00794	0.0150464	-1.64328	-1.72581	gi|224075086|ref|XP_002304552.1|	142.9	6e-32	predicted protein [Populus trichocarpa] >gi|222841984|gb|EEE79531.1| predicted protein [Populus trichocarpa]	gi|209917123|gb|EU808011.1|	789	0	Vitis amurensis 2,3-bisphosphoglycerate-independent phosphoglycerate mutase (PGM) mRNA, partial cds	sp|P35493|PMGI_RICCO	554	2e-157	2,3-bisphosphoglycerate-independent phosphoglycerate mutase OS=Ricinus communis PE=1 SV=2	MA4007	168	9e-41	COG0696	Phosphoglyceromutase	K15633	6e-158	557	pop:POPTR_825441	2,3-bisphosphoglycerate-independent phosphoglycerate mutase [EC:5.4.2.1]	GO:0009409//response to cold;GO:0046686//response to cadmium ion;GO:0006007//glucose catabolic process	GO:0004650//polygalacturonase activity;GO:0030145//manganese ion binding;GO:0047911;GO:0004619//phosphoglycerate mutase activity	GO:0005886//plasma membrane;GO:0005740//mitochondrial envelope;GO:0009507//chloroplast;GO:0005829//cytosol;GO:0048046//apoplast
CL698.Contig53_All	6387	0.827	0.3989	0.8579	0.2798	0.2527	-1.05186	0.0529222	-1.56349	-1.71046	gi|209917124|gb|ACI96093.1|	57	5e-06	2,3-bisphosphoglycerate-independent phosphoglycerate mutase [Vitis amurensis]	gi|209917123|gb|EU808011.1|	688	0	Vitis amurensis 2,3-bisphosphoglycerate-independent phosphoglycerate mutase (PGM) mRNA, partial cds	sp|P35493|PMGI_RICCO	476	9e-134	2,3-bisphosphoglycerate-independent phosphoglycerate mutase OS=Ricinus communis PE=1 SV=2	MA4007	134	2e-30	COG0696	Phosphoglyceromutase	K15633	3e-134	479	vvi:100245007	2,3-bisphosphoglycerate-independent phosphoglycerate mutase [EC:5.4.2.1]	GO:0009409//response to cold;GO:0046686//response to cadmium ion;GO:0006007//glucose catabolic process	GO:0030145//manganese ion binding;GO:0004619//phosphoglycerate mutase activity	GO:0005886//plasma membrane;GO:0005740//mitochondrial envelope;GO:0009507//chloroplast;GO:0005829//cytosol;GO:0048046//apoplast
CL698.Contig57_All	5077	1.058	0.5576	0.9106	0.4927	0.3885	-0.924037	-0.21645	-1.10256	-1.44535	gi|239056191|emb|CAQ58628.1|	119.4	6e-25	Putative 2-3 biphosphoglycerate independant phosphoglycerate mutase [Vitis vinifera]	gi|209917123|gb|EU808011.1|	781	0	Vitis amurensis 2,3-bisphosphoglycerate-independent phosphoglycerate mutase (PGM) mRNA, partial cds	sp|Q42908|PMGI_MESCR	644	0	2,3-bisphosphoglycerate-independent phosphoglycerate mutase OS=Mesembryanthemum crystallinum GN=PGM1 PE=2 SV=1	MA4007	195	8e-49	COG0696	Phosphoglyceromutase	K15633	0	665	vvi:100245007	2,3-bisphosphoglycerate-independent phosphoglycerate mutase [EC:5.4.2.1]	GO:0009409//response to cold;GO:0046686//response to cadmium ion;GO:0006096//glycolysis	GO:0030145//manganese ion binding;GO:0004619//phosphoglycerate mutase activity	GO:0005886//plasma membrane;GO:0005740//mitochondrial envelope;GO:0009507//chloroplast;GO:0005829//cytosol;GO:0048046//apoplast
CL698.Contig60_All	4347	1.1945	0.9551	0.8469	0.6782	0.4125	-0.322683	-0.496143	-0.816624	-1.53394	gi|224075086|ref|XP_002304552.1|	142.9	4e-32	predicted protein [Populus trichocarpa] >gi|222841984|gb|EEE79531.1| predicted protein [Populus trichocarpa]	gi|239056170|emb|CU914150.1|	353	1e-93	Vitis vinifera cv. Cabernet-Sauvignon sequence from clone VVCS1H026N20 in linkage group 8, complete sequence	sp|P35493|PMGI_RICCO	224	4e-58	2,3-bisphosphoglycerate-independent phosphoglycerate mutase OS=Ricinus communis PE=1 SV=2	TM0437	81.6	1e-14	COG5434	Endopolygalacturonase	K15633	2e-58	226	pop:POPTR_825441	2,3-bisphosphoglycerate-independent phosphoglycerate mutase [EC:5.4.2.1]	GO:0005975//carbohydrate metabolic process	GO:0047911;GO:0004650//polygalacturonase activity	GO:0005576//extracellular region;GO:0016023//cytoplasmic membrane-bounded vesicle
CL698.Contig61_All	4983	3.8807	3.6169	3.6254	1.255	0.8457	-0.101563	-0.0981767	-1.62863	-2.1981	gi|239056191|emb|CAQ58628.1|	119.4	6e-25	Putative 2-3 biphosphoglycerate independant phosphoglycerate mutase [Vitis vinifera]	gi|209917123|gb|EU808011.1|	781	0	Vitis amurensis 2,3-bisphosphoglycerate-independent phosphoglycerate mutase (PGM) mRNA, partial cds	sp|Q42908|PMGI_MESCR	644	0	2,3-bisphosphoglycerate-independent phosphoglycerate mutase OS=Mesembryanthemum crystallinum GN=PGM1 PE=2 SV=1	MA4007	195	8e-49	COG0696	Phosphoglyceromutase	K15633	0	665	vvi:100245007	2,3-bisphosphoglycerate-independent phosphoglycerate mutase [EC:5.4.2.1]	GO:0009409//response to cold;GO:0046686//response to cadmium ion;GO:0006096//glycolysis	GO:0030145//manganese ion binding;GO:0004619//phosphoglycerate mutase activity	GO:0005886//plasma membrane;GO:0005740//mitochondrial envelope;GO:0009507//chloroplast;GO:0005829//cytosol;GO:0048046//apoplast
CL698.Contig77_All	4825	0.9834	0.4889	0.9937	0.3148	0.2973	-1.00824	0.015032	-1.64334	-1.72586	gi|224075086|ref|XP_002304552.1|	142.9	5e-32	predicted protein [Populus trichocarpa] >gi|222841984|gb|EEE79531.1| predicted protein [Populus trichocarpa]	gi|209917123|gb|EU808011.1|	688	0	Vitis amurensis 2,3-bisphosphoglycerate-independent phosphoglycerate mutase (PGM) mRNA, partial cds	sp|P35493|PMGI_RICCO	476	7e-134	2,3-bisphosphoglycerate-independent phosphoglycerate mutase OS=Ricinus communis PE=1 SV=2	MA4007	134	2e-34	COG0696	Phosphoglyceromutase	K15633	2e-134	479	vvi:100245007	2,3-bisphosphoglycerate-independent phosphoglycerate mutase [EC:5.4.2.1]	GO:0005975//carbohydrate metabolic process	GO:0047911;GO:0004650//polygalacturonase activity	GO:0005576//extracellular region;GO:0016020//membrane;GO:0016023//cytoplasmic membrane-bounded vesicle
CL698.Contig96_All	5960	0.8862	0.475	0.7614	0.3897	0.3159	-0.899705	-0.218978	-1.18527	-1.48816	gi|224075086|ref|XP_002304552.1|	142.9	6e-32	predicted protein [Populus trichocarpa] >gi|222841984|gb|EEE79531.1| predicted protein [Populus trichocarpa]	gi|209917123|gb|EU808011.1|	688	0	Vitis amurensis 2,3-bisphosphoglycerate-independent phosphoglycerate mutase (PGM) mRNA, partial cds	sp|P35493|PMGI_RICCO	476	9e-134	2,3-bisphosphoglycerate-independent phosphoglycerate mutase OS=Ricinus communis PE=1 SV=2	MA4007	134	2e-30	COG0696	Phosphoglyceromutase	K15633	3e-134	479	vvi:100245007	2,3-bisphosphoglycerate-independent phosphoglycerate mutase [EC:5.4.2.1]	GO:0009409//response to cold;GO:0046686//response to cadmium ion;GO:0006007//glucose catabolic process	GO:0004650//polygalacturonase activity;GO:0030145//manganese ion binding;GO:0047911;GO:0004619//phosphoglycerate mutase activity	GO:0005886//plasma membrane;GO:0005740//mitochondrial envelope;GO:0009507//chloroplast;GO:0005829//cytosol;GO:0048046//apoplast
CL698.Contig98_All	4921	1.0734	0.5753	0.9221	0.472	0.3826	-0.899801	-0.219193	-1.18533	-1.48828	gi|224075086|ref|XP_002304552.1|	142.9	5e-32	predicted protein [Populus trichocarpa] >gi|222841984|gb|EEE79531.1| predicted protein [Populus trichocarpa]	gi|209917123|gb|EU808011.1|	688	0	Vitis amurensis 2,3-bisphosphoglycerate-independent phosphoglycerate mutase (PGM) mRNA, partial cds	sp|P35493|PMGI_RICCO	476	7e-134	2,3-bisphosphoglycerate-independent phosphoglycerate mutase OS=Ricinus communis PE=1 SV=2	MA4007	134	2e-34	COG0696	Phosphoglyceromutase	K15633	2e-134	479	vvi:100245007	2,3-bisphosphoglycerate-independent phosphoglycerate mutase [EC:5.4.2.1]	GO:0009409//response to cold;GO:0046686//response to cadmium ion;GO:0006007//glucose catabolic process	GO:0004650//polygalacturonase activity;GO:0030145//manganese ion binding;GO:0047911;GO:0004619//phosphoglycerate mutase activity	GO:0005886//plasma membrane;GO:0005740//mitochondrial envelope;GO:0009507//chloroplast;GO:0005829//cytosol;GO:0048046//apoplast
CL7163.Contig1_All	938	3.3405	1.509	2.1906	0.381	0.9559	-1.14647	-0.608738	-3.1322	-1.80513	gi|332322082|emb|CCA65974.1|	28.1	5e-42	hypothetical protein [Beta vulgaris subsp. vulgaris]	--	--	--	--	--	--	--	--	--	--	--	--	--	K14321	2e-28	97.1	vvi:100243153	nucleoporin-like protein 2	-	-	-
CL7176.Contig4_All	1652	0.3793	0.2856	0.4146	1.5683	4.1791	-0.409343	0.128381	2.04779	3.46178	gi|378405187|sp|E0CSI1.2|MTBC1_VITVI	172.6	1e-41	RecName: Full=Probable bifunctional methylthioribulose-1-phosphate dehydratase/enolase-phosphatase E1 1; Includes: RecName: Full=Methylthioribulose-1-phosphate dehydratase; Short=MTRu-1-P dehydratase; Includes: RecName: Full=Enolase-phosphatase E1; AltName: Full=2,3-diketo-5-methylthio-1-phosphopentane phosphatase	gi|225461485|ref|XM_002285013.1|	523	1e-145	PREDICTED: Vitis vinifera probable bifunctional methylthioribulose-1-phosphate dehydratase/enolase-phosphatase E1 1-like (LOC100257258), mRNA	sp|E0CSI1|MTBC1_VITVI	498	4e-141	Probable bifunctional methylthioribulose-1-phosphate dehydratase/enolase-phosphatase E1 1 OS=Vitis vinifera GN=VIT_19s0014g02480 PE=2 SV=2	aq_1977	174	4e-43	COG4229	Predicted enolase-phosphatase	K16054	1e-140	498	vvi:100257258	methylthioribulose 1-phosphate dehydratase / enolase-phosphatase E1 [EC:4.2.1.109 3.1.3.77]	GO:0019509//L-methionine salvage from methylthioadenosine	GO:0008967//phosphoglycolate phosphatase activity;GO:0000287//magnesium ion binding;GO:0043874//acireductone synthase activity	GO:0005737//cytoplasm
CL7241.Contig2_All	1636	9.85	1.2113	0.6803	8.7922	18.7981	-3.02357	-3.85588	-0.1639	0.932391	gi|255546953|ref|XP_002514534.1|	280.8	4e-74	s-adenosylmethionine decarboxylase, putative [Ricinus communis] >gi|223546138|gb|EEF47640.1| s-adenosylmethionine decarboxylase, putative [Ricinus communis]	gi|86990288|emb|AJ567368.2|	232	9e-58	Vitis vinifera samdc gene for S-adenosylmethionine decarboxylase proenzyme, mRNA	sp|Q96555|DCAM_DATST	265	6e-71	S-adenosylmethionine decarboxylase proenzyme OS=Datura stramonium GN=SAMDC PE=2 SV=1	--	--	--	--	--	K01611	4e-75	280	rcu:RCOM_1464770	S-adenosylmethionine decarboxylase [EC:4.1.1.50]	GO:0006557//S-adenosylmethioninamine biosynthetic process;GO:0006597//spermine biosynthetic process;GO:0008295//spermidine biosynthetic process	GO:0004014//adenosylmethionine decarboxylase activity	-
CL7361.Contig5_All	2237	7.7639	7.2554	6.6596	19.0504	14.5894	-0.0977264	-0.221346	1.29497	0.910067	gi|55740769|gb|AAV64030.1|	873.6	0	5-enolpyruvylshikimate 3-phosphate synthase [Camptotheca acuminata]	gi|55740768|gb|AY639815.1|	1298	0	Camptotheca acuminata 5-enolpyruvylshikimate 3-phosphate synthase (EPSPS) mRNA, complete cds	sp|P11043|AROA_PETHY	832	0	3-phosphoshikimate 1-carboxyvinyltransferase, chloroplastic OS=Petunia hybrida PE=1 SV=1	VC1732	446	6e-125	COG0128	5-enolpyruvylshikimate-3-phosphate synthase	K00800	0	841	vvi:100232912	3-phosphoshikimate 1-carboxyvinyltransferase [EC:2.5.1.19]	GO:0009423//chorismate biosynthetic process;GO:0009073//aromatic amino acid family biosynthetic process	GO:0003866//3-phosphoshikimate 1-carboxyvinyltransferase activity	-
CL7614.Contig4_All	1857	0.7714	0.6098	0.5994	1.3952	3.2349	-0.339143	-0.36396	0.854921	2.06817	gi|359495876|ref|XP_002266924.2|	684.9	0	PREDICTED: uncharacterized protein LOC100256605 [Vitis vinifera] >gi|296083398|emb|CBI23353.3| unnamed protein product [Vitis vinifera]	gi|349718210|emb|FQ381215.1|	846	0	Vitis vinifera clone SS0ACG1YB05	sp|Q9FFF4|ILVH1_ARATH	633	0	Acetolactate synthase small subunit 1, chloroplastic OS=Arabidopsis thaliana GN=VAT1 PE=1 SV=1	sll0065	181	4e-45	COG0440	Acetolactate synthase, small (regulatory) subunit	K01653	0	676	vvi:100256605	acetolactate synthase I/III small subunit [EC:2.2.1.6]	GO:0010498//proteasomal protein catabolic process;GO:0006551//leucine metabolic process;GO:0007010//cytoskeleton organization;GO:0006573//valine metabolic process;GO:0006094//gluconeogenesis;GO:0009082//branched-chain amino acid biosynthetic process	GO:0003984//acetolactate synthase activity;GO:0016597//amino acid binding	GO:0005829//cytosol;GO:0009507//chloroplast
CL79.Contig2_All	1710	1.5706	0.001	0.0501	0.8882	2.6741	-10.6171	-4.97036	-0.822359	0.767738	gi|462423553|gb|EMJ27816.1|	109.4	2e-22	hypothetical protein PRUPE_ppa023130mg [Prunus persica]	gi|470124540|ref|XR_184582.1|	60	8e-06	PREDICTED: Fragaria vesca subsp. vesca uncharacterized LOC101300341 (LOC101300341), misc_RNA	sp|P03010|TRAC9_MAIZE	76.3	5e-14	Putative AC9 transposase OS=Zea mays PE=4 SV=1	--	--	--	--	--	K00001	5e-09	61.2	gmx:100787307	alcohol dehydrogenase [EC:1.1.1.1]	-	-	-
CL7928.Contig2_All	1796	11.0162	9.3522	11.1551	4.6263	6.7395	-0.236249	0.0180768	-1.2517	-0.708913	gi|255564812|ref|XP_002523400.1|	628.6	1e-178	2-oxoisovalerate dehydrogenase, putative [Ricinus communis] >gi|223537350|gb|EEF38979.1| 2-oxoisovalerate dehydrogenase, putative [Ricinus communis]	gi|359478472|ref|XM_002285717.2|	918	0	PREDICTED: Vitis vinifera 2-oxoisovalerate dehydrogenase subunit beta, mitochondrial-like (LOC100248427), mRNA	sp|Q0J0H4|ODPB2_ORYSJ	218	7e-57	Pyruvate dehydrogenase E1 component subunit beta-2, mitochondrial OS=Oryza sativa subsp. japonica GN=Os09g0509200 PE=2 SV=1	DR0030	330	6e-90	COG0022	Pyruvate/2-oxoglutarate dehydrogenase complex, dehydrogenase (E1) component, eukaryotic type, beta subunit	K00167	8e-180	628	rcu:RCOM_0342870	2-oxoisovalerate dehydrogenase E1 component, beta subunit [EC:1.2.4.4]	GO:0009750//response to fructose stimulus;GO:0009744//response to sucrose stimulus;GO:0055114//oxidation-reduction process	GO:0004739//pyruvate dehydrogenase (acetyl-transferring) activity;GO:0003863//3-methyl-2-oxobutanoate dehydrogenase (2-methylpropanoyl-transferring) activity	GO:0005739//mitochondrion
CL7936.Contig1_All	641	6.9833	14.2795	13.4905	15.1922	13.7079	1.03196	0.949963	1.12135	0.973027	gi|359482570|ref|XP_002278313.2|	171.4	9e-42	PREDICTED: ABC transporter G family member 29-like [Vitis vinifera]	gi|359482565|ref|XM_003632739.1|	119	4e-24	PREDICTED: Vitis vinifera ABC transporter G family member 29-like (LOC100251538), mRNA	sp|Q94A18|AB29G_ARATH	158	3e-39	ABC transporter G family member 29 OS=Arabidopsis thaliana GN=ABCG29 PE=2 SV=2	--	--	--	--	--	K01592	1e-07	54.3	mtr:MTR_7g098730	tyrosine decarboxylase [EC:4.1.1.25]	GO:0009611//response to wounding;GO:0009805//coumarin biosynthetic process;GO:1901141//regulation of lignin biosynthetic process;GO:0010363//regulation of plant-type hypersensitive response;GO:0006612//protein targeting to membrane;GO:0006855//drug transmembrane transport;GO:1901140//p-coumaryl alcohol transport;GO:0009963//positive regulation of flavonoid biosynthetic process;GO:0006200//ATP cat…	GO:0042626//ATPase activity, coupled to transmembrane movement of substances;GO:0005524//ATP binding	GO:0005886//plasma membrane
CL7943.Contig1_All	411	0.8713	0.001	0.001	6.956	10.2532	-9.76703	-9.76703	2.99702	3.55676	--	--	--	--	gi|310743911|dbj|AB597262.1|	67.9	8e-09	Camellia sinensis GS1;3 gene for glutamine synthetase, partial cds, allele: GS2B-longer fragment	--	--	--	--	--	--	--	--	--	--	--	--	--	--	-	-	-
CL7982.Contig1_All	1287	4.7302	4.4725	4.1246	38.0413	15.5356	-0.0808197	-0.197647	3.00759	1.7156	gi|462401199|gb|EMJ06756.1|	500	3e-140	hypothetical protein PRUPE_ppa008642mg [Prunus persica]	gi|359481250|ref|XM_002268223.2|	210	3e-51	PREDICTED: Vitis vinifera cationic peroxidase 1-like (LOC100263665), mRNA	sp|P22195|PER1_ARAHY	479	1e-135	Cationic peroxidase 1 OS=Arachis hypogaea GN=PNC1 PE=1 SV=2	--	--	--	--	--	K00430	2e-116	417	rcu:RCOM_0688840	peroxidase [EC:1.11.1.7]	GO:0042744//hydrogen peroxide catabolic process;GO:0055114//oxidation-reduction process	GO:0046872//metal ion binding;GO:0020037//heme binding;GO:0004601//peroxidase activity	GO:0005576//extracellular region
CL7982.Contig2_All	991	5.059	3.7136	2.3327	2.5243	1.2666	-0.446034	-1.11685	-1.00297	-1.99789	gi|211906538|gb|ACJ11762.1|	106.3	7e-117	class III peroxidase [Gossypium hirsutum]	gi|356565909|ref|XM_003551131.1|	105	9e-20	PREDICTED: Glycine max cationic peroxidase 1-like (LOC100818176), mRNA	sp|P22195|PER1_ARAHY	304	5e-108	Cationic peroxidase 1 OS=Arachis hypogaea GN=PNC1 PE=1 SV=2	--	--	--	--	--	K00430	3e-99	283	rcu:RCOM_0688840	peroxidase [EC:1.11.1.7]	GO:0055114//oxidation-reduction process;GO:0006979//response to oxidative stress	GO:0020037//heme binding;GO:0046872//metal ion binding;GO:0004601//peroxidase activity	-
CL7982.Contig3_All	289	0.3098	0.001	0.001	5.8737	0.9307	-8.27519	-8.27519	4.24486	1.58698	gi|369794110|gb|AEX20390.1|	163.7	8e-40	putative class III peroxidase [Coffea arabica x Coffea canephora]	gi|359481248|ref|XM_002266329.2|	85.7	2e-14	PREDICTED: Vitis vinifera cationic peroxidase 1-like (LOC100253452), mRNA	sp|P22195|PER1_ARAHY	142	4e-35	Cationic peroxidase 1 OS=Arachis hypogaea GN=PNC1 PE=1 SV=2	--	--	--	--	--	K00430	7e-35	143	rcu:RCOM_0688840	peroxidase [EC:1.11.1.7]	GO:0055114//oxidation-reduction process;GO:0006979//response to oxidative stress	GO:0020037//heme binding;GO:0004601//peroxidase activity	-
CL800.Contig6_All	3283	3.9268	3.2479	2.4514	1.3607	1.1197	-0.273847	-0.679748	-1.52901	-1.81024	gi|225442309|ref|XP_002280297.1|	114.8	1e-23	PREDICTED: putative oxidoreductase GLYR1-like [Vitis vinifera]	gi|470135700|ref|XM_004303600.1|	323	7e-85	PREDICTED: Fragaria vesca subsp. vesca glyoxylate/succinic semialdehyde reductase 2, chloroplastic-like (LOC101309364), mRNA	sp|F4I907|GLYR2_ARATH	379	5e-105	Glyoxylate/succinic semialdehyde reductase 2, chloroplastic OS=Arabidopsis thaliana GN=GLYR2 PE=1 SV=1	STM0519	127	2e-28	COG2084	3-hydroxyisobutyrate dehydrogenase and related beta-hydroxyacid dehydrogenases	K00020	2e-68	259	olu:OSTLU_45774	3-hydroxyisobutyrate dehydrogenase [EC:1.1.1.31]	GO:0006098//pentose-phosphate shunt;GO:0006573//valine metabolic process	GO:0008442//3-hydroxyisobutyrate dehydrogenase activity;GO:0030267//glyoxylate reductase (NADP) activity;GO:0008679//2-hydroxy-3-oxopropionate reductase activity;GO:0000166//nucleotide binding;GO:0004616//phosphogluconate dehydrogenase (decarboxylating) activity;GO:0050662//coenzyme binding	GO:0005739//mitochondrion;GO:0009570//chloroplast stroma
CL800.Contig8_All	1421	0.378	0.5312	0.3615	1.1317	2.2715	0.490869	-0.0643906	1.58203	2.58719	gi|225442309|ref|XP_002280297.1|	24.6	3e-126	PREDICTED: putative oxidoreductase GLYR1-like [Vitis vinifera]	gi|470135700|ref|XM_004303600.1|	323	3e-85	PREDICTED: Fragaria vesca subsp. vesca glyoxylate/succinic semialdehyde reductase 2, chloroplastic-like (LOC101309364), mRNA	sp|F4I907|GLYR2_ARATH	411	4e-115	Glyoxylate/succinic semialdehyde reductase 2, chloroplastic OS=Arabidopsis thaliana GN=GLYR2 PE=1 SV=1	MA0614	135	1e-31	COG2084	3-hydroxyisobutyrate dehydrogenase and related beta-hydroxyacid dehydrogenases	K00020	2e-72	271	olu:OSTLU_45774	3-hydroxyisobutyrate dehydrogenase [EC:1.1.1.31]	GO:0006098//pentose-phosphate shunt;GO:0006573//valine metabolic process	GO:0008442//3-hydroxyisobutyrate dehydrogenase activity;GO:0030267//glyoxylate reductase (NADP) activity;GO:0008679//2-hydroxy-3-oxopropionate reductase activity;GO:0000166//nucleotide binding;GO:0004616//phosphogluconate dehydrogenase (decarboxylating) activity;GO:0050662//coenzyme binding	GO:0005739//mitochondrion;GO:0009570//chloroplast stroma
CL8101.Contig3_All	666	4.1671	3.2588	2.6997	1.2073	0.8078	-0.354703	-0.626245	-1.78726	-2.36697	gi|225433279|ref|XP_002285491.1|	104	2e-21	PREDICTED: 3-isopropylmalate dehydratase [Vitis vinifera] >gi|296083736|emb|CBI23725.3| unnamed protein product [Vitis vinifera]	gi|359477691|ref|XM_002285455.2|	178	5e-42	PREDICTED: Vitis vinifera 3-isopropylmalate dehydratase-like (LOC100251128), mRNA	sp|Q94AR8|LEUC_ARATH	81.6	4e-16	3-isopropylmalate dehydratase OS=Arabidopsis thaliana GN=IIL1 PE=2 SV=1	MA3085	58.9	7e-09	COG0065	3-isopropylmalate dehydratase large subunit	K01703	2e-22	103	vvi:100251128	3-isopropylmalate/(R)-2-methylmalate dehydratase large subunit [EC:4.2.1.33 4.2.1.35]	GO:0008652//cellular amino acid biosynthetic process;GO:0046686//response to cadmium ion;GO:0019761//glucosinolate biosynthetic process	GO:0003861//3-isopropylmalate dehydratase activity;GO:0051539//4 iron, 4 sulfur cluster binding;GO:0050486//intramolecular transferase activity, transferring hydroxy groups	GO:0009570//chloroplast stroma
CL8240.Contig1_All	1611	2.5007	2.9287	2.9762	4.8248	6.0664	0.227928	0.251139	0.948137	1.27851	gi|224141339|ref|XP_002324031.1|	725.7	0	predicted protein [Populus trichocarpa] >gi|222867033|gb|EEF04164.1| predicted protein [Populus trichocarpa]	gi|359483878|ref|XM_003632983.1|	837	0	PREDICTED: Vitis vinifera pyruvate dehydrogenase E1 component subunit beta-like (LOC100259931), mRNA	sp|O64688|ODPB3_ARATH	697	0	Pyruvate dehydrogenase E1 component subunit beta-3, chloroplastic OS=Arabidopsis thaliana GN=E1-BETA-2 PE=1 SV=1	all0122	488	9e-138	COG0022	Pyruvate/2-oxoglutarate dehydrogenase complex, dehydrogenase (E1) component, eukaryotic type, beta subunit	K00162	0	725	pop:POPTR_668506	pyruvate dehydrogenase E1 component subunit beta [EC:1.2.4.1]	GO:0016132//brassinosteroid biosynthetic process;GO:0048868//pollen tube development;GO:0055114//oxidation-reduction process;GO:0006084//acetyl-CoA metabolic process;GO:0016126//sterol biosynthetic process	GO:0004739//pyruvate dehydrogenase (acetyl-transferring) activity;GO:0008270//zinc ion binding;GO:0004802//transketolase activity	GO:0009941//chloroplast envelope
CL8268.Contig2_All	2477	5.2407	5.4095	4.8391	6.7087	15.8544	0.0457357	-0.115021	0.356274	1.59705	gi|460413934|ref|XP_004252330.1|	1070.8	0	PREDICTED: dihydroxy-acid dehydratase-like [Solanum lycopersicum]	gi|359477803|ref|XM_002285631.2|	1217	0	PREDICTED: Vitis vinifera dihydroxy-acid dehydratase-like (LOC100242520), mRNA	sp|P21997|SSGP_VOLCA	59.7	8e-09	Sulfated surface glycoprotein 185 OS=Volvox carteri PE=1 SV=1	SPAC17G8.06c	713	0	COG0129	Dihydroxyacid dehydratase/phosphogluconate dehydratase	K01687	0	1041	vvi:100242520	dihydroxy-acid dehydratase [EC:4.2.1.9]	GO:0009220//pyrimidine ribonucleotide biosynthetic process;GO:0009555//pollen development;GO:0009082//branched-chain amino acid biosynthetic process	GO:0005507//copper ion binding;GO:0004160//dihydroxy-acid dehydratase activity	GO:0005829//cytosol;GO:0009570//chloroplast stroma
CL829.Contig1_All	1760	7.0705	1.9838	2.9674	5.3808	4.7378	-1.83355	-1.25261	-0.393992	-0.577595	gi|225433035|ref|XP_002284663.1|	534.6	2e-150	PREDICTED: 1-aminocyclopropane-1-carboxylate oxidase homolog 1-like [Vitis vinifera]	gi|359477759|ref|XM_002284627.2|	123	7e-25	PREDICTED: Vitis vinifera 1-aminocyclopropane-1-carboxylate oxidase homolog 1-like (LOC100259642), mRNA	sp|Q84MB3|ACCH1_ARATH	444	1e-124	1-aminocyclopropane-1-carboxylate oxidase homolog 1 OS=Arabidopsis thaliana GN=At1g06620 PE=2 SV=1	PA0147	106	1e-22	COG3491	Isopenicillin N synthase and related dioxygenases	K13229	4e-84	310	zma:541977	2,4-dihydroxy-1,4-benzoxazin-3-one-glucoside dioxygenase [EC:1.14.20.2]	GO:0055114//oxidation-reduction process;GO:0010439//regulation of glucosinolate biosynthetic process;GO:0051555//flavonol biosynthetic process	GO:0050590;GO:0045431//flavonol synthase activity	-
CL8362.Contig1_All	2296	25.1888	38.9614	28.8998	51.0522	38.0746	0.629263	0.198277	1.01919	0.596046	gi|118487206|gb|ABK95431.1|	1097	0	unknown [Populus trichocarpa] >gi|118488371|gb|ABK96003.1| unknown [Populus trichocarpa]	gi|470103561|ref|XM_004288156.1|	1094	0	PREDICTED: Fragaria vesca subsp. vesca asparagine synthetase [glutamine-hydrolyzing] 3-like (LOC101297290), mRNA	sp|Q9LFU1|ASNS3_ARATH	1058	0	Asparagine synthetase [glutamine-hydrolyzing] 3 OS=Arabidopsis thaliana GN=ASN3 PE=2 SV=1	asnB	630	2e-180	COG0367	Asparagine synthase (glutamine-hydrolyzing)	K01953	0	1080	rcu:RCOM_0212760	asparagine synthase (glutamine-hydrolysing) [EC:6.3.5.4]	GO:0070981//L-asparagine biosynthetic process;GO:0042538//hyperosmotic salinity response;GO:0097164//ammonium ion metabolic process;GO:0019344//cysteine biosynthetic process	GO:0004071//aspartate-ammonia ligase activity;GO:0005524//ATP binding;GO:0004066//asparagine synthase (glutamine-hydrolyzing) activity	GO:0005829//cytosol;GO:0009506//plasmodesma
CL847.Contig3_All	3039	0.2062	0.1863	0.1127	2.1461	5.7827	-0.146417	-0.871557	3.3796	4.80963	gi|224094875|ref|XP_002310274.1|	303.1	1e-80	predicted protein [Populus trichocarpa] >gi|222853177|gb|EEE90724.1| predicted protein [Populus trichocarpa]	gi|460373261|ref|XM_004232392.1|	218	3e-53	PREDICTED: Solanum lycopersicum peroxidase 72-like (LOC101243845), mRNA	sp|Q9FJZ9|PER72_ARATH	272	1e-72	Peroxidase 72 OS=Arabidopsis thaliana GN=PER72 PE=1 SV=1	--	--	--	--	--	K00430	1e-81	303	pop:POPTR_719600	peroxidase [EC:1.11.1.7]	-	GO:0016491//oxidoreductase activity;GO:0005488//binding	-
CL868.Contig8_All	2971	0.9341	1.2387	1.1815	1.2028	2.2332	0.407178	0.338971	0.364748	1.25746	gi|462419507|gb|EMJ23770.1|	458.4	3e-127	hypothetical protein PRUPE_ppa008416mg [Prunus persica]	gi|225432551|ref|XM_002280802.1|	611	1e-171	PREDICTED: Vitis vinifera carbohydrate kinase domain-containing protein-like (LOC100244161), mRNA	sp|F6HDM2|NNRD_VITVI	450	2e-126	ATP-dependent (S)-NAD(P)H-hydrate dehydratase OS=Vitis vinifera GN=VIT_05s0020g02800 PE=3 SV=1	alr3672	225	3e-58	COG1012	NAD-dependent aldehyde dehydrogenases	K00128	4e-111	401	vvi:100247106	aldehyde dehydrogenase (NAD+) [EC:1.2.1.3]	GO:0048573//photoperiodism, flowering;GO:0016310//phosphorylation;GO:0046496//nicotinamide nucleotide metabolic process	GO:0047453//ATP-dependent NAD(P)H-hydrate dehydratase activity;GO:0005524//ATP binding;GO:0016301//kinase activity	GO:0009507//chloroplast
CL9303.Contig1_All	1434	3.0591	6.3829	1.1344	26.79	2.0008	1.0611	-1.43118	3.13052	-0.61253	gi|350538013|ref|NP_001234578.1|	600.5	2e-170	arginase 1 [Solanum lycopersicum] >gi|54648780|gb|AAV36808.1| arginase 1 [Solanum lycopersicum]	gi|349709190|emb|FQ378600.1|	777	0	Vitis vinifera clone SS0AEB13YB10	sp|P46637|ARGI1_ARATH	584	5e-167	Arginase OS=Arabidopsis thaliana GN=At4g08900 PE=2 SV=1	APE0316	132	2e-30	COG0010	Arginase/agmatinase/formimionoglutamate hydrolase, arginase family	K01476	9e-168	588	rcu:RCOM_1611220	arginase [EC:3.5.3.1]	GO:0033388//putrescine biosynthetic process from arginine;GO:0006527//arginine catabolic process;GO:0042742//defense response to bacterium	GO:0050897//cobalt ion binding;GO:0004053//arginase activity;GO:0008783//agmatinase activity	GO:0005739//mitochondrion;GO:0009507//chloroplast
CL9303.Contig2_All	1522	0.647	0.682	0.3375	3.8742	0.2945	0.076006	-0.938878	2.58206	-1.1355	gi|350538013|ref|NP_001234578.1|	600.5	2e-170	arginase 1 [Solanum lycopersicum] >gi|54648780|gb|AAV36808.1| arginase 1 [Solanum lycopersicum]	gi|349709190|emb|FQ378600.1|	777	0	Vitis vinifera clone SS0AEB13YB10	sp|P46637|ARGI1_ARATH	584	5e-167	Arginase OS=Arabidopsis thaliana GN=At4g08900 PE=2 SV=1	APE0316	132	2e-30	COG0010	Arginase/agmatinase/formimionoglutamate hydrolase, arginase family	K01476	1e-167	588	rcu:RCOM_1611220	arginase [EC:3.5.3.1]	GO:0033388//putrescine biosynthetic process from arginine;GO:0006527//arginine catabolic process;GO:0042742//defense response to bacterium	GO:0050897//cobalt ion binding;GO:0004053//arginase activity;GO:0008783//agmatinase activity	GO:0005739//mitochondrion;GO:0009507//chloroplast
CL9322.Contig2_All	436	5.544	3.4628	3.7311	14.3438	3.4959	-0.678988	-0.571326	1.37143	-0.665263	gi|255571400|ref|XP_002526648.1|	105.5	2e-22	Enoyl-CoA hydratase, mitochondrial precursor, putative [Ricinus communis] >gi|223534015|gb|EEF35736.1| Enoyl-CoA hydratase, mitochondrial precursor, putative [Ricinus communis]	gi|349706769|emb|FQ384913.1|	121	6e-25	Vitis vinifera clone SS0AEB4YA07	sp|Q9SHJ8|HIBC8_ARATH	73.2	5e-14	3-hydroxyisobutyryl-CoA hydrolase-like protein 5 OS=Arabidopsis thaliana GN=At1g06550 PE=2 SV=2	--	--	--	--	--	K05605	2e-23	105	rcu:RCOM_0696050	3-hydroxyisobutyryl-CoA hydrolase [EC:3.1.2.4]	GO:0006635//fatty acid beta-oxidation;GO:0080167//response to karrikin	GO:0003860//3-hydroxyisobutyryl-CoA hydrolase activity;GO:0004300//enoyl-CoA hydratase activity	GO:0005737//cytoplasm
CL9322.Contig4_All	1577	1.2489	0.0598	0.2172	3.5125	0.8528	-4.38437	-2.52356	1.49184	-0.550379	gi|359485351|ref|XP_002279162.2|	657.9	0	PREDICTED: 3-hydroxyisobutyryl-CoA hydrolase-like protein 5-like [Vitis vinifera]	gi|359485350|ref|XM_002279126.2|	799	0	PREDICTED: Vitis vinifera 3-hydroxyisobutyryl-CoA hydrolase-like protein 5-like (LOC100266026), mRNA	sp|Q9SHJ8|HIBC8_ARATH	562	2e-160	3-hydroxyisobutyryl-CoA hydrolase-like protein 5 OS=Arabidopsis thaliana GN=At1g06550 PE=2 SV=2	BMEI1196	201	2e-51	COG1024	Enoyl-CoA hydratase/carnithine racemase	K05605	0	657	pop:POPTR_551227	3-hydroxyisobutyryl-CoA hydrolase [EC:3.1.2.4]	GO:0006635//fatty acid beta-oxidation;GO:0080167//response to karrikin	GO:0003860//3-hydroxyisobutyryl-CoA hydrolase activity;GO:0004300//enoyl-CoA hydratase activity	GO:0005737//cytoplasm
CL9322.Contig5_All	1448	1.0511	0.7168	0.9461	3.702	1.3003	-0.552257	-0.151835	1.8164	0.306945	gi|359485351|ref|XP_002279162.2|	657.9	0	PREDICTED: 3-hydroxyisobutyryl-CoA hydrolase-like protein 5-like [Vitis vinifera]	gi|359485350|ref|XM_002279126.2|	799	0	PREDICTED: Vitis vinifera 3-hydroxyisobutyryl-CoA hydrolase-like protein 5-like (LOC100266026), mRNA	sp|Q9SHJ8|HIBC8_ARATH	562	2e-160	3-hydroxyisobutyryl-CoA hydrolase-like protein 5 OS=Arabidopsis thaliana GN=At1g06550 PE=2 SV=2	BMEI1196	201	2e-51	COG1024	Enoyl-CoA hydratase/carnithine racemase	K05605	0	657	pop:POPTR_551227	3-hydroxyisobutyryl-CoA hydrolase [EC:3.1.2.4]	GO:0006635//fatty acid beta-oxidation;GO:0080167//response to karrikin	GO:0003860//3-hydroxyisobutyryl-CoA hydrolase activity;GO:0004300//enoyl-CoA hydratase activity	GO:0005737//cytoplasm
CL9341.Contig7_All	2704	1.523	0.9422	0.6966	0.6608	0.4311	-0.692811	-1.12851	-1.20463	-1.82082	gi|449438400|ref|XP_004136976.1|	282.7	2e-74	PREDICTED: methylcrotonoyl-CoA carboxylase beta chain, mitochondrial-like [Cucumis sativus]	gi|359475366|ref|XM_002282231.2|	1029	0	PREDICTED: Vitis vinifera methylcrotonoyl-CoA carboxylase beta chain, mitochondrial-like (LOC100253805), mRNA	sp|Q9LDD8|MCCB_ARATH	561	0	Methylcrotonoyl-CoA carboxylase beta chain, mitochondrial OS=Arabidopsis thaliana GN=MCCB PE=2 SV=1	AGl2706	391	4e-130	COG4799	Acetyl-CoA carboxylase, carboxyltransferase component (subunits alpha and beta)	K01969	0	595	pop:POPTR_557395	3-methylcrotonyl-CoA carboxylase beta subunit [EC:6.4.1.4]	GO:0009616//virus induced gene silencing;GO:0010050//vegetative phase change;GO:0006552//leucine catabolic process	GO:0004658//propionyl-CoA carboxylase activity;GO:0008270//zinc ion binding;GO:0050897//cobalt ion binding;GO:0004075//biotin carboxylase activity;GO:0004485//methylcrotonoyl-CoA carboxylase activity	GO:0005759//mitochondrial matrix
CL9375.Contig4_All	2250	2.268	3.2712	2.169	4.8443	6.4157	0.528399	-0.0643906	1.09487	1.50019	gi|225424021|ref|XP_002283636.1|	1133.6	0	PREDICTED: glutaminyl-tRNA synthetase isoform 1 [Vitis vinifera] >gi|297737799|emb|CBI27000.3| unnamed protein product [Vitis vinifera]	gi|225424020|ref|XM_002283600.1|	1417	0	PREDICTED: Vitis vinifera tRNA-glutamine synthetase-like, transcript variant 1 (LOC100245668), mRNA	sp|P52780|SYQ_LUPLU	1072	0	Glutamine--tRNA ligase OS=Lupinus luteus PE=2 SV=2	ZglnS	483	4e-136	COG0008	Glutamyl- and glutaminyl-tRNA synthetases	K01886	0	1133	vvi:100245668	glutaminyl-tRNA synthetase [EC:6.1.1.18]	GO:0050826//response to freezing;GO:0009793//embryo development ending in seed dormancy;GO:0009640//photomorphogenesis;GO:0019915//lipid storage;GO:0010182//sugar mediated signaling pathway;GO:0009933//meristem structural organization;GO:0016567//protein ubiquitination;GO:0009845//seed germination;GO:0010228//vegetative to reproductive phase transition of meristem;GO:0009909//regulation of flower…	GO:0004819//glutamine-tRNA ligase activity;GO:0005524//ATP binding	GO:0005829//cytosol
CL9380.Contig1_All	1847	67.6651	115.922	71.8968	147.242	164.516	0.776672	0.0875156	1.1217	1.28174	gi|359497849|ref|XP_003635669.1|	703.7	0	PREDICTED: phosphoserine aminotransferase, chloroplastic-like [Vitis vinifera]	gi|359497848|ref|XM_003635621.1|	706	0	PREDICTED: Vitis vinifera phosphoserine aminotransferase, chloroplastic-like (LOC100854216), mRNA	sp|Q96255|SERC_ARATH	644	0	Phosphoserine aminotransferase, chloroplastic OS=Arabidopsis thaliana GN=At4g35630 PE=2 SV=1	PA3167	375	2e-103	COG1932	Phosphoserine aminotransferase	K00831	0	703	vvi:100854216	phosphoserine aminotransferase [EC:2.6.1.52]	GO:0034976//response to endoplasmic reticulum stress;GO:0009627//systemic acquired resistance;GO:0046686//response to cadmium ion;GO:0006564//L-serine biosynthetic process	GO:0030170//pyridoxal phosphate binding;GO:0004648//O-phospho-L-serine:2-oxoglutarate aminotransferase activity	GO:0005829//cytosol;GO:0009534//chloroplast thylakoid;GO:0009570//chloroplast stroma
CL9572.Contig2_All	432	2.0723	1.3106	0.1982	14.2698	1.0377	-0.661005	-3.3862	2.78366	-0.997843	gi|225433506|ref|XP_002266154.1|	276.9	6e-74	PREDICTED: adenosylhomocysteinase isoform 1 [Vitis vinifera] >gi|147783188|emb|CAN64242.1| hypothetical protein VITISV_022595 [Vitis vinifera]	gi|5917802|gb|AF185635.1|AF185635	238	4e-60	Lupinus luteus S-adenosyl-L-homocysteinase (SHH) mRNA, complete cds	sp|Q9SP37|SAHH_LUPLU	267	2e-72	Adenosylhomocysteinase OS=Lupinus luteus GN=SAHH PE=1 SV=1	RSc0093	138	4e-33	COG0499	S-adenosylhomocysteine hydrolase	K01251	6e-75	276	vvi:100253872	adenosylhomocysteinase [EC:3.3.1.1]	GO:0006730//one-carbon metabolic process;GO:0016441//posttranscriptional gene silencing;GO:0006346//methylation-dependent chromatin silencing	GO:0005507//copper ion binding;GO:0004013//adenosylhomocysteinase activity;GO:0000166//nucleotide binding	GO:0005773//vacuole;GO:0005886//plasma membrane
CL9609.Contig5_All	2183	0.164	0.0865	0.0392	0.8594	1.5607	-0.922924	-2.06477	2.38963	3.25043	gi|225431914|ref|XP_002276853.1|	980.7	0	PREDICTED: dihydrolipoyl dehydrogenase [Vitis vinifera] >gi|296083267|emb|CBI22903.3| unnamed protein product [Vitis vinifera]	gi|359477124|ref|XM_002276817.2|	761	0	PREDICTED: Vitis vinifera dihydrolipoyl dehydrogenase-like (LOC100246616), mRNA	sp|Q9M5K3|DLDH1_ARATH	271	1e-72	Dihydrolipoyl dehydrogenase 1, mitochondrial OS=Arabidopsis thaliana GN=LPD1 PE=1 SV=2	alr4745	599	5e-171	COG1249	Pyruvate/2-oxoglutarate dehydrogenase complex, dihydrolipoamide dehydrogenase (E3) component, and related enzymes	K00382	0	980	vvi:100246616	dihydrolipoamide dehydrogenase [EC:1.8.1.4]	GO:0042744//hydrogen peroxide catabolic process;GO:0055114//oxidation-reduction process;GO:0045454//cell redox homeostasis;GO:0006086//acetyl-CoA biosynthetic process from pyruvate	GO:0009055//electron carrier activity;GO:0050660//flavin adenine dinucleotide binding;GO:0004148//dihydrolipoyl dehydrogenase activity	GO:0005829//cytosol;GO:0005739//mitochondrion;GO:0005730//nucleolus;GO:0009941//chloroplast envelope;GO:0009570//chloroplast stroma
CL9635.Contig11_All	3893	75.3365	150.548	152.454	114.402	72.7097	0.998805	1.01695	0.602691	-0.0512012	gi|67423358|dbj|BAD99525.1|	743.4	0	glutamine synthetase [Camellia sinensis] >gi|343479936|gb|AEM44626.1| theanine synthetase [Camellia sinensis]	gi|67423357|dbj|AB115183.1|	2995	0	Camellia sinensis CsGS1;1 mRNA for glutamine synthetase, complete cds	sp|P51118|GLNA1_VITVI	709	0	Glutamine synthetase cytosolic isozyme 1 OS=Vitis vinifera GN=GS1-1 PE=2 SV=1	YPR035w	409	1e-113	COG0174	Glutamine synthetase	K01915	0	709	vvi:100266191	glutamine synthetase [EC:6.3.1.2]	GO:0006542//glutamine biosynthetic process	GO:0004356//glutamate-ammonia ligase activity;GO:0005524//ATP binding	-
CL9635.Contig8_All	1626	230.751	295.39	223.997	553.576	289.219	0.356285	-0.0428588	1.26245	0.325828	gi|42733460|dbj|BAD11327.1|	745	0	glutamine synthetase [Camellia sinensis]	gi|42733459|dbj|AB117934.1|	2728	0	Camellia sinensis CsGS1;3 mRNA for glutamine synthetase, complete cds	sp|P51118|GLNA1_VITVI	697	0	Glutamine synthetase cytosolic isozyme 1 OS=Vitis vinifera GN=GS1-1 PE=2 SV=1	YPR035w	417	3e-116	COG0174	Glutamine synthetase	K01915	0	697	vvi:100266191	glutamine synthetase [EC:6.3.1.2]	GO:0006542//glutamine biosynthetic process	GO:0004356//glutamate-ammonia ligase activity;GO:0005524//ATP binding	-
CL9645.Contig2_All	2354	3.9172	1.6836	0.4728	3.8712	0.876	-1.21827	-3.05052	-0.0170419	-2.16082	gi|296088490|emb|CBI37481.3|	282	3e-74	unnamed protein product [Vitis vinifera]	gi|359477088|ref|XM_002263088.2|	117	6e-23	PREDICTED: Vitis vinifera gibberellin 3-beta-dioxygenase 4-like (LOC100246634), mRNA	sp|P54847|ACCO3_CUCME	94.4	3e-19	1-aminocyclopropane-1-carboxylate oxidase 3 OS=Cucumis melo GN=ACO3 PE=2 SV=1	SPAC25B8.13c	76.3	2e-13	COG3491	Isopenicillin N synthase and related dioxygenases	K05933	2e-18	92.8	mtr:MTR_2g025120	aminocyclopropanecarboxylate oxidase [EC:1.14.17.4]	GO:0055114//oxidation-reduction process	GO:0016707//gibberellin 3-beta-dioxygenase activity;GO:0016702//oxidoreductase activity, acting on single donors with incorporation of molecular oxygen, incorporation of two atoms of oxygen	-
CL9663.Contig1_All	1369	1.3079	0.0689	0.1876	1.6968	4.781	-4.2466	-2.80152	0.375564	1.87006	gi|462420154|gb|EMJ24417.1|	604	2e-171	hypothetical protein PRUPE_ppa007159mg [Prunus persica]	gi|359492148|ref|XM_002281883.2|	765	0	PREDICTED: Vitis vinifera ornithine carbamoyltransferase, chloroplastic-like (LOC100243725), mRNA	sp|Q43814|OTC_PEA	548	2e-156	Ornithine carbamoyltransferase, chloroplastic OS=Pisum sativum GN=ARGF PE=2 SV=1	PAB1502	313	4e-85	COG0078	Ornithine carbamoyltransferase	K00611	3e-170	596	vvi:100243725	ornithine carbamoyltransferase [EC:2.1.3.3]	GO:0006164//purine nucleotide biosynthetic process;GO:0048481//ovule development;GO:0006591//ornithine metabolic process	GO:0004585//ornithine carbamoyltransferase activity;GO:0016597//amino acid binding	GO:0005829//cytosol;GO:0009570//chloroplast stroma
CL9695.Contig1_All	1621	126.639	136.333	167.063	999.345	312.568	0.106419	0.399673	2.98026	1.30345	gi|251826416|gb|ACT21094.1|	614.8	1e-174	peroxidase [Camellia oleifera]	gi|251826415|gb|GQ227725.1|	1043	0	Camellia oleifera peroxidase mRNA, complete cds	sp|Q9SB81|PER42_ARATH	545	2e-155	Peroxidase 42 OS=Arabidopsis thaliana GN=PER42 PE=1 SV=2	--	--	--	--	--	K00430	1e-172	604	vvi:100241814	peroxidase [EC:1.11.1.7]	GO:0055114//oxidation-reduction process;GO:0006979//response to oxidative stress	GO:0020037//heme binding;GO:0046872//metal ion binding;GO:0004601//peroxidase activity	-
CL9695.Contig2_All	1302	14.0958	17.3215	17.8206	109.858	26.3748	0.297299	0.338281	2.96231	0.903895	gi|251826416|gb|ACT21094.1|	630.6	1e-179	peroxidase [Camellia oleifera]	gi|251826415|gb|GQ227725.1|	1812	0	Camellia oleifera peroxidase mRNA, complete cds	sp|Q9SB81|PER42_ARATH	544	4e-155	Peroxidase 42 OS=Arabidopsis thaliana GN=PER42 PE=1 SV=2	--	--	--	--	--	K00430	5e-173	605	vvi:100241814	peroxidase [EC:1.11.1.7]	GO:0055114//oxidation-reduction process;GO:0006979//response to oxidative stress	GO:0020037//heme binding;GO:0046872//metal ion binding;GO:0004601//peroxidase activity	-
CL9718.Contig2_All	1370	7.9723	3.375	6.437	5.217	3.7959	-1.24011	-0.308608	-0.611776	-1.07055	gi|224072999|ref|XP_002303948.1|	413.7	3e-114	predicted protein [Populus trichocarpa] >gi|222841380|gb|EEE78927.1| predicted protein [Populus trichocarpa]	gi|359487128|ref|XM_002265827.2|	69.9	7e-09	PREDICTED: Vitis vinifera flavonol sulfotransferase-like (LOC100259100), mRNA	sp|Q8L5A7|SOT15_ARATH	367	7e-102	Cytosolic sulfotransferase 15 OS=Arabidopsis thaliana GN=SOT15 PE=1 SV=1	--	--	--	--	--	K11821	8e-70	262	ath:AT1G74100	desulfoglucosinolate sulfotransferase A/B/C [EC:2.8.2.-]	GO:0009695//jasmonic acid biosynthetic process;GO:0009611//response to wounding;GO:0009867//jasmonic acid mediated signaling pathway	GO:0080131//hydroxyjasmonate sulfotransferase activity	GO:0009507//chloroplast
CL9742.Contig2_All	4058	7.4788	5.232	5.2535	4.4252	3.6015	-0.515444	-0.509528	-0.757064	-1.05421	--	--	--	--	gi|67423357|dbj|AB115183.1|	83.8	1e-12	Camellia sinensis CsGS1;1 mRNA for glutamine synthetase, complete cds	--	--	--	--	--	--	--	--	--	--	--	--	--	--	-	-	-
CL977.Contig28_All	2763	2.3329	2.3906	1.7973	0.97	0.9411	0.0352483	-0.376293	-1.26607	-1.3097	gi|224143258|ref|XP_002324896.1|	529.6	1e-148	predicted protein [Populus trichocarpa] >gi|222866330|gb|EEF03461.1| predicted protein [Populus trichocarpa]	gi|359475851|ref|XM_002285349.2|	920	0	PREDICTED: Vitis vinifera aspartate aminotransferase, chloroplastic-like (LOC100242364), mRNA	sp|P46248|AAT5_ARATH	503	2e-142	Aspartate aminotransferase, chloroplastic OS=Arabidopsis thaliana GN=ASP5 PE=1 SV=2	SPBC725.01	289	2e-77	COG1448	Aspartate/tyrosine/aromatic aminotransferase	K00811	8e-150	529	pop:POPTR_835828	aspartate aminotransferase, chloroplastic [EC:2.6.1.1]	GO:0009693//ethylene biosynthetic process;GO:0009409//response to cold;GO:0006520//cellular amino acid metabolic process;GO:0046686//response to cadmium ion	GO:0004069//L-aspartate:2-oxoglutarate aminotransferase activity;GO:0080130//L-phenylalanine:2-oxoglutarate aminotransferase activity;GO:0033853//aspartate-prephenate aminotransferase activity;GO:0033854//glutamate-prephenate aminotransferase activity;GO:0030170//pyridoxal phosphate binding	GO:0005829//cytosol;GO:0009941//chloroplast envelope;GO:0009570//chloroplast stroma;GO:0010319//stromule;GO:0048046//apoplast
CL9771.Contig2_All	1955	11.4025	9.6052	7.0071	30.1613	13.2542	-0.247463	-0.702461	1.40335	0.217099	gi|67983271|gb|AAT68775.2|	409.5	1e-112	trans-cinnamate 4-hydroxylase [Camellia sinensis]	gi|67983270|gb|AY641731.2|	1429	0	Camellia sinensis trans-cinnamate 4-hydroxylase (C4H) mRNA, complete cds	sp|O24312|TCMO_POPTM	387	1e-107	Trans-cinnamate 4-monooxygenase OS=Populus tremuloides GN=CYP73A13 PE=2 SV=1	alr1450	98.6	3e-20	COG2124	Cytochrome P450	K00487	2e-107	388	rcu:RCOM_1164350	trans-cinnamate 4-monooxygenase [EC:1.14.13.11]	GO:0009555//pollen development;GO:0009611//response to wounding;GO:0009808//lignin metabolic process;GO:0040007//growth;GO:0009416//response to light stimulus;GO:0055114//oxidation-reduction process;GO:0080167//response to karrikin	GO:0016710//trans-cinnamate 4-monooxygenase activity;GO:0009055//electron carrier activity;GO:0005506//iron ion binding;GO:0020037//heme binding	GO:0009505//plant-type cell wall;GO:0005886//plasma membrane;GO:0005783//endoplasmic reticulum
CL984.Contig26_All	1247	2.5127	4.0106	6.248	1.003	3.9546	0.67458	1.31416	-1.32492	0.654293	gi|196051136|gb|ABV24960.2|	161.8	2e-38	putative secretory peroxidase [Catharanthus roseus]	gi|359478361|ref|XM_002269882.2|	83.8	4e-13	PREDICTED: Vitis vinifera Peroxidase 4 (LOC100257005), mRNA	sp|A7NY33|PER4_VITVI	171	6e-43	Peroxidase 4 OS=Vitis vinifera GN=GSVIVT00023967001 PE=1 SV=1	--	--	--	--	--	K00430	2e-44	177	rcu:RCOM_0688840	peroxidase [EC:1.11.1.7]	-	GO:0016491//oxidoreductase activity;GO:0005488//binding	-
CL984.Contig28_All	205	0.001	0.001	0.8353	6.1014	0.001	0	9.70615	12.5749	0	gi|470117193|ref|XP_004294746.1|	127.9	4e-29	PREDICTED: peroxidase 4-like [Fragaria vesca subsp. vesca]	gi|160333973|gb|AC214418.1|	125	2e-26	Populus trichocarpa clone POP106-D21, complete sequence	sp|P00434|PERP7_BRARA	121	8e-29	Peroxidase P7 OS=Brassica rapa PE=1 SV=3	--	--	--	--	--	K00430	1e-28	122	pop:POPTR_729244	peroxidase [EC:1.11.1.7]	GO:0006979//response to oxidative stress;GO:0055114//oxidation-reduction process	GO:0046872//metal ion binding;GO:0020037//heme binding;GO:0004601//peroxidase activity	GO:0016023//cytoplasmic membrane-bounded vesicle;GO:0005618//cell wall;GO:0048046//apoplast
CL984.Contig3_All	1375	3.4508	1.4412	2.1794	30.5385	4.0429	-1.25966	-0.663	3.14563	0.22846	gi|223635590|sp|A7NY33.1|PER4_VITVI	488.4	1e-136	RecName: Full=Peroxidase 4; Flags: Precursor	gi|470117192|ref|XM_004294698.1|	95.6	1e-16	PREDICTED: Fragaria vesca subsp. vesca peroxidase 4-like (LOC101301085), mRNA	sp|A7NY33|PER4_VITVI	488	3e-138	Peroxidase 4 OS=Vitis vinifera GN=GSVIVT00023967001 PE=1 SV=1	--	--	--	--	--	K00430	9e-138	488	vvi:100257005	peroxidase [EC:1.11.1.7]	GO:0055114//oxidation-reduction process;GO:0006979//response to oxidative stress	GO:0020037//heme binding;GO:0046872//metal ion binding;GO:0004601//peroxidase activity	GO:0048046//apoplast;GO:0005618//cell wall
CL9858.Contig1_All	1829	0.1958	0.8771	1.5448	1.5143	1.8628	2.16336	2.97997	2.9512	3.25002	gi|359480065|ref|XP_002269446.2|	852.8	0	PREDICTED: tyrosine decarboxylase 1-like [Vitis vinifera]	gi|359480064|ref|XM_002269410.2|	957	0	PREDICTED: Vitis vinifera tyrosine decarboxylase 1-like (LOC100251450), mRNA	sp|Q8RY79|TYDC1_ARATH	765	0	Tyrosine decarboxylase 1 OS=Arabidopsis thaliana GN=ELI5 PE=2 SV=1	YPO1193	339	8e-93	COG0076	Glutamate decarboxylase and related PLP-dependent proteins	K01592	0	852	vvi:100251450	tyrosine decarboxylase [EC:4.1.1.25]	GO:0009611//response to wounding;GO:0006559//L-phenylalanine catabolic process	GO:0030170//pyridoxal phosphate binding;GO:0004837//tyrosine decarboxylase activity;GO:0004058//aromatic-L-amino-acid decarboxylase activity;GO:1990055//phenylacetaldehyde synthase activity	GO:0005737//cytoplasm
CL9899.Contig2_All	1239	3.4683	4.265	4.8372	7.7155	7.4536	0.298317	0.479943	1.15353	1.10371	gi|462410049|gb|EMJ15383.1|	409.8	4e-113	hypothetical protein PRUPE_ppa019861mg, partial [Prunus persica]	gi|242247691|gb|AC236948.1|	65.9	9e-08	Solanum lycopersicum cv. Heinz 1706, chromosome 5 BAC clone C05SLe0114E01, complete sequence	sp|P52839|SOT12_ARATH	262	3e-70	Cytosolic sulfotransferase 12 OS=Arabidopsis thaliana GN=SOT12 PE=1 SV=2	--	--	--	--	--	K11821	3e-54	211	aly:ARALYDRAFT_895283	desulfoglucosinolate sulfotransferase A/B/C [EC:2.8.2.-]	-	GO:0008146//sulfotransferase activity	-
CL9903.Contig2_All	1501	1.9682	2.3261	3.4224	4.6427	3.7035	0.241036	0.798132	1.23809	0.912013	gi|224109034|ref|XP_002315058.1|	434.1	3e-120	predicted protein [Populus trichocarpa] >gi|222864098|gb|EEF01229.1| predicted protein [Populus trichocarpa]	gi|359487086|ref|XM_002272364.2|	176	4e-41	PREDICTED: Vitis vinifera 3-hydroxyisobutyryl-CoA hydrolase 1-like (LOC100257498), mRNA	sp|Q6NMB0|HIBC3_ARATH	365	3e-101	Probable 3-hydroxyisobutyryl-CoA hydrolase 3 OS=Arabidopsis thaliana GN=At2g30660 PE=2 SV=1	BMEI1196	223	9e-58	COG1024	Enoyl-CoA hydratase/carnithine racemase	K05605	2e-121	434	pop:POPTR_880124	3-hydroxyisobutyryl-CoA hydrolase [EC:3.1.2.4]	GO:0008152//metabolic process	GO:0003824//catalytic activity	-
CL9953.Contig1_All	1179	11.9215	17.5279	11.1833	18.5654	24.1072	0.556087	-0.0922198	0.639051	1.0159	gi|460409363|ref|XP_004250108.1|	514.6	1e-144	PREDICTED: peroxidase 17-like [Solanum lycopersicum]	gi|470103492|ref|XM_004288123.1|	262	8e-67	PREDICTED: Fragaria vesca subsp. vesca peroxidase 17-like (LOC101312090), mRNA	sp|Q9SJZ2|PER17_ARATH	505	2e-143	Peroxidase 17 OS=Arabidopsis thaliana GN=PER17 PE=2 SV=1	--	--	--	--	--	K00430	4e-144	509	vvi:100242338	peroxidase [EC:1.11.1.7]	GO:0010075//regulation of meristem growth;GO:0010014//meristem initiation;GO:0006979//response to oxidative stress;GO:0009944//polarity specification of adaxial/abaxial axis;GO:0055114//oxidation-reduction process;GO:0009855//determination of bilateral symmetry	GO:0046872//metal ion binding;GO:0020037//heme binding;GO:0004601//peroxidase activity	GO:0005576//extracellular region;GO:0005829//cytosol
CL9973.Contig1_All	1594	7.0205	6.7486	5.049	27.4077	6.7499	-0.0569855	-0.475576	1.96494	-0.0567077	gi|225446437|ref|XP_002276551.1|	677.2	0	PREDICTED: tyrosine aminotransferase [Vitis vinifera] >gi|302143331|emb|CBI21892.3| unnamed protein product [Vitis vinifera]	gi|359485207|ref|XM_003633184.1|	351	1e-93	PREDICTED: Vitis vinifera tyrosine aminotransferase-like (LOC100247148), mRNA	sp|Q9FN30|TAT2_ARATH	543	1e-154	Probable aminotransferase TAT2 OS=Arabidopsis thaliana GN=At5g53970 PE=2 SV=1	PAB1810	152	2e-36	COG0436	Aspartate/tyrosine/aromatic aminotransferase	K00815	0	677	vvi:100253895	tyrosine aminotransferase [EC:2.6.1.5]	GO:0009058//biosynthetic process;GO:0006520//cellular amino acid metabolic process;GO:0006826//iron ion transport	GO:0030170//pyridoxal phosphate binding;GO:0004838//L-tyrosine:2-oxoglutarate aminotransferase activity;GO:0033855;GO:0080130//L-phenylalanine:2-oxoglutarate aminotransferase activity	GO:0009536//plastid
CL9973.Contig2_All	1789	23.5698	35.0232	29.0019	52.4363	11.3767	0.571371	0.299208	1.15363	-1.05086	gi|225446437|ref|XP_002276551.1|	682.9	0	PREDICTED: tyrosine aminotransferase [Vitis vinifera] >gi|302143331|emb|CBI21892.3| unnamed protein product [Vitis vinifera]	gi|359485207|ref|XM_003633184.1|	398	1e-108	PREDICTED: Vitis vinifera tyrosine aminotransferase-like (LOC100247148), mRNA	sp|Q9FN30|TAT2_ARATH	544	7e-155	Probable aminotransferase TAT2 OS=Arabidopsis thaliana GN=At5g53970 PE=2 SV=1	PAB1810	151	3e-36	COG0436	Aspartate/tyrosine/aromatic aminotransferase	K00815	0	682	vvi:100253895	tyrosine aminotransferase [EC:2.6.1.5]	GO:0009058//biosynthetic process;GO:0006520//cellular amino acid metabolic process;GO:0006826//iron ion transport	GO:0030170//pyridoxal phosphate binding;GO:0004838//L-tyrosine:2-oxoglutarate aminotransferase activity;GO:0033855;GO:0080130//L-phenylalanine:2-oxoglutarate aminotransferase activity	GO:0009536//plastid
CL9973.Contig4_All	2200	3.2555	9.3076	3.6193	9.1372	1.8747	1.51553	0.152832	1.48887	-0.796219	gi|460395606|ref|XP_004243373.1|	229.6	1e-58	PREDICTED: tyrosine aminotransferase-like [Solanum lycopersicum]	gi|224133449|ref|XM_002328009.1|	174	3e-40	Populus trichocarpa aminotransferase family protein (AMT6), mRNA	sp|Q9ST03|NAATB_HORVU	186	4e-47	Nicotianamine aminotransferase B OS=Hordeum vulgare GN=naat-B PE=1 SV=2	aq_1969	52	4e-06	COG0436	Aspartate/tyrosine/aromatic aminotransferase	K00815	7e-59	227	vvi:100247148	tyrosine aminotransferase [EC:2.6.1.5]	GO:0009058//biosynthetic process;GO:0006520//cellular amino acid metabolic process;GO:0006826//iron ion transport	GO:0030170//pyridoxal phosphate binding;GO:0004838//L-tyrosine:2-oxoglutarate aminotransferase activity;GO:0033855;GO:0080130//L-phenylalanine:2-oxoglutarate aminotransferase activity	GO:0009536//plastid
CL9973.Contig5_All	1911	2.764	8.1968	2.4193	9.397	1.4075	1.5683	-0.192168	1.76544	-0.973623	gi|359485208|ref|XP_003633232.1|	78.2	5e-13	PREDICTED: LOW QUALITY PROTEIN: tyrosine aminotransferase-like [Vitis vinifera]	gi|224092913|ref|XM_002309715.1|	83.8	6e-13	Populus trichocarpa aminotransferase family protein (AMT9), mRNA	sp|Q9FN30|TAT2_ARATH	59.7	6e-09	Probable aminotransferase TAT2 OS=Arabidopsis thaliana GN=At5g53970 PE=2 SV=1	--	--	--	--	--	K00815	4e-14	78.2	vvi:100247148	tyrosine aminotransferase [EC:2.6.1.5]	GO:0009058//biosynthetic process;GO:0006520//cellular amino acid metabolic process;GO:0006826//iron ion transport	GO:0030170//pyridoxal phosphate binding;GO:0004838//L-tyrosine:2-oxoglutarate aminotransferase activity;GO:0033855;GO:0080130//L-phenylalanine:2-oxoglutarate aminotransferase activity	GO:0009536//plastid
Unigene100412_All	555	0.4839	0.6801	0.4628	6.1171	2.5848	0.491038	-0.0643201	3.66007	2.41727	gi|12229632|sp|O24146.1|4CL2_TOBAC	150.2	1e-35	RecName: Full=4-coumarate--CoA ligase 2; Short=4CL 2; AltName: Full=4-coumaroyl-CoA synthase 2 >gi|1663724|gb|AAB18638.1| 4-coumarate:coenzyme A ligase [Nicotiana tabacum]	gi|20435|emb|X13325.1|	180	1e-42	Parsley Pc4CL-2 mRNA for 4-coumarate:CoA ligase (4CL; EC 6.2.1.12)	sp|O24146|4CL2_TOBAC	150	6e-37	4-coumarate--CoA ligase 2 OS=Nicotiana tabacum GN=4CL2 PE=2 SV=1	BH3104	58.9	5e-09	COG0318	Acyl-CoA synthetases (AMP-forming)/AMP-acid ligases II	K01904	5e-33	138	vvi:100254698	4-coumarate--CoA ligase [EC:6.2.1.12]	-	-	-
Unigene102674_All	1006	4.8945	11.0683	11.4895	4.174	12.032	1.1772	1.23108	-0.229731	1.29764	gi|462411505|gb|EMJ16554.1|	367.1	2e-100	hypothetical protein PRUPE_ppa005518mg [Prunus persica]	gi|225442732|ref|XM_002284910.1|	339	3e-90	PREDICTED: Vitis vinifera D-glycerate 3-kinase, chloroplastic-like (LOC100253144), mRNA	sp|Q944I4|GLYK_ARATH	330	1e-90	D-glycerate 3-kinase, chloroplastic OS=Arabidopsis thaliana GN=GLYK PE=1 SV=2	SPAC630.09c	81.6	2e-15	COG4240	Predicted kinase	K15918	3e-100	363	gmx:100806896	D-glycerate 3-kinase [EC:2.7.1.31]	GO:0009853//photorespiration	GO:0005524//ATP binding;GO:0008887//glycerate kinase activity	GO:0009941//chloroplast envelope;GO:0009570//chloroplast stroma;GO:0005634//nucleus
Unigene103232_All	1014	4.4145	6.0489	5.0661	11.5421	6.278	0.454423	0.198626	1.38658	0.508055	gi|359477561|ref|XP_003631995.1|	278.1	1e-73	PREDICTED: 1,2-dihydroxy-3-keto-5-methylthiopentene dioxygenase 3 [Vitis vinifera]	gi|359477560|ref|XM_003631947.1|	412	1e-112	PREDICTED: Vitis vinifera submergence induced protein 2-like (SIP), mRNA	sp|F6HDT7|MTND2_VITVI	356	1e-98	1,2-dihydroxy-3-keto-5-methylthiopentene dioxygenase 2 OS=Vitis vinifera GN=VIT_05s0020g04080 PE=3 SV=1	YMR009w	145	8e-35	COG1791	Uncharacterized conserved protein, contains double-stranded beta-helix domain	K08967	9e-97	351	pop:POPTR_720244	1,2-dihydroxy-3-keto-5-methylthiopentene dioxygenase [EC:1.13.11.53 1.13.11.54]	GO:0055114//oxidation-reduction process	GO:0046872//metal ion binding;GO:0010309//acireductone dioxygenase [iron(II)-requiring] activity	GO:0005829//cytosol;GO:0005634//nucleus;GO:0005886//plasma membrane
Unigene103549_All	594	58.6286	40.5091	68.3213	40.1585	20.2265	-0.533359	0.220731	-0.545899	-1.53536	gi|359491190|ref|XP_002279509.2|	211.8	5e-54	PREDICTED: cytochrome P450 71A2-like isoform 1 [Vitis vinifera]	gi|111054858|gb|DQ830739.1|	67.9	1e-08	Fragaria vesca clone 0-9R T-DNA insertion flanking sequence >gi|307750748|gb|HQ184981.1| Fragaria vesca clone VT_A09_R T-DNA insertion flanking sequence	sp|P24465|C71A1_PERAE	194	3e-50	Cytochrome P450 71A1 OS=Persea americana GN=CYP71A1 PE=1 SV=2	--	--	--	--	--	K11868	1e-42	171	aly:ARALYDRAFT_481994	cytochrome P450, family 71, subfamily A, polypeptide 13 (indoleacetaldoxime dehydratase) [EC:4.99.1.6]	GO:0006952//defense response;GO:0044710;GO:0009617//response to bacterium	GO:0046872//metal ion binding;GO:0016709//oxidoreductase activity, acting on paired donors, with incorporation or reduction of molecular oxygen, NAD(P)H as one donor, and incorporation of one atom of oxygen	-
Unigene105022_All	444	6.8555	1.9127	0.1928	2.2134	1.0097	-1.84165	-5.15208	-1.631	-2.76334	gi|359490794|ref|XP_002267865.2|	148.7	2e-35	PREDICTED: glutamate synthase 1 [NADH], chloroplastic-like [Vitis vinifera] >gi|302144040|emb|CBI23145.3| unnamed protein product [Vitis vinifera]	gi|147781449|emb|AM437818.2|	319	1e-84	Vitis vinifera contig VV78X242932.5, whole genome shotgun sequence	sp|Q9LV03|GLUT1_ARATH	142	6e-35	Glutamate synthase 1 [NADH], chloroplastic OS=Arabidopsis thaliana GN=GLT1 PE=1 SV=2	SPAPB1E7.07_1	107	6e-24	COG0067	Glutamate synthase domain 1	K00264	3e-36	148	vvi:100246868	glutamate synthase (NADPH/NADH) [EC:1.4.1.13 1.4.1.14]	GO:0006094//gluconeogenesis;GO:0048589//developmental growth;GO:0009651//response to salt stress;GO:0042128//nitrate assimilation;GO:0006537//glutamate biosynthetic process;GO:0006096//glycolysis;GO:0046686//response to cadmium ion;GO:0055085//transmembrane transport;GO:0055114//oxidation-reduction process;GO:0019676//ammonia assimilation cycle	GO:0050660//flavin adenine dinucleotide binding;GO:0016040//glutamate synthase (NADH) activity;GO:0051536//iron-sulfur cluster binding;GO:0005506//iron ion binding;GO:0005351//sugar:hydrogen symporter activity;GO:0010181//FMN binding	GO:0009941//chloroplast envelope;GO:0016021//integral to membrane;GO:0005829//cytosol;GO:0009570//chloroplast stroma;GO:0005886//plasma membrane;GO:0005739//mitochondrion
Unigene10536_All	1221	0.0733	0.001	0.2104	0.1463	1.4686	-6.19574	1.52125	0.997045	4.32448	gi|470105515|ref|XP_004289128.1|	115.9	1e-24	PREDICTED: ankyrin repeat-containing protein At5g02620-like [Fragaria vesca subsp. vesca]	gi|310743923|dbj|AB597268.1|	200	2e-48	Camellia sinensis CsGS1;2 gene for glutamine synthetase, partial cds, allele: GS1C-874bp fragment	--	--	--	--	--	--	--	--	--	--	--	--	--	--	-	-	-
Unigene106929_All	1709	0.6286	0.2209	0.2505	1.6206	3.3577	-1.50875	-1.32733	1.36631	2.41726	gi|225434179|ref|XP_002275474.1|	446.4	7e-124	PREDICTED: LETM1 and EF-hand domain-containing protein 1, mitochondrial [Vitis vinifera] >gi|296084337|emb|CBI24725.3| unnamed protein product [Vitis vinifera]	gi|225434178|ref|XM_002275438.1|	543	1e-151	PREDICTED: Vitis vinifera LETM1 and EF-hand domain-containing protein 1, mitochondrial-like (LOC100257815), mRNA	sp|Q9M401|BCAT3_ARATH	107	3e-23	Branched-chain-amino-acid aminotransferase 3, chloroplastic OS=Arabidopsis thaliana GN=BCAT3 PE=1 SV=1	--	--	--	--	--	K00826	2e-25	115	pop:POPTR_1083945	branched-chain amino acid aminotransferase [EC:2.6.1.42]	-	GO:0005509//calcium ion binding	GO:0016021//integral to membrane;GO:0005739//mitochondrion
Unigene10812_All	1973	7.2147	2.9174	3.5584	5.8414	5.6805	-1.30626	-1.01971	-0.304625	-0.344921	gi|460412999|ref|XP_004251883.1|	327	7e-88	PREDICTED: LOW QUALITY PROTEIN: homogentisate 1,2-dioxygenase [Solanum lycopersicum]	gi|225461590|ref|XM_002285262.1|	644	0	PREDICTED: Vitis vinifera homogentisate 1,2-dioxygenase-like (LOC100264043), mRNA	sp|Q9ZRA2|HGD_ARATH	488	7e-138	Homogentisate 1,2-dioxygenase OS=Arabidopsis thaliana GN=HGO PE=2 SV=2	RSp0691	299	1e-80	COG3508	Homogentisate 1,2-dioxygenase	K00451	7e-148	522	vvi:100264043	homogentisate 1,2-dioxygenase [EC:1.13.11.5]	GO:0009744//response to sucrose stimulus;GO:0009750//response to fructose stimulus;GO:0016558//protein import into peroxisome matrix;GO:0006559//L-phenylalanine catabolic process;GO:0015996//chlorophyll catabolic process;GO:0006572//tyrosine catabolic process;GO:0006635//fatty acid beta-oxidation;GO:1902000//homogentisate catabolic process	GO:0046872//metal ion binding;GO:0004411//homogentisate 1,2-dioxygenase activity	GO:0005829//cytosol
Unigene10948_All	1028	7.6636	3.6717	3.498	3.4763	4.4481	-1.06157	-1.13149	-1.14047	-0.784833	--	--	--	--	gi|343479935|gb|JN226569.1|	79.8	5e-12	Camellia sinensis cultivar Anji Baicha theanine synthetase mRNA, complete cds	--	--	--	--	--	--	--	--	--	--	--	--	--	--	-	-	-
Unigene113161_All	705	0.001	0.001	0.001	7.4768	0.001	0	0	12.8682	0	gi|222093457|gb|ACM43505.1|	408.7	4e-113	polyphenoloxidase [Camellia nitidissima]	gi|222093456|gb|FJ597757.1|	1124	0	Camellia nitidissima polyphenoloxidase mRNA, complete cds	sp|P43309|PPO_MALDO	266	6e-72	Polyphenol oxidase, chloroplastic OS=Malus domestica PE=2 SV=1	--	--	--	--	--	K00422	2e-67	253	vvi:100256583	polyphenol oxidase [EC:1.10.3.1]	GO:0046148//pigment biosynthetic process;GO:0055114//oxidation-reduction process	GO:0046872//metal ion binding;GO:0004097//catechol oxidase activity	-
Unigene113208_All	522	0.001	0.001	0.001	7.5307	0.1718	0	0	12.8786	7.42459	gi|225448619|ref|XP_002278996.1|	264.6	5e-70	PREDICTED: peroxidase 4 [Vitis vinifera]	gi|222159966|gb|FJ596178.1|	210	1e-51	Capsicum annuum peroxidase (POD) mRNA, complete cds	sp|A7NY33|PER4_VITVI	233	5e-62	Peroxidase 4 OS=Vitis vinifera GN=GSVIVT00023967001 PE=1 SV=1	--	--	--	--	--	K00430	5e-71	264	vvi:100257059	peroxidase [EC:1.11.1.7]	GO:0055114//oxidation-reduction process;GO:0006979//response to oxidative stress	GO:0020037//heme binding;GO:0046872//metal ion binding;GO:0004601//peroxidase activity	GO:0048046//apoplast;GO:0005618//cell wall
Unigene113209_All	240	0.001	0.3932	0.3567	7.8174	0.001	8.61912	8.47857	12.9325	0	gi|149275419|gb|ABR23054.1|	134	6e-31	basic peroxidase swpb4 [Ipomoea batatas]	gi|222159966|gb|FJ596178.1|	133	9e-29	Capsicum annuum peroxidase (POD) mRNA, complete cds	sp|A7NY33|PER4_VITVI	131	8e-32	Peroxidase 4 OS=Vitis vinifera GN=GSVIVT00023967001 PE=1 SV=1	--	--	--	--	--	K00430	6e-32	133	mtr:MTR_3g094670	peroxidase [EC:1.11.1.7]	GO:0055114//oxidation-reduction process;GO:0006979//response to oxidative stress	GO:0020037//heme binding;GO:0046872//metal ion binding;GO:0004601//peroxidase activity	GO:0048046//apoplast;GO:0005618//cell wall
Unigene11322_All	1724	1.454	0.5473	0.4966	2.332	4.5246	-1.40962	-1.54987	0.681541	1.63776	gi|255586005|ref|XP_002533672.1|	623.2	4e-177	dimethylaniline monooxygenase, putative [Ricinus communis] >gi|223526440|gb|EEF28718.1| dimethylaniline monooxygenase, putative [Ricinus communis]	gi|356530602|ref|XM_003533822.1|	83.8	6e-13	PREDICTED: Glycine max probable flavin-containing monooxygenase 1-like (LOC100798440), mRNA	sp|Q9LMA1|FMO1_ARATH	336	2e-92	Probable flavin-containing monooxygenase 1 OS=Arabidopsis thaliana GN=FMO1 PE=2 SV=1	CC0774	66.2	2e-10	COG2072	Predicted flavoprotein involved in K+ transport	K00485	2e-10	66.2	olu:OSTLU_28322	dimethylaniline monooxygenase (N-oxide forming) [EC:1.14.13.8]	-	GO:0004497//monooxygenase activity;GO:0050662//coenzyme binding;GO:0000166//nucleotide binding	-
Unigene113671_All	394	0.001	0.001	0.001	3.4013	0.2276	0	0	11.7319	7.83036	gi|222093457|gb|ACM43505.1|	264.2	4e-70	polyphenoloxidase [Camellia nitidissima]	gi|222093456|gb|FJ597757.1|	733	0	Camellia nitidissima polyphenoloxidase mRNA, complete cds	sp|P43311|PPO_VITVI	137	1e-33	Polyphenol oxidase, chloroplastic OS=Vitis vinifera PE=1 SV=1	--	--	--	--	--	K00422	7e-31	130	vvi:100256583	polyphenol oxidase [EC:1.10.3.1]	GO:0044710	GO:0016491//oxidoreductase activity	-
Unigene113735_All	1293	0.1385	0.001	0.0662	10.9172	0.001	-7.11374	-1.06498	6.30057	-7.11374	gi|225439922|ref|XP_002275288.1|	529.2	5e-149	PREDICTED: peroxidase 21 [Vitis vinifera] >gi|297741574|emb|CBI32706.3| unnamed protein product [Vitis vinifera]	gi|225626262|gb|FJ807474.1|	218	1e-53	Populus trichocarpa peroxidase (PO2) mRNA, complete cds	sp|Q42580|PER21_ARATH	454	7e-128	Peroxidase 21 OS=Arabidopsis thaliana GN=PER21 PE=1 SV=1	--	--	--	--	--	K00430	5e-150	529	vvi:100256842	peroxidase [EC:1.11.1.7]	GO:0006979//response to oxidative stress;GO:0050832//defense response to fungus;GO:0055114//oxidation-reduction process	GO:0046872//metal ion binding;GO:0020037//heme binding;GO:0004601//peroxidase activity	GO:0005576//extracellular region;GO:0005829//cytosol
Unigene113870_All	246	0.001	0.001	0.001	5.4476	0.7289	0	0	12.4114	9.50958	gi|359481249|ref|XP_002266365.2|	68.2	4e-11	PREDICTED: cationic peroxidase 1-like [Vitis vinifera]	gi|359481248|ref|XM_002266329.2|	89.7	1e-15	PREDICTED: Vitis vinifera cationic peroxidase 1-like (LOC100253452), mRNA	sp|P22195|PER1_ARAHY	64.3	2e-11	Cationic peroxidase 1 OS=Arachis hypogaea GN=PNC1 PE=1 SV=2	--	--	--	--	--	K00430	2e-08	55.5	vvi:100253646	peroxidase [EC:1.11.1.7]	GO:0042744//hydrogen peroxide catabolic process;GO:0055114//oxidation-reduction process	GO:0046872//metal ion binding;GO:0020037//heme binding;GO:0004601//peroxidase activity	GO:0005576//extracellular region
Unigene113880_All	482	0.001	0.001	0.001	5.5607	0.186	0	0	12.4411	7.53916	gi|449524470|ref|XP_004169246.1|	289.3	1e-77	PREDICTED: trans-cinnamate 4-monooxygenase-like, partial [Cucumis sativus]	gi|14423324|gb|AF368379.1|	186	1e-44	Nicotiana tabacum elicitor-inducible cytochrome P450 (CYP73A28) mRNA, complete cds	sp|O24312|TCMO_POPTM	234	1e-62	Trans-cinnamate 4-monooxygenase OS=Populus tremuloides GN=CYP73A13 PE=2 SV=1	alr1450	77.8	8e-15	COG2124	Cytochrome P450	K00487	6e-78	287	vvi:100251539	trans-cinnamate 4-monooxygenase [EC:1.14.13.11]	GO:0055114//oxidation-reduction process	GO:0020037//heme binding;GO:0016710//trans-cinnamate 4-monooxygenase activity;GO:0005506//iron ion binding;GO:0009055//electron carrier activity	-
Unigene113902_All	490	0.3654	0.7703	1.0484	6.9285	2.0128	1.07594	1.52064	4.24499	2.46166	gi|302144131|emb|CBI23236.3|	107.1	1e-22	unnamed protein product [Vitis vinifera]	gi|460373808|ref|XM_004232658.1|	58	9e-06	PREDICTED: Solanum lycopersicum arogenate dehydratase/prephenate dehydratase 1, chloroplastic-like (LOC101251350), mRNA	sp|Q9SA96|AROD1_ARATH	53.9	4e-08	Arogenate dehydratase/prephenate dehydratase 1, chloroplastic OS=Arabidopsis thaliana GN=ADT1 PE=1 SV=1	--	--	--	--	--	K05359	1e-23	107	vvi:100245164	arogenate/prephenate dehydratase [EC:4.2.1.91 4.2.1.51]	-	GO:0016829//lyase activity	-
Unigene113930_All	606	0.2955	0.7786	0.4239	4.2754	0.4439	1.39772	0.520566	3.85483	0.587077	gi|462415962|gb|EMJ20699.1|	209.9	2e-53	hypothetical protein PRUPE_ppa022332mg [Prunus persica]	--	--	--	--	sp|Q9ZWR8|ANTA_GENTR	107	7e-24	Anthocyanin 5-aromatic acyltransferase OS=Gentiana triflora PE=1 SV=1	--	--	--	--	--	K14329	7e-20	95.1	ath:AT5G61160	agmatine coumaroyltransferase [EC:2.3.1.64 2.3.1.-]	-	GO:0016746//transferase activity, transferring acyl groups	-
Unigene113951_All	360	0.9947	0.2621	0.2378	6.9488	0.9962	-1.92414	-2.06451	2.80443	0.00217393	gi|224126945|ref|XP_002319968.1|	191	4e-48	predicted protein [Populus trichocarpa] >gi|222858344|gb|EEE95891.1| predicted protein [Populus trichocarpa]	gi|357491414|ref|XM_003615947.1|	127	8e-27	Medicago truncatula Peroxidase (MTR_5g074970) mRNA, complete cds	sp|A7NY33|PER4_VITVI	189	4e-49	Peroxidase 4 OS=Vitis vinifera GN=GSVIVT00023967001 PE=1 SV=1	--	--	--	--	--	K00430	3e-49	191	pop:POPTR_729244	peroxidase [EC:1.11.1.7]	GO:0055114//oxidation-reduction process;GO:0006979//response to oxidative stress	GO:0020037//heme binding;GO:0046872//metal ion binding;GO:0004601//peroxidase activity	GO:0048046//apoplast;GO:0005618//cell wall
Unigene114044_All	1160	0.3859	0.0813	0.1476	13.9403	0.001	-2.2469	-1.38653	5.17489	-8.59208	gi|255580625|ref|XP_002531135.1|	539.6	3e-152	Peroxidase 64 precursor, putative [Ricinus communis] >gi|223529248|gb|EEF31220.1| Peroxidase 64 precursor, putative [Ricinus communis]	gi|359497659|ref|XM_002277576.2|	430	1e-117	PREDICTED: Vitis vinifera peroxidase 64-like (LOC100267732), mRNA	sp|Q43872|PER64_ARATH	441	5e-124	Peroxidase 64 OS=Arabidopsis thaliana GN=PER64 PE=1 SV=1	--	--	--	--	--	K00430	6e-145	511	pop:POPTR_827034	peroxidase [EC:1.11.1.7]	GO:0055114//oxidation-reduction process;GO:0006979//response to oxidative stress	GO:0020037//heme binding;GO:0046872//metal ion binding;GO:0004601//peroxidase activity	GO:0009505//plant-type cell wall
Unigene114272_All	242	0.001	0.001	0.001	6.276	0.001	0	0	12.6156	0	--	--	--	--	gi|357464362|ref|XM_003602415.1|	73.8	7e-11	Medicago truncatula Peroxidase (MTR_3g094670) mRNA, complete cds	sp|O23237|PER49_ARATH	45.8	6e-06	Peroxidase 49 OS=Arabidopsis thaliana GN=PER49 PE=2 SV=2	--	--	--	--	--	K00430	2e-06	48.5	gmx:100790279	peroxidase [EC:1.11.1.7]	-	-	-
Unigene11549_All	700	9.0804	9.8406	9.9072	6.7644	2.8179	0.11599	0.125722	-0.424794	-1.68814	--	--	--	--	gi|343479935|gb|JN226569.1|	103	2e-19	Camellia sinensis cultivar Anji Baicha theanine synthetase mRNA, complete cds	--	--	--	--	--	--	--	--	--	--	--	--	--	--	-	-	-
Unigene12746_All	1968	8.5067	16.3504	11.9639	21.1096	8.2007	0.942654	0.492016	1.31123	-0.0528525	gi|224124968|ref|XP_002329858.1|	529.6	7e-149	predicted protein [Populus trichocarpa] >gi|222871095|gb|EEF08226.1| predicted protein [Populus trichocarpa]	gi|357973571|gb|JN561075.1|	1522	0	Camellia sinensis cultivar TV23 copper amine oxidase mRNA, complete cds	sp|Q8H1H9|AMO_ARATH	426	2e-119	Primary amine oxidase OS=Arabidopsis thaliana GN=At1g62810 PE=2 SV=1	alr3431	166	1e-40	COG3733	Cu2+-containing amine oxidase	K00276	6e-44	177	cme:CMS002C	primary-amine oxidase [EC:1.4.3.21]	GO:0009308//amine metabolic process;GO:0055114//oxidation-reduction process	GO:0008131//primary amine oxidase activity;GO:0005507//copper ion binding;GO:0048038//quinone binding	GO:0005773//vacuole;GO:0016023//cytoplasmic membrane-bounded vesicle
Unigene13033_All	13815	0.823	0.5328	0.4028	0.4592	0.3764	-0.627298	-1.03083	-0.84177	-1.12863	gi|130582|sp|P10978.1|POLX_TOBAC	27.3	0	RecName: Full=Retrovirus-related Pol polyprotein from transposon TNT 1-94; Includes: RecName: Full=Protease; Includes: RecName: Full=Reverse transcriptase; Includes: RecName: Full=Endonuclease	gi|356576886|ref|XM_003556513.1|	262	9e-66	PREDICTED: Glycine max uncharacterized protein LOC100810934 (LOC100810934), mRNA	sp|P10978|POLX_TOBAC	553	0	Retrovirus-related Pol polyprotein from transposon TNT 1-94 OS=Nicotiana tabacum PE=2 SV=1	--	--	--	--	--	K12619	4e-98	312	osa:4349826	5'-3' exoribonuclease 2 [EC:3.1.13.-]	-	-	-
Unigene13914_All	4194	4.8242	8.5273	3.348	1.4485	4.2329	0.821799	-0.52699	-1.73573	-0.188643	gi|225434642|ref|XP_002279786.1|	703	0	PREDICTED: uncharacterized protein LOC100253483 [Vitis vinifera]	--	--	--	--	--	--	--	--	all4771	132	5e-30	COG0800	2-keto-3-deoxy-6-phosphogluconate aldolase	K01625	4e-18	92.8	cme:CMP292C	2-dehydro-3-deoxyphosphogluconate aldolase / 4-hydroxy-2-oxoglutarate aldolase [EC:4.1.2.14 4.1.3.16]	GO:0019252//starch biosynthetic process;GO:0000023//maltose metabolic process	-	GO:0009507//chloroplast
Unigene14001_All	1746	1.5895	2.8103	1.8144	1.1257	4.9298	0.822151	0.19092	-0.497751	1.63296	gi|378587536|gb|AFC34137.1|	936.8	0	3-hydroxy-3-methylglutaryl-CoA synthase [Camellia sinensis]	--	--	--	--	sp|P54873|HMCS_ARATH	785	0	Hydroxymethylglutaryl-CoA synthase OS=Arabidopsis thaliana GN=HMGS PE=1 SV=2	YML126c	397	3e-110	COG3425	3-hydroxy-3-methylglutaryl CoA synthase	K01641	0	831	rcu:RCOM_1683050	hydroxymethylglutaryl-CoA synthase [EC:2.3.3.10]	GO:0008299//isoprenoid biosynthetic process	GO:0004421//hydroxymethylglutaryl-CoA synthase activity	-
Unigene14164_All	3114	16.6171	12.9089	3.1894	2.0083	35.2136	-0.364303	-2.38131	-3.04862	1.08346	gi|255555887|ref|XP_002518979.1|	495	3e-138	ATP binding protein, putative [Ricinus communis] >gi|223541966|gb|EEF43512.1| ATP binding protein, putative [Ricinus communis]	--	--	--	--	sp|O82290|SKL2_ARATH	462	4e-130	Probable inactive shikimate kinase like 2, chloroplastic OS=Arabidopsis thaliana GN=SKL2 PE=2 SV=2	alr1244	51.6	8e-06	COG0703	Shikimate kinase	K00891	1e-07	57.4	cme:CMT093C	shikimate kinase [EC:2.7.1.71]	GO:0006636//unsaturated fatty acid biosynthetic process;GO:0010207//photosystem II assembly;GO:0019288//isopentenyl diphosphate biosynthetic process, mevalonate-independent pathway;GO:0006766//vitamin metabolic process;GO:0006546//glycine catabolic process;GO:0019748//secondary metabolic process;GO:0016310//phosphorylation;GO:0009106//lipoate metabolic process;GO:0009108//coenzyme biosynthetic pr…	GO:0004765//shikimate kinase activity;GO:0005524//ATP binding	GO:0009507//chloroplast
Unigene14167_All	1188	1.8086	1.112	1.3693	1.0528	0.1509	-0.701717	-0.401435	-0.780642	-3.58321	gi|255580991|ref|XP_002531313.1|	193.4	6e-48	alanine-glyoxylate aminotransferase, putative [Ricinus communis] >gi|223529081|gb|EEF31063.1| alanine-glyoxylate aminotransferase, putative [Ricinus communis]	--	--	--	--	sp|Q9SR86|AGT23_ARATH	176	2e-44	Alanine--glyoxylate aminotransferase 2 homolog 3, mitochondrial OS=Arabidopsis thaliana GN=At3g08860 PE=2 SV=1	SMc00675_2	98.2	2e-20	COG0160	4-aminobutyrate aminotransferase and related aminotransferases	K00827	5e-49	193	rcu:RCOM_1230590	alanine-glyoxylate transaminase / (R)-3-amino-2-methylpropionate-pyruvate transaminase [EC:2.6.1.44 2.6.1.40]	GO:0008152//metabolic process	GO:0030170//pyridoxal phosphate binding;GO:0008453//alanine-glyoxylate transaminase activity	GO:0005739//mitochondrion
Unigene14447_All	1160	2.2381	1.3015	1.6238	5.9304	2.2415	-0.782099	-0.462901	1.40585	0.00219	gi|76782202|gb|ABA54871.1|	492.3	6e-138	putative chorismate mutase [Fagus sylvatica]	gi|323695614|gb|GU060639.2|	357	2e-95	Vitis vinifera chorismate mutase 02 mRNA, complete cds	sp|P42738|CHMU_ARATH	412	1e-115	Chorismate mutase, chloroplastic OS=Arabidopsis thaliana GN=CM1 PE=2 SV=3	YPR060c	194	2e-49	COG1605	Chorismate mutase	K01850	2e-128	456	pop:POPTR_825577	chorismate mutase [EC:5.4.99.5]	GO:0046417//chorismate metabolic process;GO:0009073//aromatic amino acid family biosynthetic process;GO:0006007//glucose catabolic process	GO:0004106//chorismate mutase activity;GO:0016688//L-ascorbate peroxidase activity	GO:0009507//chloroplast;GO:0005829//cytosol
Unigene14451_All	1342	3.3355	4.0079	4.9125	7.0568	7.416	0.264943	0.558554	1.08111	1.15274	gi|255568990|ref|XP_002525465.1|	312.4	1e-83	NAC domain-containing protein 21/22, putative [Ricinus communis] >gi|223535278|gb|EEF36955.1| NAC domain-containing protein 21/22, putative [Ricinus communis]	gi|225441661|ref|XM_002277032.1|	240	3e-60	PREDICTED: Vitis vinifera NAC domain-containing protein 100-like (LOC100263995), mRNA	sp|Q9FLJ2|NC100_ARATH	275	3e-74	NAC domain-containing protein 100 OS=Arabidopsis thaliana GN=NAC100 PE=2 SV=1	--	--	--	--	--	K01955	8e-30	129	vvi:100262205	carbamoyl-phosphate synthase large subunit [EC:6.3.5.5]	GO:0006355//regulation of transcription, DNA-dependent	GO:0003677//DNA binding	-
Unigene14745_All	4128	1.3229	1.4858	2.1363	2.0561	2.9105	0.167536	0.69141	0.636206	1.13756	gi|225435213|ref|XP_002282042.1|	2001.9	0	PREDICTED: carbamoyl-phosphate synthase large chain-like [Vitis vinifera]	gi|225435212|ref|XM_002282006.1|	2190	0	PREDICTED: Vitis vinifera carbamoyl-phosphate synthase large chain-like (LOC100262205), mRNA	sp|O04983|ACCC_ARATH	66.2	1e-10	Biotin carboxylase, chloroplastic OS=Arabidopsis thaliana GN=CAC2 PE=1 SV=1	alr3809	1451	0	COG0458	Carbamoylphosphate synthase large subunit (split gene in MJ)	K01955	0	2001	vvi:100262205	carbamoyl-phosphate synthase large subunit [EC:6.3.5.5]	GO:0007010//cytoskeleton organization;GO:0016036//cellular response to phosphate starvation;GO:0006094//gluconeogenesis;GO:0051567//histone H3-K9 methylation;GO:0010498//proteasomal protein catabolic process;GO:0006342//chromatin silencing;GO:0006526//arginine biosynthetic process	GO:0046872//metal ion binding;GO:0004088//carbamoyl-phosphate synthase (glutamine-hydrolyzing) activity;GO:0005524//ATP binding;GO:0004087//carbamoyl-phosphate synthase (ammonia) activity	GO:0016020//membrane;GO:0005951//carbamoyl-phosphate synthase complex;GO:0005829//cytosol;GO:0009570//chloroplast stroma;GO:0005739//mitochondrion
Unigene14764_All	725	0.247	0.001	0.1181	3.0807	1.484	-7.94837	-1.0645	3.64068	2.58691	gi|88683144|emb|CAJ77506.1|	317.8	1e-85	putative peroxidase [Solanum tuberosum]	gi|225320941|dbj|AK325152.1|	129	4e-27	Solanum lycopersicum cDNA, clone: LEFL1092BG05, HTC in leaf	sp|Q9XIV8|PERN1_TOBAC	278	2e-75	Peroxidase N1 OS=Nicotiana tabacum GN=poxN1 PE=1 SV=1	--	--	--	--	--	K00430	2e-82	303	pop:POPTR_668104	peroxidase [EC:1.11.1.7]	GO:0006979//response to oxidative stress;GO:0050832//defense response to fungus;GO:0045730//respiratory burst;GO:0055114//oxidation-reduction process	GO:0046872//metal ion binding;GO:0020037//heme binding;GO:0004601//peroxidase activity	GO:0005618//cell wall;GO:0016020//membrane;GO:0048046//apoplast
Unigene15624_All	640	1.3988	0.4423	0.5351	5.1651	1.6811	-1.66109	-1.38631	1.88461	0.265216	gi|222093457|gb|ACM43505.1|	248.8	4e-65	polyphenoloxidase [Camellia nitidissima]	gi|94450150|gb|DQ513312.1|	170	1e-39	Camellia ptilophylla polyphenol oxidase (ppo) gene, complete cds	sp|P43311|PPO_VITVI	192	2e-49	Polyphenol oxidase, chloroplastic OS=Vitis vinifera PE=1 SV=1	--	--	--	--	--	K00422	6e-49	191	vvi:100256583	polyphenol oxidase [EC:1.10.3.1]	GO:0046148//pigment biosynthetic process;GO:0055114//oxidation-reduction process	GO:0046872//metal ion binding;GO:0004097//catechol oxidase activity	-
Unigene15995_All	1712	0.9936	1.5433	6.0513	1.3046	0.7332	0.635281	2.60651	0.39287	-0.438458	gi|470132276|ref|XP_004302011.1|	62.8	3e-57	PREDICTED: cysteine synthase-like [Fragaria vesca subsp. vesca]	gi|349713208|emb|FQ386594.1|	186	5e-44	Vitis vinifera clone SS0AEB29YG02	sp|P32260|CYSKP_SPIOL	163	5e-53	Cysteine synthase, chloroplastic/chromoplastic OS=Spinacia oleracea GN=CYSK PE=1 SV=2	slr1842	140	7e-33	COG0031	Cysteine synthase	K01738	6e-53	170	ppp:PHYPADRAFT_164579	cysteine synthase A [EC:2.5.1.47]	GO:0008652//cellular amino acid biosynthetic process	-	GO:0043231//intracellular membrane-bounded organelle
Unigene16533_All	937	6.7837	1.1078	0.001	10.0116	4.306	-2.61437	-12.7279	0.561528	-0.655724	gi|371534665|gb|AEX32784.1|	424.1	1e-117	phenylalanine ammonia-lyase [Vitis vinifera]	gi|387571557|gb|JQ860361.1|	531	1e-148	Camellia japonica phenylalanine ammonia-lyase mRNA, complete cds	sp|O49836|PAL2_LITER	416	1e-116	Phenylalanine ammonia-lyase 2 OS=Lithospermum erythrorhizon PE=2 SV=1	SPy2089	119	1e-26	COG2986	Histidine ammonia-lyase	K10775	6e-118	421	vvi:100251137	phenylalanine ammonia-lyase [EC:4.3.1.24]	GO:0009800//cinnamic acid biosynthetic process;GO:0006559//L-phenylalanine catabolic process	GO:0045548//phenylalanine ammonia-lyase activity	GO:0005737//cytoplasm
Unigene16775_All	4950	1.2841	1.201	1.2108	0.7039	0.3804	-0.0965214	-0.084797	-0.867315	-1.75517	gi|147778479|emb|CAN69430.1|	32.7	6e-06	hypothetical protein VITISV_024658 [Vitis vinifera]	--	--	--	--	sp|Q9SN46|LRX5_ARATH	53.1	2e-06	Leucine-rich repeat extensin-like protein 5 OS=Arabidopsis thaliana GN=LRX5 PE=2 SV=2	--	--	--	--	--	K14321	1e-50	201	vvi:100243153	nucleoporin-like protein 2	-	-	-
Unigene17150_All	1498	0.3586	1.7008	2.6291	7.0376	1.6759	2.24577	2.87412	4.29464	2.22449	gi|1401037|dbj|BAA07911.1|	684.1	0	alcohol dehydrogenases homologous [Lactuca sativa]	gi|328963146|gb|JF357957.1|	761	0	Diospyros kaki alcohol dehydrogenase (Adh1) mRNA, complete cds	sp|P48977|ADH_MALDO	673	0	Alcohol dehydrogenase OS=Malus domestica GN=ADH PE=2 SV=1	YPO1502	374	3e-103	COG1062	Zn-dependent alcohol dehydrogenases, class III	K00001	0	662	rcu:RCOM_0236080	alcohol dehydrogenase [EC:1.1.1.1]	GO:0055114//oxidation-reduction process	GO:0000166//nucleotide binding;GO:0008270//zinc ion binding;GO:0051903//S-(hydroxymethyl)glutathione dehydrogenase activity	-
Unigene17433_All	1515	2.3046	9.4674	18.4799	66.9323	18.1097	2.03845	3.00337	4.86011	2.97417	gi|1401037|dbj|BAA07911.1|	656.4	0	alcohol dehydrogenases homologous [Lactuca sativa]	gi|328963146|gb|JF357957.1|	613	1e-172	Diospyros kaki alcohol dehydrogenase (Adh1) mRNA, complete cds	sp|P48977|ADH_MALDO	641	0	Alcohol dehydrogenase OS=Malus domestica GN=ADH PE=2 SV=1	YPO1502	365	1e-100	COG1062	Zn-dependent alcohol dehydrogenases, class III	K00001	0	639	rcu:RCOM_0236080	alcohol dehydrogenase [EC:1.1.1.1]	GO:0046686//response to cadmium ion;GO:0001666//response to hypoxia;GO:0009651//response to salt stress;GO:0055114//oxidation-reduction process	GO:0051903//S-(hydroxymethyl)glutathione dehydrogenase activity;GO:0004022//alcohol dehydrogenase (NAD) activity;GO:0008270//zinc ion binding;GO:0000166//nucleotide binding	GO:0005886//plasma membrane;GO:0005829//cytosol
Unigene17719_All	4121	14.1859	7.5334	5.9627	69.8298	26.7611	-0.913085	-1.25042	2.29939	0.91568	gi|9965897|gb|AAG10196.1|AF286647_1	960.7	0	cinnamate-4-hydroxylase [Gossypium arboreum]	gi|67983270|gb|AY641731.2|	2478	0	Camellia sinensis trans-cinnamate 4-hydroxylase (C4H) mRNA, complete cds	sp|Q43054|TCMO_POPKI	949	0	Trans-cinnamate 4-monooxygenase OS=Populus kitakamiensis GN=CYP73A16 PE=2 SV=1	PA0368	85.1	1e-24	COG0429	Predicted hydrolase of the alpha/beta-hydrolase fold	K00487	0	955	rcu:RCOM_1164350	trans-cinnamate 4-monooxygenase [EC:1.14.13.11]	GO:0009555//pollen development;GO:0009611//response to wounding;GO:0009808//lignin metabolic process;GO:0040007//growth;GO:0009416//response to light stimulus;GO:0055114//oxidation-reduction process;GO:0080167//response to karrikin	GO:0016710//trans-cinnamate 4-monooxygenase activity;GO:0009055//electron carrier activity;GO:0005506//iron ion binding;GO:0020037//heme binding	GO:0009505//plant-type cell wall;GO:0005886//plasma membrane;GO:0005783//endoplasmic reticulum
Unigene18028_All	738	3.3966	5.3702	7.8889	9.0794	6.682	0.660884	1.21573	1.41851	0.976189	gi|297744712|emb|CBI37974.3|	54.3	2e-06	unnamed protein product [Vitis vinifera]	gi|359475075|ref|XM_002269988.2|	101	1e-18	PREDICTED: Vitis vinifera amidophosphoribosyltransferase, chloroplastic-like (LOC100250446), mRNA	--	--	--	--	--	--	--	--	--	K00764	2e-07	54.3	vvi:100250446	amidophosphoribosyltransferase [EC:2.4.2.14]	-	-	-
Unigene18148_All	4101	1.0697	0.2761	0.2714	0.1743	0.153	-1.95394	-1.97871	-2.61756	-2.8056	gi|224138052|ref|XP_002326506.1|	77.4	2e-38	predicted protein [Populus trichocarpa] >gi|222833828|gb|EEE72305.1| predicted protein [Populus trichocarpa]	gi|256537370|gb|GQ394425.1|	123	2e-24	Gossypium hirsutum cultivar Deltapine 388 clone MONCS2266 SSR marker DPL0915 genomic sequence	sp|Q9SLH7|PER20_ARATH	181	5e-64	Peroxidase 20 OS=Arabidopsis thaliana GN=PER20 PE=2 SV=1	--	--	--	--	--	K00430	2e-44	131	sbi:SORBI_03g010240	peroxidase [EC:1.11.1.7]	GO:0006979//response to oxidative stress;GO:0000041//transition metal ion transport;GO:0055114//oxidation-reduction process	GO:0046872//metal ion binding;GO:0020037//heme binding;GO:0004601//peroxidase activity	GO:0005576//extracellular region
Unigene18438_All	1166	0.7678	0.1619	0.1469	5.3635	0.6921	-2.24563	-2.3859	2.80437	-0.14975	gi|222093457|gb|ACM43505.1|	483.4	3e-135	polyphenoloxidase [Camellia nitidissima]	gi|222093456|gb|FJ597757.1|	339	4e-90	Camellia nitidissima polyphenoloxidase mRNA, complete cds	sp|P43309|PPO_MALDO	394	7e-110	Polyphenol oxidase, chloroplastic OS=Malus domestica PE=2 SV=1	--	--	--	--	--	K00422	3e-100	363	vvi:100256583	polyphenol oxidase [EC:1.10.3.1]	GO:0046148//pigment biosynthetic process;GO:0055114//oxidation-reduction process	GO:0046872//metal ion binding;GO:0004097//catechol oxidase activity	-
Unigene1887_All	498	10.7862	6.0634	9.9716	1.2558	9.5422	-0.830988	-0.11329	-3.10251	-0.176793	gi|356572530|ref|XP_003554421.1|	146.7	1e-34	PREDICTED: ABC transporter G family member 39-like [Glycine max]	gi|470134345|ref|XM_004302967.1|	99.6	3e-18	PREDICTED: Fragaria vesca subsp. vesca pleiotropic drug resistance protein 2-like, transcript variant 2 (LOC101301404), mRNA	sp|Q7PC84|AB39G_ARATH	133	5e-32	ABC transporter G family member 39 OS=Arabidopsis thaliana GN=ABCG39 PE=3 SV=1	--	--	--	--	--	K01592	2e-10	63.5	mtr:MTR_7g098730	tyrosine decarboxylase [EC:4.1.1.25]	GO:0000302//response to reactive oxygen species;GO:0006855//drug transmembrane transport;GO:0006200//ATP catabolic process	GO:0015416//organic phosphonate transmembrane-transporting ATPase activity;GO:0005524//ATP binding	GO:0005886//plasma membrane
Unigene18887_All	5257	2.844	1.2026	0.8795	1.1386	0.9381	-1.24176	-1.69317	-1.32066	-1.60011	gi|224138052|ref|XP_002326506.1|	77.4	2e-38	predicted protein [Populus trichocarpa] >gi|222833828|gb|EEE72305.1| predicted protein [Populus trichocarpa]	gi|256537370|gb|GQ394425.1|	123	2e-24	Gossypium hirsutum cultivar Deltapine 388 clone MONCS2266 SSR marker DPL0915 genomic sequence	sp|Q9SLH7|PER20_ARATH	181	7e-64	Peroxidase 20 OS=Arabidopsis thaliana GN=PER20 PE=2 SV=1	--	--	--	--	--	K00430	2e-44	131	sbi:SORBI_03g010240	peroxidase [EC:1.11.1.7]	GO:0006979//response to oxidative stress;GO:0000041//transition metal ion transport;GO:0055114//oxidation-reduction process	GO:0046872//metal ion binding;GO:0020037//heme binding;GO:0004601//peroxidase activity	GO:0005576//extracellular region
Unigene18905_All	1919	5.5983	6.7367	5.3539	7.868	1.4017	0.267053	-0.0643986	0.491008	-1.99781	gi|225451893|ref|XP_002282704.1|	544.7	2e-153	PREDICTED: S-adenosylmethionine decarboxylase proenzyme isoform 1 [Vitis vinifera] >gi|225451895|ref|XP_002282708.1| PREDICTED: S-adenosylmethionine decarboxylase proenzyme isoform 2 [Vitis vinifera] >gi|225451897|ref|XP_002282716.1| PREDICTED: S-adenosylmethionine decarboxylase proenzyme isoform 3 [Vitis vinifera] >gi|147841261|emb|CAN75613.1| hypothetical protein VITISV_022291 [Vitis vinifera]	gi|359488355|ref|XM_002282672.2|	436	1e-119	PREDICTED: Vitis vinifera S-adenosyl-L-methionine decarboxylase, transcript variant 2 (SAMDC), mRNA	sp|Q96471|DCAM_IPONI	540	9e-154	S-adenosylmethionine decarboxylase proenzyme OS=Ipomoea nil GN=SAMDC PE=3 SV=1	--	--	--	--	--	K01611	2e-154	544	vvi:100265287	S-adenosylmethionine decarboxylase [EC:4.1.1.50]	GO:0006557//S-adenosylmethioninamine biosynthetic process;GO:0006597//spermine biosynthetic process;GO:0008295//spermidine biosynthetic process	GO:0008792//arginine decarboxylase activity;GO:0004014//adenosylmethionine decarboxylase activity	-
Unigene19286_All	1661	11.1031	12.2143	6.1855	3.4424	1.8353	0.137609	-0.844	-1.68948	-2.59687	gi|357160615|ref|XP_003578820.1|	58.9	3e-07	PREDICTED: 2-oxoisovalerate dehydrogenase subunit alpha, mitochondrial-like [Brachypodium distachyon]	gi|164663925|gb|AC216601.1|	60	8e-06	Populus trichocarpa clone POP091-G07, complete sequence	--	--	--	--	--	--	--	--	--	K00166	2e-08	58.9	bdi:100845243	2-oxoisovalerate dehydrogenase E1 component, alpha subunit [EC:1.2.4.4]	GO:0008152//metabolic process	GO:0016624//oxidoreductase activity, acting on the aldehyde or oxo group of donors, disulfide as acceptor	-
Unigene19664_All	1806	7.2869	7.6284	4.077	22.1622	7.3973	0.0660753	-0.837797	1.60472	0.0216936	gi|469469088|gb|AGH32777.1|	962.6	0	cinnamic acid 4-hydroxylase [Camellia chekiangoleosa]	--	--	--	--	sp|Q43054|TCMO_POPKI	950	0	Trans-cinnamate 4-monooxygenase OS=Populus kitakamiensis GN=CYP73A16 PE=2 SV=1	alr1450	113	1e-24	COG2124	Cytochrome P450	K00487	0	956	rcu:RCOM_1164350	trans-cinnamate 4-monooxygenase [EC:1.14.13.11]	GO:0009555//pollen development;GO:0009611//response to wounding;GO:0009808//lignin metabolic process;GO:0040007//growth;GO:0009416//response to light stimulus;GO:0055114//oxidation-reduction process;GO:0080167//response to karrikin	GO:0016710//trans-cinnamate 4-monooxygenase activity;GO:0009055//electron carrier activity;GO:0005506//iron ion binding;GO:0020037//heme binding	GO:0009505//plant-type cell wall;GO:0005886//plasma membrane;GO:0005783//endoplasmic reticulum
Unigene19713_All	1389	7.9277	7.337	7.8899	2.7658	4.9058	-0.111712	-0.00689535	-1.51921	-0.692414	gi|225434133|ref|XP_002277485.1|	583.2	3e-165	PREDICTED: cysteine synthase, chloroplastic/chromoplastic isoform 1 [Vitis vinifera] >gi|296084309|emb|CBI24697.3| unnamed protein product [Vitis vinifera]	--	--	--	--	sp|O81155|CYSKP_SOLTU	543	9e-155	Cysteine synthase, chloroplastic/chromoplastic OS=Solanum tuberosum PE=2 SV=1	all2521	359	7e-99	COG0031	Cysteine synthase	K01738	3e-166	583	vvi:100233046	cysteine synthase A [EC:2.5.1.47]	GO:0048868//pollen tube development;GO:0006535//cysteine biosynthetic process from serine;GO:0046686//response to cadmium ion	GO:0008270//zinc ion binding;GO:0005524//ATP binding;GO:0016740//transferase activity;GO:0004124//cysteine synthase activity	GO:0005739//mitochondrion;GO:0009941//chloroplast envelope;GO:0009570//chloroplast stroma;GO:0048046//apoplast
Unigene19821_All	2013	0.5782	0.2813	0.2127	4.7933	4.3205	-1.03946	-1.44275	3.05138	2.90156	gi|347361140|gb|AEO86798.1|	100.1	1e-19	methionine synthase [Camellia sinensis]	--	--	--	--	sp|Q42699|METE_CATRO	639	0	5-methyltetrahydropteroyltriglutamate--homocysteine methyltransferase OS=Catharanthus roseus GN=METE PE=2 SV=1	mll6123	301	4e-81	COG0620	Methionine synthase II (cobalamin-independent)	K00549	0	634	pop:POPTR_573959	5-methyltetrahydropteroyltriglutamate--homocysteine methyltransferase [EC:2.1.1.14]	GO:0009086//methionine biosynthetic process;GO:0009651//response to salt stress;GO:0032259//methylation;GO:0010043//response to zinc ion;GO:0046686//response to cadmium ion	GO:0005507//copper ion binding;GO:0008705//methionine synthase activity;GO:0008270//zinc ion binding;GO:0003871//5-methyltetrahydropteroyltriglutamate-homocysteine S-methyltransferase activity	GO:0005829//cytosol;GO:0005777//peroxisome;GO:0009941//chloroplast envelope;GO:0009570//chloroplast stroma;GO:0005886//plasma membrane;GO:0048046//apoplast
Unigene19934_All	224	2.398	7.1614	12.6133	43.873	4.403	1.57841	2.39504	4.19343	0.876655	gi|224093370|ref|XP_002309900.1|	136	1e-31	predicted protein [Populus trichocarpa] >gi|222852803|gb|EEE90350.1| predicted protein [Populus trichocarpa]	--	--	--	--	sp|P14675|ADH3_SOLTU	131	8e-32	Alcohol dehydrogenase 3 OS=Solanum tuberosum GN=ADH3 PE=2 SV=1	YPO1502	101	3e-22	COG1062	Zn-dependent alcohol dehydrogenases, class III	K00001	1e-32	135	pop:POPTR_832230	alcohol dehydrogenase [EC:1.1.1.1]	GO:0046686//response to cadmium ion;GO:0001666//response to hypoxia;GO:0009651//response to salt stress;GO:0055114//oxidation-reduction process	GO:0004022//alcohol dehydrogenase (NAD) activity;GO:0008270//zinc ion binding;GO:0000166//nucleotide binding	GO:0005886//plasma membrane;GO:0005829//cytosol
Unigene20642_All	2157	0.083	0.35	0.1191	1.284	0.6235	2.07617	0.52099	3.95139	2.90921	gi|297739158|emb|CBI28809.3|	572.8	8e-162	unnamed protein product [Vitis vinifera]	gi|225447034|ref|XM_002269427.1|	731	0	PREDICTED: Vitis vinifera arogenate dehydratase/prephenate dehydratase 1, chloroplastic-like (LOC100265426), mRNA	sp|Q9SA96|AROD1_ARATH	432	4e-121	Arogenate dehydratase/prephenate dehydratase 1, chloroplastic OS=Arabidopsis thaliana GN=ADT1 PE=1 SV=1	DR1147	179	2e-44	COG0077	Prephenate dehydratase	K05359	7e-163	572	vvi:100265426	arogenate/prephenate dehydratase [EC:4.2.1.91 4.2.1.51]	GO:0009094//L-phenylalanine biosynthetic process	GO:0047769//arogenate dehydratase activity;GO:0016597//amino acid binding;GO:0004664//prephenate dehydratase activity	GO:0009507//chloroplast
Unigene20756_All	624	1.8651	4.8391	3.979	6.1565	6.897	1.37549	1.09315	1.72286	1.88672	gi|289552247|gb|ADD10719.1|	97.4	1e-19	acetyl-CoA C-acetyltransferase protein [Camellia oleifera]	gi|289552246|gb|GU594059.1|	381	1e-103	Camellia oleifera acetyl-CoA C-acetyltransferase protein mRNA, complete cds	sp|Q8S4Y1|THIC1_ARATH	73.9	7e-14	Acetyl-CoA acetyltransferase, cytosolic 1 OS=Arabidopsis thaliana GN=AAT1 PE=2 SV=1	--	--	--	--	--	K00626	4e-15	79.3	gmx:100776777	acetyl-CoA C-acetyltransferase [EC:2.3.1.9]	-	GO:0016746//transferase activity, transferring acyl groups	-
Unigene21345_All	981	0.4563	0.2886	0.3491	1.8214	2.5591	-0.660911	-0.386342	1.99699	2.48758	gi|255545572|ref|XP_002513846.1|	207.6	2e-52	serine hydroxymethyltransferase, putative [Ricinus communis] >gi|223546932|gb|EEF48429.1| serine hydroxymethyltransferase, putative [Ricinus communis]	gi|359486018|ref|XM_002266276.2|	182	5e-43	PREDICTED: Vitis vinifera serine hydroxymethyltransferase 1-like (LOC100241225), mRNA	sp|Q9SZJ5|GLYM_ARATH	97.1	1e-20	Serine hydroxymethyltransferase, mitochondrial OS=Arabidopsis thaliana GN=SHM1 PE=1 SV=1	YLR058c	76.6	6e-14	COG0112	Glycine/serine hydroxymethyltransferase	K00600	2e-53	207	rcu:RCOM_1033180	glycine hydroxymethyltransferase [EC:2.1.2.1]	GO:0006563//L-serine metabolic process;GO:0046686//response to cadmium ion;GO:0035999//tetrahydrofolate interconversion;GO:0032259//methylation;GO:0006544//glycine metabolic process	GO:0030170//pyridoxal phosphate binding;GO:0009055//electron carrier activity;GO:0020037//heme binding;GO:0008168//methyltransferase activity;GO:0004372//glycine hydroxymethyltransferase activity	-
Unigene22155_All	4447	2.295	0.7851	0.6161	0.6228	0.7057	-1.54755	-1.89726	-1.88165	-1.70137	gi|224138052|ref|XP_002326506.1|	77.4	2e-12	predicted protein [Populus trichocarpa] >gi|222833828|gb|EEE72305.1| predicted protein [Populus trichocarpa]	gi|256537370|gb|GQ394425.1|	123	2e-24	Gossypium hirsutum cultivar Deltapine 388 clone MONCS2266 SSR marker DPL0915 genomic sequence	sp|Q9SLH7|PER20_ARATH	181	5e-64	Peroxidase 20 OS=Arabidopsis thaliana GN=PER20 PE=2 SV=1	--	--	--	--	--	K00430	2e-44	131	sbi:SORBI_03g010240	peroxidase [EC:1.11.1.7]	GO:0006979//response to oxidative stress;GO:0000041//transition metal ion transport;GO:0055114//oxidation-reduction process	GO:0046872//metal ion binding;GO:0020037//heme binding;GO:0004601//peroxidase activity	GO:0005576//extracellular region
Unigene22324_All	3147	3.5844	1.2294	1.3875	4.9965	2.7921	-1.54378	-1.36924	0.479186	-0.360381	gi|255554867|ref|XP_002518471.1|	61.2	1e-07	prephenate dehydratase, putative [Ricinus communis] >gi|223542316|gb|EEF43858.1| prephenate dehydratase, putative [Ricinus communis]	gi|426262438|emb|HE802263.1|	206	1e-49	Camellia sinensis var. assamica microsatellite DNA locus Csin77	sp|Q9SA96|AROD1_ARATH	53.9	6e-07	Arogenate dehydratase/prephenate dehydratase 1, chloroplastic OS=Arabidopsis thaliana GN=ADT1 PE=1 SV=1	--	--	--	--	--	K05359	1e-08	61.2	rcu:RCOM_0904290	arogenate/prephenate dehydratase [EC:4.2.1.91 4.2.1.51]	-	-	-
Unigene22347_All	2014	10.8462	17.6168	26.8672	36.8633	26.9338	0.699762	1.30866	1.765	1.31223	gi|225429025|ref|XP_002267639.1|	439.1	1e-121	PREDICTED: probable 2-oxoglutarate/Fe(II)-dependent dioxygenase-like [Vitis vinifera]	gi|225429024|ref|XM_002267603.1|	81.8	3e-12	PREDICTED: Vitis vinifera probable 2-oxoglutarate/Fe(II)-dependent dioxygenase-like (LOC100246340), mRNA	sp|Q39224|SRG1_ARATH	189	7e-48	Protein SRG1 OS=Arabidopsis thaliana GN=SRG1 PE=2 SV=1	YPO1316	93.6	1e-18	COG3491	Isopenicillin N synthase and related dioxygenases	K05278	1e-40	166	pop:POPTR_665178	flavonol synthase [EC:1.14.11.23]	-	-	-
Unigene22404_All	1093	1.802	1.4677	0.705	1.2261	0.082	-0.296042	-1.3539	-0.555522	-4.45783	gi|297735576|emb|CBI18070.3|	468.8	7e-131	unnamed protein product [Vitis vinifera]	gi|359481180|ref|XM_002267751.2|	605	1e-170	PREDICTED: Vitis vinifera alanine--glyoxylate aminotransferase 2 homolog 2, mitochondrial-like (LOC100251671), mRNA	sp|Q9SR86|AGT23_ARATH	433	1e-121	Alanine--glyoxylate aminotransferase 2 homolog 3, mitochondrial OS=Arabidopsis thaliana GN=At3g08860 PE=2 SV=1	SMc00675_2	230	3e-60	COG0160	4-aminobutyrate aminotransferase and related aminotransferases	K00827	6e-132	468	vvi:100251671	alanine-glyoxylate transaminase / (R)-3-amino-2-methylpropionate-pyruvate transaminase [EC:2.6.1.44 2.6.1.40]	GO:0008152//metabolic process	GO:0030170//pyridoxal phosphate binding;GO:0008453//alanine-glyoxylate transaminase activity	-
Unigene22653_All	703	18.9748	30.2013	30.3255	39.0154	33.1604	0.670526	0.676447	1.03996	0.805377	gi|432139327|gb|AGB05601.1|	133.3	3e-30	fructose-bisphosphate aldolase 4 [Camellia oleifera]	gi|432139326|gb|JX914590.1|	389	1e-105	Camellia oleifera fructose-bisphosphate aldolase 4 mRNA, complete cds	sp|O24457|ODPA3_ARATH	93.6	1e-19	Pyruvate dehydrogenase E1 component subunit alpha-3, chloroplastic OS=Arabidopsis thaliana GN=PDH-E1 ALPHA PE=1 SV=1	alr2708	60.1	3e-09	COG1071	Pyruvate/2-oxoglutarate dehydrogenase complex, dehydrogenase (E1) component, eukaryotic type, alpha subunit	K00161	3e-31	133	vvi:100264423	pyruvate dehydrogenase E1 component subunit alpha [EC:1.2.4.1]	GO:0006096//glycolysis	GO:0016624//oxidoreductase activity, acting on the aldehyde or oxo group of donors, disulfide as acceptor;GO:0004332//fructose-bisphosphate aldolase activity	-
Unigene22738_All	3131	1.1437	0.6329	0.7657	0.2568	0.2005	-0.853659	-0.578858	-2.15499	-2.51203	gi|224117120|ref|XP_002317481.1|	309.7	2e-82	aminotransferase family protein [Populus trichocarpa] >gi|222860546|gb|EEE98093.1| aminotransferase family protein [Populus trichocarpa]	gi|224117119|ref|XM_002317445.1|	307	4e-80	Populus trichocarpa aminotransferase family protein (AMT7), mRNA	sp|Q9FN30|TAT2_ARATH	288	1e-77	Probable aminotransferase TAT2 OS=Arabidopsis thaliana GN=At5g53970 PE=2 SV=1	XF2396	99.4	3e-20	COG0436	Aspartate/tyrosine/aromatic aminotransferase	K00815	2e-83	309	pop:POPTR_568851	tyrosine aminotransferase [EC:2.6.1.5]	GO:0010189//vitamin E biosynthetic process;GO:0006520//cellular amino acid metabolic process;GO:0006826//iron ion transport	GO:0030170//pyridoxal phosphate binding;GO:0004838//L-tyrosine:2-oxoglutarate aminotransferase activity;GO:0033855;GO:0080130//L-phenylalanine:2-oxoglutarate aminotransferase activity	GO:0009536//plastid
Unigene22835_All	1645	9.6872	8.5471	9.2124	3.3673	3.4883	-0.180645	-0.0725027	-1.52449	-1.47356	--	--	--	--	gi|310743923|dbj|AB597268.1|	287	2e-74	Camellia sinensis CsGS1;2 gene for glutamine synthetase, partial cds, allele: GS1C-874bp fragment	--	--	--	--	--	--	--	--	--	--	--	--	--	--	-	-	-
Unigene22931_All	1372	2.8058	1.857	1.5601	1.107	0.1307	-0.595438	-0.846774	-1.34176	-4.42408	gi|470115998|ref|XP_004294175.1|	94.7	3e-18	PREDICTED: cytochrome P450 71A1-like [Fragaria vesca subsp. vesca]	gi|147858286|emb|AM482048.2|	75.8	1e-10	Vitis vinifera contig VV78X191440.4, whole genome shotgun sequence	sp|P24465|C71A1_PERAE	78.6	8e-15	Cytochrome P450 71A1 OS=Persea americana GN=CYP71A1 PE=1 SV=2	--	--	--	--	--	K00826	4e-12	71.2	pop:POPTR_710535	branched-chain amino acid aminotransferase [EC:2.6.1.42]	-	GO:0046872//metal ion binding;GO:0016491//oxidoreductase activity	-
Unigene23170_All	2226	1.2468	1.3989	1.2693	3.1306	1.4903	0.166063	0.025803	1.32821	0.257373	gi|225450977|ref|XP_002284763.1|	518.5	2e-145	PREDICTED: peroxisomal membrane protein PMP34 [Vitis vinifera]	gi|349724637|emb|FQ388471.1|	466	1e-128	Vitis vinifera clone SS0AEB23YB02	sp|B6ZJZ9|PNC1_SOYBN	489	2e-138	Peroxisomal adenine nucleotide carrier 1 OS=Glycine max GN=PNC1 PE=2 SV=1	YNL032w	154	8e-37	COG2365	Protein tyrosine/serine phosphatase	K13354	7e-104	376	smo:SELMODRAFT_160785	solute carrier family 25 (peroxisomal adenine nucleotide transporter), member 17	GO:0051788//response to misfolded protein;GO:0006635//fatty acid beta-oxidation;GO:0043161//proteasomal ubiquitin-dependent protein catabolic process;GO:0015866//ADP transport;GO:0009407//toxin catabolic process;GO:0090351//seedling development;GO:0080129//proteasome core complex assembly;GO:0015867//ATP transport;GO:0007031//peroxisome organization;GO:0080024//indolebutyric acid metabolic proces…	GO:0015297//antiporter activity;GO:0015217//ADP transmembrane transporter activity;GO:0005347//ATP transmembrane transporter activity	GO:0005743//mitochondrial inner membrane;GO:0016021//integral to membrane;GO:0005778//peroxisomal membrane
Unigene23484_All	568	4.5708	4.9839	5.125	3.775	11.2076	0.124828	0.165105	-0.27597	1.29396	--	--	--	--	gi|67423357|dbj|AB115183.1|	105	5e-20	Camellia sinensis CsGS1;1 mRNA for glutamine synthetase, complete cds	--	--	--	--	--	--	--	--	--	--	--	--	--	--	-	-	-
Unigene24370_All	2629	0.5108	1.1845	2.2797	0.2719	0.648	1.21345	2.15801	-0.909682	0.343235	gi|449521627|ref|XP_004167831.1|	158.7	4e-37	PREDICTED: alanine--glyoxylate aminotransferase 2 homolog 1, mitochondrial-like [Cucumis sativus]	gi|359480706|ref|XM_002276530.2|	218	2e-53	PREDICTED: Vitis vinifera alanine--glyoxylate aminotransferase 2 homolog 1, mitochondrial-like (LOC100243935), mRNA	sp|Q940M2|AGT21_ARATH	152	9e-37	Alanine--glyoxylate aminotransferase 2 homolog 1, mitochondrial OS=Arabidopsis thaliana GN=AGT2 PE=1 SV=1	SMc00677_3	77.4	1e-13	COG0160	4-aminobutyrate aminotransferase and related aminotransferases	K00827	8e-38	157	rcu:RCOM_0193980	alanine-glyoxylate transaminase / (R)-3-amino-2-methylpropionate-pyruvate transaminase [EC:2.6.1.44 2.6.1.40]	GO:0019544//arginine catabolic process to glutamate;GO:0046686//response to cadmium ion	GO:0008270//zinc ion binding;GO:0008453//alanine-glyoxylate transaminase activity;GO:0030170//pyridoxal phosphate binding	GO:0005739//mitochondrion;GO:0005774//vacuolar membrane;GO:0005886//plasma membrane
Unigene24636_All	3986	2.8524	2.249	1.9546	1.9948	1.1922	-0.342893	-0.545303	-0.515932	-1.25855	gi|147856126|emb|CAN80290.1|	55.5	3e-21	hypothetical protein VITISV_016550 [Vitis vinifera]	--	--	--	--	sp|Q00497|SK_SOLLC	45.1	5e-10	Shikimate kinase, chloroplastic OS=Solanum lycopersicum GN=SK PE=1 SV=1	--	--	--	--	--	K00891	2e-22	72	vvi:100244261	shikimate kinase [EC:2.7.1.71]	-	-	-
Unigene24723_All	3201	1.4264	1.1202	1.7386	0.4466	0.6442	-0.348622	0.285547	-1.67532	-1.1468	gi|359488053|ref|XP_002266454.2|	344	1e-92	PREDICTED: uncharacterized protein LOC100246648 [Vitis vinifera]	--	--	--	--	sp|P54873|HMCS_ARATH	198	1e-50	Hydroxymethylglutaryl-CoA synthase OS=Arabidopsis thaliana GN=HMGS PE=1 SV=2	YML126c	146	3e-34	COG3425	3-hydroxy-3-methylglutaryl CoA synthase	K01641	1e-53	210	mtr:MTR_6g089570	hydroxymethylglutaryl-CoA synthase [EC:2.3.3.10]	-	GO:0000166//nucleotide binding;GO:0003723//RNA binding	-
Unigene24734_All	722	2.4799	3.5288	3.2018	18.5612	7.8236	0.508896	0.368601	2.90394	1.65755	gi|251826416|gb|ACT21094.1|	178.7	7e-44	peroxidase [Camellia oleifera]	--	--	--	--	sp|Q9SB81|PER42_ARATH	155	3e-38	Peroxidase 42 OS=Arabidopsis thaliana GN=PER42 PE=1 SV=2	--	--	--	--	--	K00430	4e-43	172	vvi:100241814	peroxidase [EC:1.11.1.7]	GO:0055114//oxidation-reduction process;GO:0006979//response to oxidative stress	GO:0020037//heme binding;GO:0046872//metal ion binding;GO:0004601//peroxidase activity	-
Unigene25391_All	2756	10.6547	12.2233	4.5978	14.7822	4.7498	0.198144	-1.21247	0.472371	-1.16555	gi|460375724|ref|XP_004233654.1|	575.5	1e-162	PREDICTED: S-adenosylmethionine decarboxylase proenzyme-like [Solanum lycopersicum]	--	--	--	--	sp|Q96471|DCAM_IPONI	554	9e-158	S-adenosylmethionine decarboxylase proenzyme OS=Ipomoea nil GN=SAMDC PE=3 SV=1	--	--	--	--	--	K01611	3e-154	544	vvi:100240686	S-adenosylmethionine decarboxylase [EC:4.1.1.50]	GO:0006557//S-adenosylmethioninamine biosynthetic process;GO:0006597//spermine biosynthetic process;GO:0008295//spermidine biosynthetic process	GO:0008792//arginine decarboxylase activity;GO:0004014//adenosylmethionine decarboxylase activity	-
Unigene25677_All	849	0.001	0.1111	0.2017	1.4732	0.001	6.79572	7.65607	10.5247	0	gi|1401037|dbj|BAA07911.1|	322	7e-87	alcohol dehydrogenases homologous [Lactuca sativa]	--	--	--	--	sp|P28032|ADH2_SOLLC	312	1e-85	Alcohol dehydrogenase 2 OS=Solanum lycopersicum GN=ADH2 PE=2 SV=2	PA3629	169	7e-42	COG1062	Zn-dependent alcohol dehydrogenases, class III	K00001	5e-84	308	vvi:100232853	alcohol dehydrogenase [EC:1.1.1.1]	GO:0055114//oxidation-reduction process	GO:0000166//nucleotide binding;GO:0008270//zinc ion binding;GO:0004022//alcohol dehydrogenase (NAD) activity	GO:0005737//cytoplasm
Unigene25773_All	1488	3.6099	2.4098	1.8988	1.2008	1.2654	-0.583045	-0.926871	-1.58796	-1.51237	--	--	--	--	--	--	--	--	sp|P23712|GLNA_LACSA	44.3	8e-06	Glutamine synthetase OS=Lactuca sativa PE=2 SV=2	--	--	--	--	--	--	--	--	--	--	-	-	-
Unigene26218_All	3179	6.6743	9.083	6.356	13.3492	12.3252	0.444552	-0.0704974	1.00006	0.884923	gi|462399797|gb|EMJ05465.1|	1408.7	0	hypothetical protein PRUPE_ppa001783mg [Prunus persica]	gi|225436072|ref|XM_002276872.1|	1917	0	PREDICTED: Vitis vinifera 5-methyltetrahydropteroyltriglutamate--homocysteine methyltransferase-like (LOC100242762), mRNA	sp|O50008|METE_ARATH	1384	0	5-methyltetrahydropteroyltriglutamate--homocysteine methyltransferase OS=Arabidopsis thaliana GN=CIMS PE=1 SV=1	CC0482	746	0	COG0620	Methionine synthase II (cobalamin-independent)	K00549	0	1406	pop:POPTR_821018	5-methyltetrahydropteroyltriglutamate--homocysteine methyltransferase [EC:2.1.1.14]	GO:0009086//methionine biosynthetic process;GO:0009651//response to salt stress;GO:0032259//methylation;GO:0010043//response to zinc ion;GO:0046686//response to cadmium ion	GO:0005507//copper ion binding;GO:0008705//methionine synthase activity;GO:0008270//zinc ion binding;GO:0003871//5-methyltetrahydropteroyltriglutamate-homocysteine S-methyltransferase activity	GO:0005829//cytosol;GO:0005777//peroxisome;GO:0009506//plasmodesma;GO:0009941//chloroplast envelope;GO:0005774//vacuolar membrane;GO:0009570//chloroplast stroma;GO:0005794//Golgi apparatus;GO:0005886//plasma membrane;GO:0048046//apoplast
Unigene26320_All	1761	2.1352	1.9826	1.8475	0.5581	1.5784	-0.106978	-0.208797	-1.93578	-0.435908	gi|449443139|ref|XP_004139338.1|	218.8	3e-162	PREDICTED: 3-hydroxyisobutyryl-CoA hydrolase-like protein 3, mitochondrial-like [Cucumis sativus] >gi|449518115|ref|XP_004166089.1| PREDICTED: 3-hydroxyisobutyryl-CoA hydrolase-like protein 3, mitochondrial-like [Cucumis sativus]	gi|359484611|ref|XM_003633083.1|	710	0	PREDICTED: Vitis vinifera 3-hydroxyisobutyryl-CoA hydrolase-like protein 3, mitochondrial-like, transcript variant 2 (LOC100261210), mRNA	sp|Q9LK08|HIBC7_ARATH	348	7e-96	3-hydroxyisobutyryl-CoA hydrolase-like protein 4, mitochondrial OS=Arabidopsis thaliana GN=At3g24360 PE=2 SV=1	BMEI1196	123	2e-40	COG1024	Enoyl-CoA hydratase/carnithine racemase	K05605	7e-45	140	aly:ARALYDRAFT_668778	3-hydroxyisobutyryl-CoA hydrolase [EC:3.1.2.4]	GO:0008152//metabolic process	GO:0016787//hydrolase activity;GO:0004300//enoyl-CoA hydratase activity	GO:0016020//membrane
Unigene26382_All	2201	0.6915	0.6002	0.389	0.8524	2.2405	-0.204286	-0.829959	0.301801	1.69602	--	--	--	--	gi|310743911|dbj|AB597262.1|	242	1e-60	Camellia sinensis GS1;3 gene for glutamine synthetase, partial cds, allele: GS2B-longer fragment	--	--	--	--	--	--	--	--	--	--	--	--	--	--	-	-	-
Unigene26464_All	1980	1.6277	1.8587	2.0323	75.3085	4.483	0.191459	0.320279	5.53191	1.46163	gi|225451146|ref|XP_002270188.1|	899.4	0	PREDICTED: bifunctional 3-dehydroquinate dehydratase/shikimate dehydrogenase, chloroplastic [Vitis vinifera] >gi|298204990|emb|CBI34297.3| unnamed protein product [Vitis vinifera]	gi|225451145|ref|XM_002270152.1|	839	0	PREDICTED: Vitis vinifera bifunctional 3-dehydroquinate dehydratase/shikimate dehydrogenase, chloroplastic-like (LOC100248678), mRNA	sp|Q9SQT8|DHQSD_ARATH	697	0	Bifunctional 3-dehydroquinate dehydratase/shikimate dehydrogenase, chloroplastic OS=Arabidopsis thaliana GN=EMB3004 PE=1 SV=1	MA4594	172	2e-42	COG0169	Shikimate 5-dehydrogenase	K13832	0	899	vvi:100248678	3-dehydroquinate dehydratase / shikimate dehydrogenase [EC:4.2.1.10 1.1.1.25]	GO:0055114//oxidation-reduction process;GO:0019632//shikimate metabolic process;GO:0009793//embryo development ending in seed dormancy;GO:0006865//amino acid transport	GO:0003855//3-dehydroquinate dehydratase activity;GO:0004764//shikimate 3-dehydrogenase (NADP+) activity;GO:0050661//NADP binding	GO:0005829//cytosol;GO:0009570//chloroplast stroma
Unigene27390_All	1716	1.4608	4.0142	3.1932	2.8114	3.6575	1.45835	1.12824	0.94453	1.3241	gi|378587536|gb|AFC34137.1|	888.3	0	3-hydroxy-3-methylglutaryl-CoA synthase [Camellia sinensis]	gi|378587535|gb|JQ390224.1|	2444	0	Camellia sinensis 3-hydroxy-3-methylglutaryl-CoA synthase mRNA, complete cds	sp|P54873|HMCS_ARATH	766	0	Hydroxymethylglutaryl-CoA synthase OS=Arabidopsis thaliana GN=HMGS PE=1 SV=2	YML126c	392	1e-108	COG3425	3-hydroxy-3-methylglutaryl CoA synthase	K01641	0	825	rcu:RCOM_1683050	hydroxymethylglutaryl-CoA synthase [EC:2.3.3.10]	GO:0008299//isoprenoid biosynthetic process	GO:0004421//hydroxymethylglutaryl-CoA synthase activity	-
Unigene27410_All	3194	0.028	0.0295	0.0536	0.3357	0.8141	0.0752881	0.936806	3.58367	4.86171	gi|359495852|ref|XP_002266379.2|	235.3	5e-60	PREDICTED: uncharacterized protein LOC100254417 [Vitis vinifera]	gi|359495851|ref|XM_002266343.2|	1221	0	PREDICTED: Vitis vinifera uncharacterized LOC100254417 (LOC100254417), mRNA	sp|Q0WM29|MMSA_ARATH	713	0	Methylmalonate-semialdehyde dehydrogenase [acylating], mitochondrial OS=Arabidopsis thaliana GN=ALDH6B2 PE=2 SV=2	PA0747	423	8e-118	COG1012	NAD-dependent aldehyde dehydrogenases	K00140	0	756	rcu:RCOM_0818840	malonate-semialdehyde dehydrogenase (acetylating) / methylmalonate-semialdehyde dehydrogenase [EC:1.2.1.18 1.2.1.27]	GO:0015996//chlorophyll catabolic process;GO:0006979//response to oxidative stress;GO:0055114//oxidation-reduction process	GO:0004028//3-chloroallyl aldehyde dehydrogenase activity;GO:0004491//methylmalonate-semialdehyde dehydrogenase (acylating) activity;GO:0005507//copper ion binding	GO:0005739//mitochondrion
Unigene27950_All	1314	5.5187	7.1813	6.6461	2.4477	6.0729	0.379917	0.26818	-1.1729	0.138057	gi|225451543|ref|XP_002273840.1|	40.8	1e-83	PREDICTED: shikimate kinase, chloroplastic [Vitis vinifera] >gi|296082301|emb|CBI21306.3| unnamed protein product [Vitis vinifera]	gi|359488451|ref|XM_002273804.2|	198	1e-47	PREDICTED: Vitis vinifera shikimate kinase, chloroplastic-like (LOC100266919), mRNA	sp|Q9LW20|SKL1_ARATH	247	1e-65	Probable inactive shikimate kinase like 1, chloroplastic OS=Arabidopsis thaliana GN=SKL1 PE=2 SV=1	alr1244	84.7	3e-16	COG0703	Shikimate kinase	K00891	9e-85	293	vvi:100266919	shikimate kinase [EC:2.7.1.71]	GO:0006636//unsaturated fatty acid biosynthetic process;GO:0019288//isopentenyl diphosphate biosynthetic process, mevalonate-independent pathway;GO:0006766//vitamin metabolic process;GO:0006546//glycine catabolic process;GO:0019748//secondary metabolic process;GO:0016310//phosphorylation;GO:0009106//lipoate metabolic process;GO:0009108//coenzyme biosynthetic process;GO:0015995//chlorophyll biosyn…	GO:0004765//shikimate kinase activity;GO:0005524//ATP binding	GO:0009570//chloroplast stroma
Unigene28478_All	697	7.3213	15.163	22.2336	3.4609	29.0722	1.05038	1.60257	-1.08095	1.98947	gi|223635590|sp|A7NY33.1|PER4_VITVI	236.5	2e-61	RecName: Full=Peroxidase 4; Flags: Precursor	gi|359478361|ref|XM_002269882.2|	87.7	1e-14	PREDICTED: Vitis vinifera Peroxidase 4 (LOC100257005), mRNA	sp|A7NY33|PER4_VITVI	236	9e-63	Peroxidase 4 OS=Vitis vinifera GN=GSVIVT00023967001 PE=1 SV=1	--	--	--	--	--	K00430	2e-62	236	vvi:100257005	peroxidase [EC:1.11.1.7]	GO:0055114//oxidation-reduction process;GO:0006979//response to oxidative stress	GO:0020037//heme binding;GO:0046872//metal ion binding;GO:0004601//peroxidase activity	GO:0048046//apoplast;GO:0005618//cell wall
Unigene28967_All	2430	2.4316	0.6213	1.2332	1.5809	2.0663	-1.96854	-0.979499	-0.62116	-0.234856	gi|224141201|ref|XP_002323963.1|	102.1	1e-134	predicted protein [Populus trichocarpa] >gi|222866965|gb|EEF04096.1| predicted protein [Populus trichocarpa]	gi|359475732|ref|XM_003631696.1|	103	9e-19	PREDICTED: Vitis vinifera probable 2-oxoglutarate/Fe(II)-dependent dioxygenase-like (LOC100253706), mRNA	sp|D4N501|DIOX2_PAPSO	173	1e-50	Probable 2-oxoglutarate/Fe(II)-dependent dioxygenase OS=Papaver somniferum GN=DIOX2 PE=2 SV=1	PA4191	90.5	2e-23	COG3491	Isopenicillin N synthase and related dioxygenases	K06892	1e-53	198	pop:POPTR_550478		GO:0051555//flavonol biosynthetic process;GO:0055114//oxidation-reduction process	GO:0045431//flavonol synthase activity;GO:0005506//iron ion binding;GO:0016702//oxidoreductase activity, acting on single donors with incorporation of molecular oxygen, incorporation of two atoms of oxygen;GO:0050589//leucocyanidin oxygenase activity	-
Unigene29368_All	1914	0.6081	1.6762	0.7157	0.6535	2.6233	1.46281	0.235046	0.103879	2.109	gi|378587536|gb|AFC34137.1|	936.8	0	3-hydroxy-3-methylglutaryl-CoA synthase [Camellia sinensis]	gi|378587535|gb|JQ390224.1|	3182	0	Camellia sinensis 3-hydroxy-3-methylglutaryl-CoA synthase mRNA, complete cds	sp|P54873|HMCS_ARATH	785	0	Hydroxymethylglutaryl-CoA synthase OS=Arabidopsis thaliana GN=HMGS PE=1 SV=2	YML126c	397	4e-110	COG3425	3-hydroxy-3-methylglutaryl CoA synthase	K01641	0	831	rcu:RCOM_1683050	hydroxymethylglutaryl-CoA synthase [EC:2.3.3.10]	GO:0008299//isoprenoid biosynthetic process	GO:0004421//hydroxymethylglutaryl-CoA synthase activity	-
Unigene30002_All	724	20.1556	19.4199	18.5663	9.1316	4.9536	-0.053645	-0.118494	-1.14224	-2.02463	gi|255597857|ref|XP_002536874.1|	61.6	1e-08	acetyl-CoA acetyltransferase, mitochondrial, putative [Ricinus communis] >gi|223518273|gb|EEF25509.1| acetyl-CoA acetyltransferase, mitochondrial, putative [Ricinus communis]	gi|469469461|gb|KC342946.1|	137	2e-29	Camellia chekiangoleosa isolate zjs01 acetyl-CoA C-acetyltransferase (AACT) mRNA, complete cds	sp|Q9FIK7|THIC2_ARATH	54.7	5e-08	Probable acetyl-CoA acetyltransferase, cytosolic 2 OS=Arabidopsis thaliana GN=At5g47720 PE=2 SV=1	--	--	--	--	--	K00626	1e-09	61.6	rcu:RCOM_1926900	acetyl-CoA C-acetyltransferase [EC:2.3.1.9]	-	-	-
Unigene30631_All	1374	15.7679	8.4473	2.4302	42.2649	20.2291	-0.900428	-2.69784	1.42247	0.359442	gi|255568557|ref|XP_002525252.1|	558.5	9e-158	Peroxidase 73 precursor, putative [Ricinus communis] >gi|223535410|gb|EEF37080.1| Peroxidase 73 precursor, putative [Ricinus communis]	gi|349706795|emb|FQ384939.1|	414	1e-112	Vitis vinifera clone SS0AEB3YO17	sp|Q9SZE7|PER51_ARATH	498	4e-141	Peroxidase 51 OS=Arabidopsis thaliana GN=PER51 PE=2 SV=1	--	--	--	--	--	K00430	7e-159	558	rcu:RCOM_0578390	peroxidase [EC:1.11.1.7]	GO:0009651//response to salt stress;GO:0055114//oxidation-reduction process;GO:0006979//response to oxidative stress	GO:0020037//heme binding;GO:0046872//metal ion binding;GO:0004601//peroxidase activity;GO:0005515//protein binding	GO:0005576//extracellular region;GO:0005737//cytoplasm
Unigene30762_All	3475	2.9112	1.5478	1.7247	2.4938	1.0837	-0.911395	-0.755269	-0.223268	-1.42565	gi|302143843|emb|CBI22704.3|	142.5	2e-105	unnamed protein product [Vitis vinifera]	gi|123663701|emb|AM462014.1|	210	7e-51	Vitis vinifera, whole genome shotgun sequence, contig VV78X232816.9, clone ENTAV 115	sp|Q05466|HAT4_ARATH	143	6e-34	Homeobox-leucine zipper protein HAT4 OS=Arabidopsis thaliana GN=HAT4 PE=1 SV=1	--	--	--	--	--	K00472	7e-61	168	rcu:RCOM_0853250	prolyl 4-hydroxylase [EC:1.14.11.2]	GO:0055114//oxidation-reduction process	GO:0031418//L-ascorbic acid binding;GO:0005506//iron ion binding;GO:0004656//procollagen-proline 4-dioxygenase activity	-
Unigene32368_All	2065	7.8904	2.2848	1.1609	2.3363	3.517	-1.78803	-2.76485	-1.75587	-1.16575	gi|297744048|emb|CBI37018.3|	251.5	4e-65	unnamed protein product [Vitis vinifera]	gi|189345251|gb|EU703623.1|	432	1e-118	Panax ginseng S-adenosylmethionine synthetase mRNA, complete cds	sp|Q9AT56|METK1_ELAUM	248	7e-66	S-adenosylmethionine synthase 1 OS=Elaeagnus umbellata GN=SAMS1 PE=2 SV=1	YLR180w	171	3e-42	COG0192	S-adenosylmethionine synthetase	K00789	4e-65	248	vvi:100243560	S-adenosylmethionine synthetase [EC:2.5.1.6]	GO:0006556//S-adenosylmethionine biosynthetic process;GO:0006730//one-carbon metabolic process	GO:0004478//methionine adenosyltransferase activity;GO:0046872//metal ion binding;GO:0005524//ATP binding	-
Unigene33055_All	2610	1.9209	2.1692	3.8708	0.2054	1.855	0.175381	1.01085	-3.22527	-0.0503632	gi|378587536|gb|AFC34137.1|	694.9	0	3-hydroxy-3-methylglutaryl-CoA synthase [Camellia sinensis]	gi|378587535|gb|JQ390224.1|	1961	0	Camellia sinensis 3-hydroxy-3-methylglutaryl-CoA synthase mRNA, complete cds	sp|P54873|HMCS_ARATH	589	3e-168	Hydroxymethylglutaryl-CoA synthase OS=Arabidopsis thaliana GN=HMGS PE=1 SV=2	SPAC4F8.14c	284	5e-76	COG3425	3-hydroxy-3-methylglutaryl CoA synthase	K01641	0	643	rcu:RCOM_1683050	hydroxymethylglutaryl-CoA synthase [EC:2.3.3.10]	GO:0008299//isoprenoid biosynthetic process	GO:0004421//hydroxymethylglutaryl-CoA synthase activity	-
Unigene33340_All	1612	1.1107	0.761	1.0091	3.0482	1.2793	-0.545501	-0.1384	1.45649	0.203885	gi|147819777|emb|CAN76196.1|	296.2	1e-78	hypothetical protein VITISV_041073 [Vitis vinifera]	gi|147819776|emb|AM440258.2|	747	0	Vitis vinifera contig VV78X164601.9, whole genome shotgun sequence	sp|Q9LQR0|LBD1_ARATH	213	2e-55	LOB domain-containing protein 1 OS=Arabidopsis thaliana GN=LBD1 PE=2 SV=1	--	--	--	--	--	K01955	5e-61	233	vvi:100262205	carbamoyl-phosphate synthase large subunit [EC:6.3.5.5]	-	-	-
Unigene33401_All	1848	4.2631	5.5147	4.911	1.9338	4.7062	0.37138	0.204114	-1.14046	0.14266	gi|225451543|ref|XP_002273840.1|	40.8	1e-83	PREDICTED: shikimate kinase, chloroplastic [Vitis vinifera] >gi|296082301|emb|CBI21306.3| unnamed protein product [Vitis vinifera]	gi|359488451|ref|XM_002273804.2|	198	1e-47	PREDICTED: Vitis vinifera shikimate kinase, chloroplastic-like (LOC100266919), mRNA	sp|Q9LW20|SKL1_ARATH	247	1e-65	Probable inactive shikimate kinase like 1, chloroplastic OS=Arabidopsis thaliana GN=SKL1 PE=2 SV=1	alr1244	84.7	5e-16	COG0703	Shikimate kinase	K00891	1e-84	293	vvi:100266919	shikimate kinase [EC:2.7.1.71]	GO:0006636//unsaturated fatty acid biosynthetic process;GO:0019288//isopentenyl diphosphate biosynthetic process, mevalonate-independent pathway;GO:0006766//vitamin metabolic process;GO:0006546//glycine catabolic process;GO:0019748//secondary metabolic process;GO:0016310//phosphorylation;GO:0009106//lipoate metabolic process;GO:0009108//coenzyme biosynthetic process;GO:0015995//chlorophyll biosyn…	GO:0004765//shikimate kinase activity;GO:0005524//ATP binding	GO:0009570//chloroplast stroma
Unigene33666_All	2832	11.2223	14.6941	13.0301	38.7083	25.5812	0.388869	0.21548	1.78627	1.18872	gi|347361140|gb|AEO86798.1|	1436.8	0	methionine synthase [Camellia sinensis]	gi|347361139|gb|JF795472.1|	3342	0	Camellia sinensis methionine synthase mRNA, complete cds	sp|O50008|METE_ARATH	1382	0	5-methyltetrahydropteroyltriglutamate--homocysteine methyltransferase OS=Arabidopsis thaliana GN=CIMS PE=1 SV=1	CC0482	751	0	COG0620	Methionine synthase II (cobalamin-independent)	K00549	0	1404	pop:POPTR_573959	5-methyltetrahydropteroyltriglutamate--homocysteine methyltransferase [EC:2.1.1.14]	GO:0009086//methionine biosynthetic process;GO:0009651//response to salt stress;GO:0032259//methylation;GO:0010043//response to zinc ion;GO:0046686//response to cadmium ion	GO:0005507//copper ion binding;GO:0008705//methionine synthase activity;GO:0008270//zinc ion binding;GO:0003871//5-methyltetrahydropteroyltriglutamate-homocysteine S-methyltransferase activity	GO:0005829//cytosol;GO:0005777//peroxisome;GO:0009506//plasmodesma;GO:0009941//chloroplast envelope;GO:0005774//vacuolar membrane;GO:0009570//chloroplast stroma;GO:0005794//Golgi apparatus;GO:0005886//plasma membrane;GO:0048046//apoplast
Unigene34879_All	731	6.001	5.1635	5.8562	23.7103	9.8124	-0.216854	-0.0352381	1.98224	0.709403	gi|255563190|ref|XP_002522598.1|	119.4	5e-26	copper ion binding protein, putative [Ricinus communis] >gi|223538074|gb|EEF39685.1| copper ion binding protein, putative [Ricinus communis]	gi|310743923|dbj|AB597268.1|	93.7	2e-16	Camellia sinensis CsGS1;2 gene for glutamine synthetase, partial cds, allele: GS1C-874bp fragment	sp|Q9ZT16|AGP4_ARATH	90.1	1e-18	Classical arabinogalactan protein 4 OS=Arabidopsis thaliana GN=AGP4 PE=1 SV=1	all3826	65.1	1e-10	COG3409	Putative peptidoglycan-binding domain-containing protein	K01115	5e-13	71.6	vcn:VOLCADRAFT_99471	phospholipase D [EC:3.1.4.4]	GO:0071704;GO:0044238//primary metabolic process	-	GO:0016020//membrane
Unigene35261_All	2507	0.9285	1.9949	0.8538	2.3164	1.6452	1.10334	-0.121004	1.31891	0.825289	gi|347361140|gb|AEO86798.1|	525.4	1e-147	methionine synthase [Camellia sinensis]	gi|347361139|gb|JF795472.1|	2349	0	Camellia sinensis methionine synthase mRNA, complete cds	sp|Q42699|METE_CATRO	674	0	5-methyltetrahydropteroyltriglutamate--homocysteine methyltransferase OS=Catharanthus roseus GN=METE PE=2 SV=1	NMB0944	333	9e-91	COG0620	Methionine synthase II (cobalamin-independent)	K00549	0	672	pop:POPTR_573959	5-methyltetrahydropteroyltriglutamate--homocysteine methyltransferase [EC:2.1.1.14]	GO:0009086//methionine biosynthetic process;GO:0009651//response to salt stress;GO:0032259//methylation;GO:0010043//response to zinc ion;GO:0046686//response to cadmium ion	GO:0005507//copper ion binding;GO:0008705//methionine synthase activity;GO:0008270//zinc ion binding;GO:0003871//5-methyltetrahydropteroyltriglutamate-homocysteine S-methyltransferase activity	GO:0005829//cytosol;GO:0005777//peroxisome;GO:0009941//chloroplast envelope;GO:0009570//chloroplast stroma;GO:0005886//plasma membrane;GO:0048046//apoplast
Unigene35702_All	3641	4.2046	2.3066	1.7401	1.6195	1.8469	-0.866201	-1.2728	-1.37642	-1.18686	gi|224141201|ref|XP_002323963.1|	102.1	1e-134	predicted protein [Populus trichocarpa] >gi|222866965|gb|EEF04096.1| predicted protein [Populus trichocarpa]	gi|359475732|ref|XM_003631696.1|	103	1e-18	PREDICTED: Vitis vinifera probable 2-oxoglutarate/Fe(II)-dependent dioxygenase-like (LOC100253706), mRNA	sp|D4N501|DIOX2_PAPSO	173	2e-50	Probable 2-oxoglutarate/Fe(II)-dependent dioxygenase OS=Papaver somniferum GN=DIOX2 PE=2 SV=1	PA4191	90.5	4e-23	COG3491	Isopenicillin N synthase and related dioxygenases	K06892	2e-53	198	pop:POPTR_550478		GO:0051555//flavonol biosynthetic process;GO:0055114//oxidation-reduction process	GO:0045431//flavonol synthase activity;GO:0005506//iron ion binding;GO:0016702//oxidoreductase activity, acting on single donors with incorporation of molecular oxygen, incorporation of two atoms of oxygen;GO:0050589//leucocyanidin oxygenase activity	-
Unigene35825_All	710	1.2609	0.7974	2.2912	4.7817	3.5359	-0.661078	0.86165	1.92307	1.48762	gi|86156028|gb|ABC86745.1|	238.4	8e-62	pollen-specific protein [Vitis pseudoreticulata]	gi|359492833|ref|XM_003634423.1|	157	2e-35	PREDICTED: Vitis vinifera pollen-specific protein C13-like (LOC100854472), mRNA	sp|P33050|PSC13_MAIZE	142	1e-34	Pollen-specific protein C13 OS=Zea mays GN=MGS1 PE=2 SV=1	--	--	--	--	--	K01834	3e-62	236	vvi:100245371	2,3-bisphosphoglycerate-dependent phosphoglycerate mutase [EC:5.4.2.1]	GO:0007030//Golgi organization;GO:0006816//calcium ion transport;GO:0042546//cell wall biogenesis;GO:0019344//cysteine biosynthetic process;GO:0009651//response to salt stress	-	GO:0005615//extracellular space
Unigene36528_All	499	4.6646	2.8365	2.5737	80.7474	3.4139	-0.717642	-0.857909	4.11359	-0.450333	gi|1171998|sp|P45726.1|PALY_CAMSI	211.5	4e-54	RecName: Full=Phenylalanine ammonia-lyase >gi|662271|dbj|BAA05643.1| phenylalanine ammonia-lyase [Camellia sinensis]	gi|662270|dbj|D26596.1|CMEPAL	882	0	Camellia sinensis PAL mRNA for phenylalanine ammonia-lyase, complete cds	sp|P45726|PALY_CAMSI	211	2e-55	Phenylalanine ammonia-lyase OS=Camellia sinensis GN=PAL PE=2 SV=1	slr0592	50.1	2e-06	COG1649	Uncharacterized protein conserved in bacteria	K10775	1e-37	153	vvi:100241377	phenylalanine ammonia-lyase [EC:4.3.1.24]	-	-	-
Unigene36583_All	2443	4.9105	10.1199	7.2195	2.1942	5.9089	1.04325	0.556029	-1.16217	0.26702	gi|225464748|ref|XP_002264621.1|	483.4	8e-135	PREDICTED: zinc transporter 5 isoform 1 [Vitis vinifera]	gi|310743911|dbj|AB597262.1|	170	4e-39	Camellia sinensis GS1;3 gene for glutamine synthetase, partial cds, allele: GS2B-longer fragment	sp|A3BI11|ZIP8_ORYSJ	409	3e-114	Zinc transporter 8 OS=Oryza sativa subsp. japonica GN=ZIP8 PE=2 SV=1	ECU09g0740	60.1	2e-08	COG0428	Predicted divalent heavy-metal cations transporter	K14709	6e-136	483	vvi:100255284	solute carrier family 39 (zinc transporter), member 1/2/3	GO:0071577//zinc ion transmembrane transport;GO:0055114//oxidation-reduction process	GO:0032440//2-alkenal reductase [NAD(P)] activity;GO:0005385//zinc ion transmembrane transporter activity	GO:0016021//integral to membrane
Unigene36970_All	1966	7.8323	8.0635	6.663	3.7263	5.9743	0.0419702	-0.233264	-1.07169	-0.390666	gi|429535127|emb|CCP37652.1|	1003.8	0	catalase-3 [Nicotiana tabacum]	--	--	--	--	sp|O24339|CATA_SOLAP	994	0	Catalase OS=Soldanella alpina PE=2 SV=1	RSp1581	445	1e-124	COG0753	Catalase	K03781	0	992	vvi:100244516	catalase [EC:1.11.1.6]	GO:0042744//hydrogen peroxide catabolic process;GO:0055114//oxidation-reduction process;GO:0009416//response to light stimulus;GO:0009409//response to cold;GO:0009737//response to abscisic acid stimulus;GO:0009970//cellular response to sulfate starvation;GO:0006995//cellular response to nitrogen starvation;GO:0046686//response to cadmium ion;GO:0016036//cellular response to phosphate starvation	GO:0050897//cobalt ion binding;GO:0004096//catalase activity;GO:0020037//heme binding	GO:0005618//cell wall;GO:0005777//peroxisome;GO:0005739//mitochondrion;GO:0009941//chloroplast envelope;GO:0009570//chloroplast stroma;GO:0005773//vacuole;GO:0022626//cytosolic ribosome;GO:0005886//plasma membrane;GO:0048046//apoplast
Unigene37014_All	1389	1.418	0.7473	0.1849	8.7476	2.2593	-0.924098	-2.93904	2.62503	0.672018	gi|255568557|ref|XP_002525252.1|	562.8	5e-159	Peroxidase 73 precursor, putative [Ricinus communis] >gi|223535410|gb|EEF37080.1| Peroxidase 73 precursor, putative [Ricinus communis]	--	--	--	--	sp|Q43873|PER73_ARATH	492	2e-139	Peroxidase 73 OS=Arabidopsis thaliana GN=PER73 PE=1 SV=1	--	--	--	--	--	K00430	4e-160	562	rcu:RCOM_0578390	peroxidase [EC:1.11.1.7]	GO:0009651//response to salt stress;GO:0055114//oxidation-reduction process;GO:0006979//response to oxidative stress	GO:0020037//heme binding;GO:0046872//metal ion binding;GO:0004601//peroxidase activity	GO:0005737//cytoplasm
Unigene37517_All	1427	2.6349	2.7773	2.2799	0.7513	1.6965	0.0759348	-0.208778	-1.81029	-0.635187	gi|225434133|ref|XP_002277485.1|	623.6	2e-177	PREDICTED: cysteine synthase, chloroplastic/chromoplastic isoform 1 [Vitis vinifera] >gi|296084309|emb|CBI24697.3| unnamed protein product [Vitis vinifera]	--	--	--	--	sp|O81155|CYSKP_SOLTU	585	3e-167	Cysteine synthase, chloroplastic/chromoplastic OS=Solanum tuberosum PE=2 SV=1	all2521	387	3e-107	COG0031	Cysteine synthase	K01738	2e-178	623	vvi:100233046	cysteine synthase A [EC:2.5.1.47]	GO:0048868//pollen tube development;GO:0006535//cysteine biosynthetic process from serine;GO:0046686//response to cadmium ion	GO:0008270//zinc ion binding;GO:0005524//ATP binding;GO:0016740//transferase activity;GO:0004124//cysteine synthase activity	GO:0005739//mitochondrion;GO:0009941//chloroplast envelope;GO:0009570//chloroplast stroma;GO:0048046//apoplast
Unigene37595_All	1504	2.5	2.6351	2.5048	0.6534	1.0731	0.0759296	0.00276732	-1.93589	-1.22014	gi|462409466|gb|EMJ14800.1|	104.8	4e-21	hypothetical protein PRUPE_ppa002416mg [Prunus persica]	--	--	--	--	sp|P03010|TRAC9_MAIZE	87.8	1e-17	Putative AC9 transposase OS=Zea mays PE=4 SV=1	--	--	--	--	--	K00001	1e-08	59.7	gmx:100787307	alcohol dehydrogenase [EC:1.1.1.1]	-	GO:0003676//nucleic acid binding	GO:0009536//plastid
Unigene37892_All	4586	19.3262	20.5967	21.8432	10.2082	4.6531	0.0918552	0.176626	-0.920829	-2.05429	gi|332322201|emb|CCA66222.1|	602.1	3e-170	hypothetical protein [Beta vulgaris subsp. vulgaris]	--	--	--	--	sp|Q39547|CUCM1_CUCME	84	7e-16	Cucumisin OS=Cucumis melo PE=1 SV=1	--	--	--	--	--	K13148	9e-112	404	vvi:100261060	integrator complex subunit 11 [EC:3.1.27.-]	-	-	-
Unigene3817_All	713	0.6278	1.5881	1.0807	4.8868	2.6408	1.33892	0.783589	2.96051	2.0726	gi|5915815|sp|Q42716.1|C71A8_MENPI	290.4	1e-77	RecName: Full=Cytochrome P450 71A8 >gi|493475|emb|CAA83941.1| cytochrome P-450 oxidase [Mentha x piperita]	--	--	--	--	sp|Q42716|C71A8_MENPI	290	6e-79	Cytochrome P450 71A8 OS=Mentha piperita GN=CYP71A8 PE=3 SV=1	BH0579	78.2	1e-14	COG2124	Cytochrome P450	K00517	2e-53	206	ath:AT2G30750	[EC:1.14.-.-]	GO:0051707//response to other organism	GO:0005488//binding;GO:0016705//oxidoreductase activity, acting on paired donors, with incorporation or reduction of molecular oxygen;GO:0004497//monooxygenase activity	-
Unigene38251_All	1483	2.4751	2.9269	2.598	8.5546	6.0459	0.241887	0.0699146	1.78921	1.28847	gi|347361140|gb|AEO86798.1|	810.4	0	methionine synthase [Camellia sinensis]	gi|347361139|gb|JF795472.1|	2403	0	Camellia sinensis methionine synthase mRNA, complete cds	sp|Q42699|METE_CATRO	749	0	5-methyltetrahydropteroyltriglutamate--homocysteine methyltransferase OS=Catharanthus roseus GN=METE PE=2 SV=1	CC0482	343	4e-94	COG0620	Methionine synthase II (cobalamin-independent)	K00549	0	739	rcu:RCOM_1321820	5-methyltetrahydropteroyltriglutamate--homocysteine methyltransferase [EC:2.1.1.14]	GO:0009086//methionine biosynthetic process;GO:0009651//response to salt stress;GO:0032259//methylation;GO:0010043//response to zinc ion;GO:0046686//response to cadmium ion	GO:0005507//copper ion binding;GO:0008705//methionine synthase activity;GO:0008270//zinc ion binding;GO:0003871//5-methyltetrahydropteroyltriglutamate-homocysteine S-methyltransferase activity	GO:0005829//cytosol;GO:0005777//peroxisome;GO:0009941//chloroplast envelope;GO:0009570//chloroplast stroma;GO:0005886//plasma membrane;GO:0048046//apoplast
Unigene38338_All	2357	9.2298	12.611	4.0684	10.3101	2.6628	0.450311	-1.18184	0.159687	-1.79336	gi|460375724|ref|XP_004233654.1|	575.9	1e-162	PREDICTED: S-adenosylmethionine decarboxylase proenzyme-like [Solanum lycopersicum]	gi|359488355|ref|XM_002282672.2|	339	8e-90	PREDICTED: Vitis vinifera S-adenosyl-L-methionine decarboxylase, transcript variant 2 (SAMDC), mRNA	sp|Q96471|DCAM_IPONI	555	6e-158	S-adenosylmethionine decarboxylase proenzyme OS=Ipomoea nil GN=SAMDC PE=3 SV=1	--	--	--	--	--	K01611	3e-155	547	vvi:100240686	S-adenosylmethionine decarboxylase [EC:4.1.1.50]	GO:0006557//S-adenosylmethioninamine biosynthetic process;GO:0006597//spermine biosynthetic process;GO:0008295//spermidine biosynthetic process	GO:0008792//arginine decarboxylase activity;GO:0004014//adenosylmethionine decarboxylase activity	-
Unigene38498_All	3864	15.3843	9.8172	6.7138	9.0405	2.5757	-0.648075	-1.19626	-0.766984	-2.57842	gi|359482963|ref|XP_003632867.1|	1148.3	0	PREDICTED: polyphosphoinositide phosphatase-like isoform 1 [Vitis vinifera]	gi|359482962|ref|XM_003632819.1|	799	0	PREDICTED: Vitis vinifera polyphosphoinositide phosphatase-like, transcript variant 1 (LOC100249754), mRNA	sp|P24805|TSJT1_TOBAC	114	3e-25	Stem-specific protein TSJT1 OS=Nicotiana tabacum GN=TSJT1 PE=2 SV=1	YNL325c	362	3e-99	COG5329	Phosphoinositide polyphosphatase (Sac family)	K01953	4e-06	52.8	zma:100192350	asparagine synthase (glutamine-hydrolysing) [EC:6.3.5.4]	-	GO:0042578//phosphoric ester hydrolase activity	-
Unigene39121_All	2407	0.7811	0.392	0.3557	1.3733	2.1977	-0.994654	-1.13485	0.814068	1.49242	gi|460372757|ref|XP_004232192.1|	174.1	1e-41	PREDICTED: chorismate mutase, chloroplastic-like [Solanum lycopersicum]	gi|123673911|emb|AM434350.1|	167	7e-38	Vitis vinifera, whole genome shotgun sequence, contig VV78X178339.3, clone ENTAV 115	sp|P42738|CHMU_ARATH	165	1e-40	Chorismate mutase, chloroplastic OS=Arabidopsis thaliana GN=CM1 PE=2 SV=3	SPAC16E8.04c	78.2	6e-14	COG1605	Chorismate mutase	K01850	2e-40	166	vvi:100266283	chorismate mutase [EC:5.4.99.5]	GO:0006007//glucose catabolic process;GO:0042742//defense response to bacterium;GO:0000162//tryptophan biosynthetic process	GO:0004106//chorismate mutase activity	GO:0005829//cytosol;GO:0009536//plastid
Unigene39583_All	1440	0.4352	0.1966	0.2973	1.1788	3.7981	-1.14642	-0.549759	1.43757	3.12553	gi|225434133|ref|XP_002277485.1|	621.3	1e-176	PREDICTED: cysteine synthase, chloroplastic/chromoplastic isoform 1 [Vitis vinifera] >gi|296084309|emb|CBI24697.3| unnamed protein product [Vitis vinifera]	gi|225434132|ref|XM_002277449.1|	991	0	PREDICTED: Vitis vinifera O-acetylserine(thiol)-lyase, transcript variant 1 (LOC100233046), mRNA	sp|O81155|CYSKP_SOLTU	578	3e-165	Cysteine synthase, chloroplastic/chromoplastic OS=Solanum tuberosum PE=2 SV=1	all2521	381	1e-105	COG0031	Cysteine synthase	K01738	1e-177	621	vvi:100233046	cysteine synthase A [EC:2.5.1.47]	GO:0048868//pollen tube development;GO:0006535//cysteine biosynthetic process from serine;GO:0046686//response to cadmium ion	GO:0008270//zinc ion binding;GO:0005524//ATP binding;GO:0016740//transferase activity;GO:0004124//cysteine synthase activity	GO:0005739//mitochondrion;GO:0009941//chloroplast envelope;GO:0009570//chloroplast stroma;GO:0048046//apoplast
Unigene39591_All	2301	4.0074	5.5773	4.9116	1.5919	4.2473	0.4769	0.293527	-1.33192	0.0838795	gi|225451543|ref|XP_002273840.1|	40.8	2e-81	PREDICTED: shikimate kinase, chloroplastic [Vitis vinifera] >gi|296082301|emb|CBI21306.3| unnamed protein product [Vitis vinifera]	gi|359488451|ref|XM_002273804.2|	198	2e-47	PREDICTED: Vitis vinifera shikimate kinase, chloroplastic-like (LOC100266919), mRNA	sp|Q9LW20|SKL1_ARATH	177	2e-44	Probable inactive shikimate kinase like 1, chloroplastic OS=Arabidopsis thaliana GN=SKL1 PE=2 SV=1	alr1244	84.7	6e-16	COG0703	Shikimate kinase	K00891	2e-82	199	vvi:100266919	shikimate kinase [EC:2.7.1.71]	GO:0006636//unsaturated fatty acid biosynthetic process;GO:0019288//isopentenyl diphosphate biosynthetic process, mevalonate-independent pathway;GO:0006766//vitamin metabolic process;GO:0006546//glycine catabolic process;GO:0019748//secondary metabolic process;GO:0016310//phosphorylation;GO:0009106//lipoate metabolic process;GO:0009108//coenzyme biosynthetic process;GO:0015995//chlorophyll biosyn…	GO:0004765//shikimate kinase activity;GO:0005524//ATP binding	GO:0009570//chloroplast stroma
Unigene39652_All	1103	12.743	6.4163	7.9951	4.2119	6.1779	-0.989891	-0.672517	-1.59716	-1.04452	gi|400131576|emb|CCH50976.1|	29.3	1e-07	T4.15 [Malus x robusta]	gi|67423357|dbj|AB115183.1|	60	5e-06	Camellia sinensis CsGS1;1 mRNA for glutamine synthetase, complete cds	--	--	--	--	--	--	--	--	--	--	--	--	--	--	-	-	-
Unigene40093_All	1048	10.4218	4.6821	5.3103	7.9282	5.7321	-1.15438	-0.972739	-0.394539	-0.862469	gi|394987256|gb|AFN42875.1|	488.4	8e-137	glutamine synthetase [Camellia sinensis]	gi|394987255|gb|JQ925872.1|	1959	0	Camellia sinensis clone 1 glutamine synthetase mRNA, complete cds	--	--	--	--	slr1756	144	2e-34	COG0174	Glutamine synthetase	--	--	--	--	--	GO:0010311//lateral root formation;GO:0002679//respiratory burst involved in defense response;GO:0010200//response to chitin;GO:0009617//response to bacterium;GO:0048829//root cap development;GO:0006542//glutamine biosynthetic process;GO:0006569//tryptophan catabolic process;GO:0009684//indoleacetic acid biosynthetic process;GO:0009737//response to abscisic acid stimulus;GO:0009399//nitrogen fixa…	GO:0043015//gamma-tubulin binding;GO:0043621//protein self-association;GO:0008017//microtubule binding;GO:0004356//glutamate-ammonia ligase activity;GO:0005524//ATP binding	GO:0005829//cytosol
Unigene40360_All	1854	14.3897	5.0897	2.0319	79.8483	15.0885	-1.49938	-2.82414	2.47223	0.0684129	gi|469469088|gb|AGH32777.1|	984.9	0	cinnamic acid 4-hydroxylase [Camellia chekiangoleosa]	gi|67983270|gb|AY641731.2|	2050	0	Camellia sinensis trans-cinnamate 4-hydroxylase (C4H) mRNA, complete cds	sp|P48522|TCMO_CATRO	936	0	Trans-cinnamate 4-monooxygenase OS=Catharanthus roseus GN=CYP73A4 PE=2 SV=1	alr1450	109	2e-23	COG2124	Cytochrome P450	K00487	0	946	rcu:RCOM_1164350	trans-cinnamate 4-monooxygenase [EC:1.14.13.11]	GO:0009555//pollen development;GO:0009611//response to wounding;GO:0009808//lignin metabolic process;GO:0040007//growth;GO:0009416//response to light stimulus;GO:0055114//oxidation-reduction process;GO:0080167//response to karrikin	GO:0016710//trans-cinnamate 4-monooxygenase activity;GO:0009055//electron carrier activity;GO:0005506//iron ion binding;GO:0020037//heme binding	GO:0009505//plant-type cell wall;GO:0005886//plasma membrane;GO:0005783//endoplasmic reticulum
Unigene40567_All	1028	28.042	7.8941	3.4147	169.471	32.4453	-1.82874	-3.03776	2.59537	0.21042	gi|469469088|gb|AGH32777.1|	485.7	5e-136	cinnamic acid 4-hydroxylase [Camellia chekiangoleosa]	gi|469469087|gb|KC357588.1|	1620	0	Camellia chekiangoleosa isolate zjs01 cinnamic acid 4-hydroxylase (C4H) mRNA, complete cds	sp|P48522|TCMO_CATRO	455	2e-128	Trans-cinnamate 4-monooxygenase OS=Catharanthus roseus GN=CYP73A4 PE=2 SV=1	alr1450	94	4e-19	COG2124	Cytochrome P450	K00487	8e-128	454	rcu:RCOM_1164350	trans-cinnamate 4-monooxygenase [EC:1.14.13.11]	GO:0009555//pollen development;GO:0009611//response to wounding;GO:0009808//lignin metabolic process;GO:0040007//growth;GO:0009416//response to light stimulus;GO:0055114//oxidation-reduction process;GO:0080167//response to karrikin	GO:0016710//trans-cinnamate 4-monooxygenase activity;GO:0009055//electron carrier activity;GO:0005506//iron ion binding;GO:0020037//heme binding	GO:0009505//plant-type cell wall;GO:0005886//plasma membrane;GO:0005783//endoplasmic reticulum
Unigene40652_All	1667	3.1149	1.5284	0.7704	2.8405	2.2052	-1.02716	-2.01551	-0.133041	-0.498276	gi|76782196|gb|ABA54868.1|	162.2	2e-38	putative shikimate kinase [Fagus sylvatica]	gi|359480716|ref|XM_002279896.2|	168	1e-38	PREDICTED: Vitis vinifera shikimate kinase (LOC100262762), mRNA	sp|Q00497|SK_SOLLC	160	2e-39	Shikimate kinase, chloroplastic OS=Solanum lycopersicum GN=SK PE=1 SV=1	sll1669	68.6	3e-11	COG0703	Shikimate kinase	K00891	3e-39	161	rcu:RCOM_0210250	shikimate kinase [EC:2.7.1.71]	GO:0009423//chorismate biosynthetic process;GO:0016310//phosphorylation;GO:0009073//aromatic amino acid family biosynthetic process	GO:0004765//shikimate kinase activity;GO:0046872//metal ion binding;GO:0005524//ATP binding	GO:0009507//chloroplast
Unigene40745_All	1937	9.0588	14.0301	4.2433	11.4387	3.4253	0.631133	-1.09413	0.336531	-1.40309	gi|460375724|ref|XP_004233654.1|	577.8	2e-163	PREDICTED: S-adenosylmethionine decarboxylase proenzyme-like [Solanum lycopersicum]	gi|359488355|ref|XM_002282672.2|	347	3e-92	PREDICTED: Vitis vinifera S-adenosyl-L-methionine decarboxylase, transcript variant 2 (SAMDC), mRNA	sp|Q96471|DCAM_IPONI	557	9e-159	S-adenosylmethionine decarboxylase proenzyme OS=Ipomoea nil GN=SAMDC PE=3 SV=1	--	--	--	--	--	K01611	3e-155	546	vvi:100240686	S-adenosylmethionine decarboxylase [EC:4.1.1.50]	GO:0006557//S-adenosylmethioninamine biosynthetic process;GO:0006597//spermine biosynthetic process;GO:0008295//spermidine biosynthetic process	GO:0008792//arginine decarboxylase activity;GO:0004014//adenosylmethionine decarboxylase activity	-
Unigene40787_All	1339	1.3372	0.7752	0.8312	0.4671	0.1339	-0.786575	-0.685948	-1.51741	-3.31999	gi|225430398|ref|XP_002285385.1|	98.2	3e-19	PREDICTED: aspartate aminotransferase, chloroplastic [Vitis vinifera] >gi|296082090|emb|CBI21095.3| unnamed protein product [Vitis vinifera]	gi|359475851|ref|XM_002285349.2|	170	2e-39	PREDICTED: Vitis vinifera aspartate aminotransferase, chloroplastic-like (LOC100242364), mRNA	sp|P26563|AATM_LUPAN	94	2e-19	Aspartate aminotransferase P2, mitochondrial (Fragment) OS=Lupinus angustifolius PE=2 SV=1	SPBC725.01	61.2	4e-09	COG1448	Aspartate/tyrosine/aromatic aminotransferase	K00811	3e-20	98.2	vvi:100242364	aspartate aminotransferase, chloroplastic [EC:2.6.1.1]	GO:0009409//response to cold;GO:0046686//response to cadmium ion;GO:0009058//biosynthetic process;GO:0006520//cellular amino acid metabolic process	GO:0030170//pyridoxal phosphate binding;GO:0004069//L-aspartate:2-oxoglutarate aminotransferase activity;GO:0080130//L-phenylalanine:2-oxoglutarate aminotransferase activity	GO:0009941//chloroplast envelope;GO:0010319//stromule;GO:0009570//chloroplast stroma;GO:0048046//apoplast
Unigene42106_All	1634	0.1096	0.4042	0.8384	3.2806	0.6036	1.88282	2.93539	4.90364	2.46135	gi|328963147|gb|AEB71537.1|	707.2	0	alcohol dehydrogenase [Diospyros kaki]	--	--	--	--	sp|P48977|ADH_MALDO	698	0	Alcohol dehydrogenase OS=Malus domestica GN=ADH PE=2 SV=1	YPO1502	385	1e-106	COG1062	Zn-dependent alcohol dehydrogenases, class III	K00001	0	688	rcu:RCOM_0236080	alcohol dehydrogenase [EC:1.1.1.1]	GO:0055114//oxidation-reduction process	GO:0000166//nucleotide binding;GO:0008270//zinc ion binding;GO:0051903//S-(hydroxymethyl)glutathione dehydrogenase activity;GO:0004022//alcohol dehydrogenase (NAD) activity	-
Unigene42413_All	2199	0.8142	0.1716	0.1168	0.7719	3.2619	-2.24633	-2.80134	-0.0769693	2.00226	gi|225434133|ref|XP_002277485.1|	564.3	3e-159	PREDICTED: cysteine synthase, chloroplastic/chromoplastic isoform 1 [Vitis vinifera] >gi|296084309|emb|CBI24697.3| unnamed protein product [Vitis vinifera]	--	--	--	--	sp|O81155|CYSKP_SOLTU	528	5e-150	Cysteine synthase, chloroplastic/chromoplastic OS=Solanum tuberosum PE=2 SV=1	all2521	355	2e-97	COG0031	Cysteine synthase	K01738	2e-160	564	vvi:100233046	cysteine synthase A [EC:2.5.1.47]	GO:0006636//unsaturated fatty acid biosynthetic process;GO:0019288//isopentenyl diphosphate biosynthetic process, mevalonate-independent pathway;GO:0006766//vitamin metabolic process;GO:0006546//glycine catabolic process;GO:0009106//lipoate metabolic process;GO:0048868//pollen tube development;GO:0015995//chlorophyll biosynthetic process;GO:0009108//coenzyme biosynthetic process;GO:0006535//cyste…	GO:0008270//zinc ion binding;GO:0016740//transferase activity;GO:0004124//cysteine synthase activity;GO:0030170//pyridoxal phosphate binding;GO:0005524//ATP binding	GO:0009941//chloroplast envelope;GO:0005802//trans-Golgi network;GO:0048046//apoplast;GO:0005794//Golgi apparatus;GO:0009570//chloroplast stroma;GO:0005768//endosome;GO:0005739//mitochondrion
Unigene43502_All	1523	3.233	3.7794	6.1838	7.1567	6.7113	0.225284	0.93562	1.14642	1.05372	gi|462404934|gb|EMJ10398.1|	748.4	0	hypothetical protein PRUPE_ppa006458mg [Prunus persica]	--	--	--	--	sp|Q38946|DHE2_ARATH	743	0	Glutamate dehydrogenase 2 OS=Arabidopsis thaliana GN=GDH2 PE=1 SV=1	TM1015	374	3e-103	COG0334	Glutamate dehydrogenase/leucine dehydrogenase	K00261	0	748	pop:POPTR_828764	glutamate dehydrogenase (NAD(P)+) [EC:1.4.1.3]	GO:0006598//polyamine catabolic process;GO:0055114//oxidation-reduction process;GO:0009651//response to salt stress;GO:0009698//phenylpropanoid metabolic process;GO:0042398//cellular modified amino acid biosynthetic process;GO:0006944//cellular membrane fusion;GO:0048193//Golgi vesicle transport;GO:0046482//para-aminobenzoic acid metabolic process;GO:0046686//response to cadmium ion	GO:0005507//copper ion binding;GO:0008270//zinc ion binding;GO:0050897//cobalt ion binding;GO:0004353//glutamate dehydrogenase [NAD(P)+] activity;GO:0005524//ATP binding;GO:0004352//glutamate dehydrogenase (NAD+) activity	GO:0005739//mitochondrion;GO:0005774//vacuolar membrane;GO:0005794//Golgi apparatus;GO:0005886//plasma membrane
Unigene43985_All	511	0.001	0.9233	0.8377	3.8464	1.4037	9.85066	9.71029	11.9093	10.455	gi|462409684|gb|EMJ15018.1|	177.6	8e-44	hypothetical protein PRUPE_ppa009056mg [Prunus persica]	gi|359483429|ref|XM_002268088.2|	224	7e-56	PREDICTED: Vitis vinifera arogenate dehydratase/prephenate dehydratase 1, chloroplastic-like (LOC100245164), mRNA	sp|Q9SA96|AROD1_ARATH	160	4e-40	Arogenate dehydratase/prephenate dehydratase 1, chloroplastic OS=Arabidopsis thaliana GN=ADT1 PE=1 SV=1	aq_951_2	63.2	2e-10	COG0077	Prephenate dehydratase	K05359	8e-44	174	rcu:RCOM_0904290	arogenate/prephenate dehydratase [EC:4.2.1.91 4.2.1.51]	GO:0010048//vernalization response;GO:0048440//carpel development;GO:0043481//anthocyanin accumulation in tissues in response to UV light;GO:0009094//L-phenylalanine biosynthetic process	GO:0047769//arogenate dehydratase activity;GO:0004664//prephenate dehydratase activity;GO:0016597//amino acid binding	GO:0009507//chloroplast
Unigene44000_All	1367	2.8816	2.0709	1.879	0.7189	0.4591	-0.476612	-0.616905	-2.00301	-2.64999	gi|225430398|ref|XP_002285385.1|	98.2	3e-19	PREDICTED: aspartate aminotransferase, chloroplastic [Vitis vinifera] >gi|296082090|emb|CBI21095.3| unnamed protein product [Vitis vinifera]	gi|359475851|ref|XM_002285349.2|	170	2e-39	PREDICTED: Vitis vinifera aspartate aminotransferase, chloroplastic-like (LOC100242364), mRNA	sp|P26563|AATM_LUPAN	94	2e-19	Aspartate aminotransferase P2, mitochondrial (Fragment) OS=Lupinus angustifolius PE=2 SV=1	SPBC725.01	61.2	4e-09	COG1448	Aspartate/tyrosine/aromatic aminotransferase	K00811	3e-20	98.2	vvi:100242364	aspartate aminotransferase, chloroplastic [EC:2.6.1.1]	GO:0009409//response to cold;GO:0046686//response to cadmium ion;GO:0009058//biosynthetic process;GO:0006520//cellular amino acid metabolic process	GO:0030170//pyridoxal phosphate binding;GO:0004069//L-aspartate:2-oxoglutarate aminotransferase activity;GO:0080130//L-phenylalanine:2-oxoglutarate aminotransferase activity	GO:0009941//chloroplast envelope;GO:0010319//stromule;GO:0009570//chloroplast stroma;GO:0048046//apoplast
Unigene44195_All	1248	1.2195	0.1512	0.1372	2.0045	6.9688	-3.01176	-3.15194	0.716953	2.51462	gi|388511014|gb|AFK43573.1|	337.8	2e-91	unknown [Lotus japonicus]	gi|225461386|ref|XM_002284741.1|	307	1e-80	PREDICTED: Vitis vinifera stem-specific protein TSJT1-like (LOC100245111), mRNA	sp|P24805|TSJT1_TOBAC	99.8	3e-21	Stem-specific protein TSJT1 OS=Nicotiana tabacum GN=TSJT1 PE=2 SV=1	--	--	--	--	--	K01953	3e-06	51.6	zma:100192350	asparagine synthase (glutamine-hydrolysing) [EC:6.3.5.4]	GO:0009862//systemic acquired resistance, salicylic acid mediated signaling pathway;GO:0010310//regulation of hydrogen peroxide metabolic process;GO:0001666//response to hypoxia	GO:0005515//protein binding	GO:0009506//plasmodesma;GO:0005886//plasma membrane;GO:0005634//nucleus;GO:0005829//cytosol
Unigene44385_All	1296	4.6973	3.1308	1.1231	9.9958	2.0755	-0.5853	-2.06435	1.08949	-1.17837	gi|255568557|ref|XP_002525252.1|	562.8	4e-159	Peroxidase 73 precursor, putative [Ricinus communis] >gi|223535410|gb|EEF37080.1| Peroxidase 73 precursor, putative [Ricinus communis]	gi|349706795|emb|FQ384939.1|	420	1e-114	Vitis vinifera clone SS0AEB3YO17	sp|Q43873|PER73_ARATH	492	2e-139	Peroxidase 73 OS=Arabidopsis thaliana GN=PER73 PE=1 SV=1	--	--	--	--	--	K00430	4e-160	562	rcu:RCOM_0578390	peroxidase [EC:1.11.1.7]	GO:0009651//response to salt stress;GO:0055114//oxidation-reduction process;GO:0006979//response to oxidative stress	GO:0020037//heme binding;GO:0046872//metal ion binding;GO:0004601//peroxidase activity	GO:0005737//cytoplasm
Unigene44997_All	2492	0.8981	0.0379	0.1031	3.5134	5.7567	-4.56661	-3.12283	1.96792	2.68029	gi|470121006|ref|XP_004296576.1|	373.6	9e-102	PREDICTED: 1,2-dihydroxy-3-keto-5-methylthiopentene dioxygenase 2-like [Fragaria vesca subsp. vesca]	gi|359477560|ref|XM_003631947.1|	486	1e-134	PREDICTED: Vitis vinifera submergence induced protein 2-like (SIP), mRNA	sp|F6HDT7|MTND2_VITVI	371	1e-102	1,2-dihydroxy-3-keto-5-methylthiopentene dioxygenase 2 OS=Vitis vinifera GN=VIT_05s0020g04080 PE=3 SV=1	YMR009w	142	2e-33	COG1791	Uncharacterized conserved protein, contains double-stranded beta-helix domain	K08967	2e-100	365	rcu:RCOM_0911070	1,2-dihydroxy-3-keto-5-methylthiopentene dioxygenase [EC:1.13.11.53 1.13.11.54]	GO:0051302//regulation of cell division;GO:0055114//oxidation-reduction process	GO:0005506//iron ion binding;GO:0010309//acireductone dioxygenase [iron(II)-requiring] activity	GO:0005886//plasma membrane;GO:0005634//nucleus;GO:0005829//cytosol
Unigene45057_All	2124	0.8008	0.001	0.0806	0.3365	0.3377	-9.6453	-3.31259	-1.25084	-1.2457	gi|470144677|ref|XP_004307975.1|	992.3	0	PREDICTED: glutamate synthase [NADH], amyloplastic-like [Fragaria vesca subsp. vesca]	gi|359490793|ref|XM_002267829.2|	926	0	PREDICTED: Vitis vinifera glutamate synthase 1 [NADH], chloroplastic-like (LOC100246868), mRNA	sp|Q03460|GLSN_MEDSA	927	0	Glutamate synthase [NADH], amyloplastic OS=Medicago sativa PE=1 SV=1	SPAPB1E7.07_4	616	5e-176	COG0493	NADPH-dependent glutamate synthase beta chain and related oxidoreductases	K00264	0	939	vvi:100246868	glutamate synthase (NADPH/NADH) [EC:1.4.1.13 1.4.1.14]	GO:0006094//gluconeogenesis;GO:0048589//developmental growth;GO:0009651//response to salt stress;GO:0042128//nitrate assimilation;GO:0006537//glutamate biosynthetic process;GO:0006096//glycolysis;GO:0046686//response to cadmium ion;GO:0055085//transmembrane transport;GO:0055114//oxidation-reduction process;GO:0019676//ammonia assimilation cycle	GO:0050660//flavin adenine dinucleotide binding;GO:0016040//glutamate synthase (NADH) activity;GO:0051536//iron-sulfur cluster binding;GO:0005506//iron ion binding;GO:0005351//sugar:hydrogen symporter activity;GO:0010181//FMN binding	GO:0009941//chloroplast envelope;GO:0016021//integral to membrane;GO:0005829//cytosol;GO:0009570//chloroplast stroma;GO:0005886//plasma membrane;GO:0005739//mitochondrion
Unigene45358_All	1914	0.9823	0.001	0.1342	0.4201	0.4216	-9.94002	-2.87178	-1.22543	-1.22029	gi|359490794|ref|XP_002267865.2|	1088.2	0	PREDICTED: glutamate synthase 1 [NADH], chloroplastic-like [Vitis vinifera] >gi|302144040|emb|CBI23145.3| unnamed protein product [Vitis vinifera]	gi|359490793|ref|XM_002267829.2|	926	0	PREDICTED: Vitis vinifera glutamate synthase 1 [NADH], chloroplastic-like (LOC100246868), mRNA	sp|Q03460|GLSN_MEDSA	1055	0	Glutamate synthase [NADH], amyloplastic OS=Medicago sativa PE=1 SV=1	SPAPB1E7.07_4	616	5e-176	COG0493	NADPH-dependent glutamate synthase beta chain and related oxidoreductases	K00264	0	1075	rcu:RCOM_1579610	glutamate synthase (NADPH/NADH) [EC:1.4.1.13 1.4.1.14]	GO:0006094//gluconeogenesis;GO:0048589//developmental growth;GO:0009651//response to salt stress;GO:0042128//nitrate assimilation;GO:0006537//glutamate biosynthetic process;GO:0006096//glycolysis;GO:0046686//response to cadmium ion;GO:0055085//transmembrane transport;GO:0055114//oxidation-reduction process;GO:0019676//ammonia assimilation cycle	GO:0050660//flavin adenine dinucleotide binding;GO:0016040//glutamate synthase (NADH) activity;GO:0051536//iron-sulfur cluster binding;GO:0005506//iron ion binding;GO:0005351//sugar:hydrogen symporter activity;GO:0010181//FMN binding	GO:0009941//chloroplast envelope;GO:0016021//integral to membrane;GO:0005829//cytosol;GO:0009570//chloroplast stroma;GO:0005886//plasma membrane;GO:0005739//mitochondrion
Unigene45891_All	4342	0.433	0.3043	0.3352	0.2469	0.0413	-0.508873	-0.369345	-0.81044	-3.39015	gi|225457626|ref|XP_002274415.1|	938.7	0	PREDICTED: monosaccharide-sensing protein 2 [Vitis vinifera] >gi|63334145|gb|AAY40466.1| putative hexose transporter [Vitis vinifera] >gi|310877832|gb|ADP37147.1| putative tonoplastic monosaccharide transporter [Vitis vinifera]	gi|225457625|ref|XM_002274379.1|	482	1e-132	PREDICTED: Vitis vinifera hexose transporter-like (HT6), mRNA	sp|Q8LPQ8|MSSP2_ARATH	775	0	Monosaccharide-sensing protein 2 OS=Arabidopsis thaliana GN=MSSP2 PE=2 SV=2	CAC1339	138	7e-32	COG0477	Permeases of the major facilitator superfamily	K00815	8e-47	188	pop:POPTR_568851	tyrosine aminotransferase [EC:2.6.1.5]	GO:0009624//response to nematode;GO:0055085//transmembrane transport;GO:0008643//carbohydrate transport;GO:0055114//oxidation-reduction process	GO:0022891//substrate-specific transmembrane transporter activity;GO:0032440//2-alkenal reductase [NAD(P)] activity	GO:0009705//plant-type vacuole membrane;GO:0005886//plasma membrane;GO:0016021//integral to membrane
Unigene46394_All	3139	1.0838	0.962	0.9001	0.2277	0.6284	-0.17199	-0.267941	-2.25089	-0.786343	gi|224057216|ref|XP_002299177.1|	213	2e-53	predicted protein [Populus trichocarpa] >gi|222846435|gb|EEE83982.1| predicted protein [Populus trichocarpa]	gi|357501696|ref|XM_003621089.1|	119	2e-23	Medicago truncatula KHG/KDPG aldolase (MTR_7g009670) mRNA, complete cds	--	--	--	--	all4771	94.7	8e-19	COG0800	2-keto-3-deoxy-6-phosphogluconate aldolase	K01625	9e-13	74.7	cme:CMP292C	2-dehydro-3-deoxyphosphogluconate aldolase / 4-hydroxy-2-oxoglutarate aldolase [EC:4.1.2.14 4.1.3.16]	-	GO:0016829//lyase activity	GO:0009536//plastid
Unigene46976_All	1823	1.5715	0.88	0.7514	0.9312	0.3443	-0.836567	-1.06449	-0.754979	-2.1904	gi|462409738|gb|EMJ15072.1|	550.1	4e-155	hypothetical protein PRUPE_ppa005219mg [Prunus persica]	gi|225461590|ref|XM_002285262.1|	613	1e-172	PREDICTED: Vitis vinifera homogentisate 1,2-dioxygenase-like (LOC100264043), mRNA	sp|Q9ZRA2|HGD_ARATH	508	4e-144	Homogentisate 1,2-dioxygenase OS=Arabidopsis thaliana GN=HGO PE=2 SV=2	PA2009	315	2e-85	COG3508	Homogentisate 1,2-dioxygenase	K00451	3e-152	536	rcu:RCOM_1743950	homogentisate 1,2-dioxygenase [EC:1.13.11.5]	GO:0009744//response to sucrose stimulus;GO:0009750//response to fructose stimulus;GO:0016558//protein import into peroxisome matrix;GO:0006559//L-phenylalanine catabolic process;GO:0015996//chlorophyll catabolic process;GO:0006572//tyrosine catabolic process;GO:0006635//fatty acid beta-oxidation;GO:1902000//homogentisate catabolic process	GO:0046872//metal ion binding;GO:0004411//homogentisate 1,2-dioxygenase activity	GO:0005829//cytosol
Unigene47364_All	1671	6.7506	5.76	5.7898	3.5822	1.9853	-0.228947	-0.221502	-0.91417	-1.76566	gi|261597692|gb|ACX85638.1|	437.6	3e-121	putative transposase [Cucumis melo]	gi|120871674|dbj|AP009318.1|	77.8	3e-11	Solanum lycopersicum genomic DNA, chromosome 8, clone: C08HBa0022O08, complete sequence	sp|P08770|TRA1_MAIZE	264	1e-70	Putative AC transposase OS=Zea mays PE=2 SV=2	--	--	--	--	--	K01115	4e-10	64.7	mtr:MTR_5g023050	phospholipase D [EC:3.1.4.4]	-	-	-
Unigene47801_All	3049	3.1711	3.8067	5.8689	0.0293	1.6762	0.263558	0.888107	-6.75794	-0.919789	gi|164604964|dbj|BAF98278.1|	75.5	2e-34	hydroxymethylglutaryl-CoA synthase [Hevea brasiliensis]	gi|378587535|gb|JQ390224.1|	196	1e-46	Camellia sinensis 3-hydroxy-3-methylglutaryl-CoA synthase mRNA, complete cds	sp|P54873|HMCS_ARATH	90.5	1e-31	Hydroxymethylglutaryl-CoA synthase OS=Arabidopsis thaliana GN=HMGS PE=1 SV=2	SPAC4F8.14c	62.8	6e-20	COG3425	3-hydroxy-3-methylglutaryl CoA synthase	K01641	6e-35	96.7	mtr:MTR_6g089570	hydroxymethylglutaryl-CoA synthase [EC:2.3.3.10]	GO:0008299//isoprenoid biosynthetic process	GO:0004421//hydroxymethylglutaryl-CoA synthase activity	-
Unigene47902_All	1895	0.8504	0.5975	1.3102	2.593	0.9936	-0.509203	0.623574	1.60841	0.224524	gi|328963147|gb|AEB71537.1|	671	0	alcohol dehydrogenase [Diospyros kaki]	gi|328963146|gb|JF357957.1|	850	0	Diospyros kaki alcohol dehydrogenase (Adh1) mRNA, complete cds	sp|P48977|ADH_MALDO	654	0	Alcohol dehydrogenase OS=Malus domestica GN=ADH PE=2 SV=1	YPO1502	367	3e-101	COG1062	Zn-dependent alcohol dehydrogenases, class III	K00001	0	648	rcu:RCOM_0236080	alcohol dehydrogenase [EC:1.1.1.1]	GO:0055114//oxidation-reduction process	GO:0000166//nucleotide binding;GO:0008270//zinc ion binding;GO:0051903//S-(hydroxymethyl)glutathione dehydrogenase activity;GO:0004022//alcohol dehydrogenase (NAD) activity	GO:0005737//cytoplasm
Unigene48076_All	3370	1.7002	1.792	1.1941	1.0074	0.4523	0.0758662	-0.509781	-0.755068	-1.91035	gi|359482440|ref|XP_002265294.2|	811.6	0	PREDICTED: alanine aminotransferase 2 [Vitis vinifera]	gi|359482439|ref|XM_002265258.2|	1275	0	PREDICTED: Vitis vinifera alanine aminotransferase 2-like (LOC100241156), mRNA	sp|Q9LDV4|ALAT2_ARATH	778	0	Alanine aminotransferase 2, mitochondrial OS=Arabidopsis thaliana GN=ALAAT2 PE=2 SV=1	YLR089c	400	1e-110	COG0436	Aspartate/tyrosine/aromatic aminotransferase	K00814	0	783	aly:ARALYDRAFT_476362	alanine transaminase [EC:2.6.1.2]	GO:0001666//response to hypoxia;GO:0042218//1-aminocyclopropane-1-carboxylate biosynthetic process;GO:0019481//L-alanine catabolic process, by transamination;GO:0046686//response to cadmium ion	GO:0005507//copper ion binding;GO:0016847//1-aminocyclopropane-1-carboxylate synthase activity;GO:0004021//L-alanine:2-oxoglutarate aminotransferase activity;GO:0005524//ATP binding;GO:0030170//pyridoxal phosphate binding	GO:0005829//cytosol;GO:0005739//mitochondrion;GO:0009507//chloroplast
Unigene48111_All	774	3.9326	2.3164	2.323	0.808	0.9267	-0.763599	-0.759494	-2.28306	-2.08531	gi|356498316|ref|XP_003517999.1|	172.6	6e-42	PREDICTED: uncharacterized protein LOC100786254 [Glycine max]	--	--	--	--	--	--	--	--	--	--	--	--	--	K14321	7e-32	135	vvi:100243153	nucleoporin-like protein 2	-	-	-
Unigene48804_All	1594	3.3698	4.6767	4.6193	13.2835	8.9998	0.472828	0.455011	1.9789	1.41723	gi|347361140|gb|AEO86798.1|	860.5	0	methionine synthase [Camellia sinensis]	gi|347361139|gb|JF795472.1|	2744	0	Camellia sinensis methionine synthase mRNA, complete cds	sp|Q42699|METE_CATRO	796	0	5-methyltetrahydropteroyltriglutamate--homocysteine methyltransferase OS=Catharanthus roseus GN=METE PE=2 SV=1	CC0482	368	2e-101	COG0620	Methionine synthase II (cobalamin-independent)	K00549	0	790	rcu:RCOM_1321820	5-methyltetrahydropteroyltriglutamate--homocysteine methyltransferase [EC:2.1.1.14]	GO:0009086//methionine biosynthetic process;GO:0009651//response to salt stress;GO:0032259//methylation;GO:0010043//response to zinc ion;GO:0046686//response to cadmium ion	GO:0005507//copper ion binding;GO:0008705//methionine synthase activity;GO:0008270//zinc ion binding;GO:0003871//5-methyltetrahydropteroyltriglutamate-homocysteine S-methyltransferase activity	GO:0005829//cytosol;GO:0005777//peroxisome;GO:0009941//chloroplast envelope;GO:0009570//chloroplast stroma;GO:0005886//plasma membrane;GO:0048046//apoplast
Unigene48818_All	1276	5.0516	6.4338	5.1666	2.0305	4.8484	0.348931	0.0324748	-1.31491	-0.0592317	gi|225451543|ref|XP_002273840.1|	268.1	2e-70	PREDICTED: shikimate kinase, chloroplastic [Vitis vinifera] >gi|296082301|emb|CBI21306.3| unnamed protein product [Vitis vinifera]	gi|359488451|ref|XM_002273804.2|	182	6e-43	PREDICTED: Vitis vinifera shikimate kinase, chloroplastic-like (LOC100266919), mRNA	sp|Q9LW20|SKL1_ARATH	221	7e-58	Probable inactive shikimate kinase like 1, chloroplastic OS=Arabidopsis thaliana GN=SKL1 PE=2 SV=1	alr1244	75.5	2e-13	COG0703	Shikimate kinase	K00891	2e-71	268	vvi:100266919	shikimate kinase [EC:2.7.1.71]	GO:0006636//unsaturated fatty acid biosynthetic process;GO:0019288//isopentenyl diphosphate biosynthetic process, mevalonate-independent pathway;GO:0006766//vitamin metabolic process;GO:0006546//glycine catabolic process;GO:0019748//secondary metabolic process;GO:0009106//lipoate metabolic process;GO:0009108//coenzyme biosynthetic process;GO:0015995//chlorophyll biosynthetic process;GO:0016226//i…	GO:0004765//shikimate kinase activity;GO:0005524//ATP binding	GO:0009570//chloroplast stroma
Unigene49138_All	3331	5.7784	2.2946	1.1052	2.4676	2.5302	-1.33243	-2.38636	-1.22756	-1.19142	gi|224141201|ref|XP_002323963.1|	497.7	5e-139	predicted protein [Populus trichocarpa] >gi|222866965|gb|EEF04096.1| predicted protein [Populus trichocarpa]	gi|359475732|ref|XM_003631696.1|	133	1e-27	PREDICTED: Vitis vinifera probable 2-oxoglutarate/Fe(II)-dependent dioxygenase-like (LOC100253706), mRNA	sp|D4N501|DIOX2_PAPSO	209	8e-54	Probable 2-oxoglutarate/Fe(II)-dependent dioxygenase OS=Papaver somniferum GN=DIOX2 PE=2 SV=1	PA4191	124	1e-27	COG3491	Isopenicillin N synthase and related dioxygenases	K06892	5e-57	221	pop:POPTR_550478		GO:0055114//oxidation-reduction process	GO:0005506//iron ion binding;GO:0016706//oxidoreductase activity, acting on paired donors, with incorporation or reduction of molecular oxygen, 2-oxoglutarate as one donor, and incorporation of one atom each of oxygen into both donors	-
Unigene49576_All	1280	0.4197	1.0321	2.8093	306.134	1.8913	1.29815	2.74278	9.51059	2.17195	gi|206812328|gb|ACI22425.1|	558.5	8e-158	pericarp peroxidase 3 [Litchi chinensis]	gi|206812327|gb|FJ195750.1|	488	1e-135	Litchi chinensis pericarp peroxidase 3 mRNA, complete cds	sp|Q9FJZ9|PER72_ARATH	499	1e-141	Peroxidase 72 OS=Arabidopsis thaliana GN=PER72 PE=1 SV=1	--	--	--	--	--	K00430	3e-157	553	rcu:RCOM_0533480	peroxidase [EC:1.11.1.7]	GO:0055114//oxidation-reduction process;GO:0006979//response to oxidative stress	GO:0020037//heme binding;GO:0046872//metal ion binding;GO:0004601//peroxidase activity	-
Unigene49810_All	2459	2.3665	1.8803	1.8802	1.5986	0.6199	-0.331792	-0.331869	-0.565946	-1.93265	gi|359481554|ref|XP_002282814.2|	359	2e-97	PREDICTED: hydroxymethylglutaryl-CoA lyase, mitochondrial [Vitis vinifera]	gi|359481553|ref|XM_002282778.2|	424	1e-115	PREDICTED: Vitis vinifera hydroxymethylglutaryl-CoA lyase, mitochondrial-like (LOC100243192), mRNA	sp|O81027|HMGCL_ARATH	327	3e-89	Hydroxymethylglutaryl-CoA lyase, mitochondrial OS=Arabidopsis thaliana GN=HMGCL PE=1 SV=2	PA2011	218	4e-56	COG0119	Isopropylmalate/homocitrate/citramalate synthases	K01640	3e-93	341	rcu:RCOM_1635180	hydroxymethylglutaryl-CoA lyase [EC:4.1.3.4]	GO:0006551//leucine metabolic process	GO:0004419//hydroxymethylglutaryl-CoA lyase activity	GO:0005739//mitochondrion
Unigene49965_All	5875	0.0457	0.0482	0.0583	0.3193	0.3663	0.076839	0.351302	2.80465	3.00276	gi|359485692|ref|XP_002275342.2|	2464.5	0	PREDICTED: probable histone-lysine N-methyltransferase ATXR3-like [Vitis vinifera]	gi|359485691|ref|XM_002275306.2|	1832	0	PREDICTED: Vitis vinifera probable histone-lysine N-methyltransferase ATXR3-like (LOC100263702), mRNA	sp|O23372|ATXR3_ARATH	2033	0	Probable histone-lysine N-methyltransferase ATXR3 OS=Arabidopsis thaliana GN=ATXR3 PE=1 SV=2	SPCC306.04c	78.6	1e-13	COG2940	Proteins containing SET domain	K11423	5e-10	66.6	vcn:VOLCADRAFT_65215	histone-lysine N-methyltransferase SETD2 [EC:2.1.1.43]	GO:0048440//carpel development;GO:0048443//stamen development;GO:0051568//histone H3-K4 methylation;GO:0010228//vegetative to reproductive phase transition of meristem	GO:0042800//histone methyltransferase activity (H3-K4 specific)	-
Unigene50257_All	927	4.539	2.1377	7.4812	1.3493	4.0623	-1.08632	0.720895	-1.75016	-0.160078	gi|225431637|ref|XP_002263124.1|	298.1	1e-79	PREDICTED: gibberellin 3-beta-dioxygenase 4-like [Vitis vinifera]	gi|147781473|emb|AM437814.2|	97.6	2e-17	Vitis vinifera contig VV78X073357.3, whole genome shotgun sequence	sp|Q09052|ACCO1_BRAJU	71.6	6e-13	1-aminocyclopropane-1-carboxylate oxidase OS=Brassica juncea GN=ACO PE=2 SV=1	mlr6892	52.4	1e-06	COG3491	Isopenicillin N synthase and related dioxygenases	K06892	6e-12	69.7	gmx:100789278		GO:0055114//oxidation-reduction process	GO:0016702//oxidoreductase activity, acting on single donors with incorporation of molecular oxygen, incorporation of two atoms of oxygen;GO:0016706//oxidoreductase activity, acting on paired donors, with incorporation or reduction of molecular oxygen, 2-oxoglutarate as one donor, and incorporation of one atom each of oxygen into both donors	-
Unigene50258_All	1267	1.1305	0.5958	4.3924	0.141	0.6369	-0.924061	1.95805	-3.00319	-0.827822	gi|225431637|ref|XP_002263124.1|	392.1	1e-107	PREDICTED: gibberellin 3-beta-dioxygenase 4-like [Vitis vinifera]	gi|359477088|ref|XM_002263088.2|	125	1e-25	PREDICTED: Vitis vinifera gibberellin 3-beta-dioxygenase 4-like (LOC100246634), mRNA	sp|Q9C971|G3OX4_ARATH	97.8	1e-20	Gibberellin 3-beta-dioxygenase 4 OS=Arabidopsis thaliana GN=At1g80330 PE=1 SV=1	mlr6892	66.2	1e-10	COG3491	Isopenicillin N synthase and related dioxygenases	K06892	7e-21	100	pop:POPTR_550478		-	GO:0051213//dioxygenase activity	-
Unigene50292_All	1930	2.7832	2.0046	1.4639	10.1377	1.5331	-0.47343	-0.926928	1.86491	-0.860293	gi|225446080|ref|XP_002272782.1|	914.8	0	PREDICTED: 4-coumarate--CoA ligase 1 isoform 1 [Vitis vinifera]	gi|428135549|gb|JX290375.1|	480	1e-132	Pyrus pyrifolia 4-coumarate:coenzyme A ligase 2 (4CL2) mRNA, complete cds	sp|O24146|4CL2_TOBAC	872	0	4-coumarate--CoA ligase 2 OS=Nicotiana tabacum GN=4CL2 PE=2 SV=1	BH3104	280	8e-75	COG0318	Acyl-CoA synthetases (AMP-forming)/AMP-acid ligases II	K01904	0	914	vvi:100254698	4-coumarate--CoA ligase [EC:6.2.1.12]	GO:0055114//oxidation-reduction process	GO:0047077;GO:0016874//ligase activity	-
Unigene50574_All	2651	1.5872	2.4916	3.488	2.2243	3.2807	0.650589	1.13592	0.486867	1.04752	gi|356533657|ref|XP_003535377.1|	745.3	0	PREDICTED: histone-lysine N-methyltransferase SUVR4-like [Glycine max]	gi|359488069|ref|XM_002263840.2|	430	1e-117	PREDICTED: Vitis vinifera uncharacterized LOC100261268 (LOC100261268), mRNA	sp|Q8W595|SUVR4_ARATH	500	2e-141	Histone-lysine N-methyltransferase SUVR4 OS=Arabidopsis thaliana GN=SUVR4 PE=2 SV=2	SPBC428.08c	108	5e-23	COG2940	Proteins containing SET domain	K11420	6e-23	108	bdi:100843697	euchromatic histone-lysine N-methyltransferase [EC:2.1.1.43]	-	GO:0016740//transferase activity	-
Unigene50613_All	3056	3.8962	3.1495	4.1464	1.6371	2.0244	-0.306945	0.0897916	-1.25093	-0.944573	gi|357519639|ref|XP_003630108.1|	24.6	1e-39	hypothetical protein MTR_8g091870 [Medicago truncatula] >gi|355524130|gb|AET04584.1| hypothetical protein MTR_8g091870 [Medicago truncatula]	--	--	--	--	--	--	--	--	--	--	--	--	--	K14321	7e-17	88.2	vvi:100243153	nucleoporin-like protein 2	-	-	-
Unigene50682_All	1565	17.7335	5.7281	6.9479	3.4823	1.9479	-1.63035	-1.35183	-2.34836	-3.18649	gi|255572694|ref|XP_002527280.1|	235	2e-60	dimethylaniline monooxygenase, putative [Ricinus communis] >gi|223533373|gb|EEF35124.1| dimethylaniline monooxygenase, putative [Ricinus communis]	gi|225428148|ref|XM_002278581.1|	99.6	9e-18	PREDICTED: Vitis vinifera probable flavin-containing monooxygenase 1-like (LOC100243508), mRNA	sp|Q9LMA1|FMO1_ARATH	108	1e-23	Probable flavin-containing monooxygenase 1 OS=Arabidopsis thaliana GN=FMO1 PE=2 SV=1	Rv0892	57.8	5e-08	COG2072	Predicted flavoprotein involved in K+ transport	K00485	1e-09	63.2	aly:ARALYDRAFT_888541	dimethylaniline monooxygenase (N-oxide forming) [EC:1.14.13.8]	GO:0055114//oxidation-reduction process	GO:0050660//flavin adenine dinucleotide binding;GO:0050661//NADP binding;GO:0004499//N,N-dimethylaniline monooxygenase activity	GO:0031227//intrinsic to endoplasmic reticulum membrane
Unigene51318_All	1418	0.8208	4.1259	2.3548	42.3395	8.2832	2.32961	1.5205	5.68883	3.33509	gi|225459726|ref|XP_002285892.1|	474.6	1e-132	PREDICTED: peroxidase 64-like isoform 1 [Vitis vinifera]	gi|359492098|ref|XM_003634316.1|	262	9e-67	PREDICTED: Vitis vinifera peroxidase 64-like, transcript variant 2 (LOC100250514), mRNA	sp|Q43872|PER64_ARATH	452	2e-127	Peroxidase 64 OS=Arabidopsis thaliana GN=PER64 PE=1 SV=1	--	--	--	--	--	K00430	1e-133	474	vvi:100250514	peroxidase [EC:1.11.1.7]	GO:0006979//response to oxidative stress;GO:0045492//xylan biosynthetic process;GO:0010413//glucuronoxylan metabolic process;GO:0055114//oxidation-reduction process	GO:0046872//metal ion binding;GO:0020037//heme binding;GO:0004601//peroxidase activity	GO:0009505//plant-type cell wall;GO:0005576//extracellular region
Unigene51366_All	364	53.8628	13.4803	43.0442	44.4253	33.2533	-1.99844	-0.32347	-0.277908	-0.695792	gi|442569925|gb|AGC59769.1|	72.4	2e-12	3-ketoacyl-CoA thiolase 1 [Rehmannia glutinosa]	--	--	--	--	sp|Q56WD9|THIK2_ARATH	58.2	1e-09	3-ketoacyl-CoA thiolase 2, peroxisomal OS=Arabidopsis thaliana GN=PED1 PE=1 SV=2	--	--	--	--	--	K07513	1e-09	59.7	rcu:RCOM_1020840	acetyl-CoA acyltransferase 1 [EC:2.3.1.16]	GO:0051788//response to misfolded protein;GO:0009611//response to wounding;GO:0006635//fatty acid beta-oxidation;GO:0043161//proteasomal ubiquitin-dependent protein catabolic process;GO:0009407//toxin catabolic process;GO:0080129//proteasome core complex assembly;GO:0009695//jasmonic acid biosynthetic process;GO:0010111//glyoxysome organization;GO:0009789//positive regulation of abscisic acid med…	GO:0003988//acetyl-CoA C-acyltransferase activity	GO:0005774//vacuolar membrane;GO:0009507//chloroplast;GO:0005777//peroxisome;GO:0005730//nucleolus;GO:0005829//cytosol;GO:0005739//mitochondrion
Unigene51673_All	1859	60.3417	17.0553	25.515	46.6171	29.0831	-1.82294	-1.24181	-0.372296	-1.05297	gi|394987256|gb|AFN42875.1|	1188.7	0	glutamine synthetase [Camellia sinensis]	gi|394987255|gb|JQ925872.1|	3578	0	Camellia sinensis clone 1 glutamine synthetase mRNA, complete cds	--	--	--	--	SSO2553	109	1e-23	COG2159	Predicted metal-dependent hydrolase of the TIM-barrel fold	--	--	--	--	--	GO:0010311//lateral root formation;GO:0002679//respiratory burst involved in defense response;GO:0010200//response to chitin;GO:0009617//response to bacterium;GO:0048829//root cap development;GO:0006542//glutamine biosynthetic process;GO:0006569//tryptophan catabolic process;GO:0009684//indoleacetic acid biosynthetic process;GO:0009737//response to abscisic acid stimulus;GO:0009399//nitrogen fixa…	GO:0043015//gamma-tubulin binding;GO:0043621//protein self-association;GO:0008017//microtubule binding;GO:0004356//glutamate-ammonia ligase activity;GO:0005524//ATP binding	GO:0005829//cytosol
Unigene52127_All	713	0.8789	3.5733	4.6832	1.3783	2.3893	2.02349	2.41372	0.649119	1.44282	gi|462421129|gb|EMJ25392.1|	97.1	2e-19	hypothetical protein PRUPE_ppa017155mg, partial [Prunus persica]	--	--	--	--	--	--	--	--	--	--	--	--	--	K14321	4e-09	59.7	vvi:100243153	nucleoporin-like protein 2	-	-	-
Unigene54124_All	448	0.001	0.4213	1.5289	5.3844	1.0007	8.7187	10.5783	12.3946	9.96679	gi|225466273|ref|XP_002272437.1|	262.3	1e-69	PREDICTED: medium-chain-fatty-acid--CoA ligase [Vitis vinifera]	gi|470104365|ref|XM_004288528.1|	141	7e-31	PREDICTED: Fragaria vesca subsp. vesca probable acyl-activating enzyme 12, peroxisomal-like (LOC101293523), mRNA	sp|Q9SS00|AAE12_ARATH	166	4e-42	Probable acyl-activating enzyme 12, peroxisomal OS=Arabidopsis thaliana GN=AAE12 PE=2 SV=1	AF0262	77.8	7e-15	COG0318	Acyl-CoA synthetases (AMP-forming)/AMP-acid ligases II	K00666	2e-31	132	sbi:SORBI_10g012080	fatty-acyl-CoA synthase [EC:6.2.1.-]	GO:0019761//glucosinolate biosynthetic process	GO:0018858//benzoate-CoA ligase activity	-
Unigene56109_All	565	7.6057	9.5197	8.3345	2.53	3.8086	0.323835	0.132015	-1.58794	-0.99782	--	--	--	--	gi|310743915|dbj|AB597264.1|	123	2e-25	Camellia sinensis CsGS1;2 gene for glutamine synthetase, partial cds, allele: GS1C-1320bp fragment	--	--	--	--	--	--	--	--	--	--	--	--	--	--	-	-	-
Unigene56129_All	879	0.8148	0.1074	0.001	3.7607	6.9362	-2.92345	-9.6703	2.20648	3.08963	gi|255559913|ref|XP_002520975.1|	337	2e-91	trytophan synthase alpha subunit, putative [Ricinus communis] >gi|223539812|gb|EEF41392.1| trytophan synthase alpha subunit, putative [Ricinus communis]	gi|359479588|ref|XM_002281563.2|	311	7e-82	PREDICTED: Vitis vinifera indole-3-glycerol phosphate lyase, chloroplastic-like (LOC100252844), mRNA	sp|Q42529|TRPA2_ARATH	299	1e-81	Tryptophan synthase alpha chain, chloroplastic OS=Arabidopsis thaliana GN=TSA1 PE=1 SV=1	alr4811	211	2e-54	COG0159	Tryptophan synthase alpha chain	K01695	2e-92	337	rcu:RCOM_0991580	tryptophan synthase alpha chain [EC:4.2.1.20]	GO:0042742//defense response to bacterium;GO:0052544//defense response by callose deposition in cell wall;GO:0000162//tryptophan biosynthetic process	GO:0004834//tryptophan synthase activity	GO:0009570//chloroplast stroma
Unigene56488_All	1591	5.2331	3.6179	2.5831	3.3131	2.0288	-0.532513	-1.01856	-0.659484	-1.36704	gi|147826870|emb|CAN71106.1|	28.9	7e-28	hypothetical protein VITISV_000041 [Vitis vinifera]	--	--	--	--	sp|Q9XIL9|PLRX3_ARATH	48.9	8e-06	Pollen-specific leucine-rich repeat extensin-like protein 3 OS=Arabidopsis thaliana GN=PEX3 PE=2 SV=1	--	--	--	--	--	K14321	4e-26	117	vvi:100243153	nucleoporin-like protein 2	-	-	-
Unigene56528_All	1807	14.4667	38.4865	26.0597	39.8007	36.9658	1.41162	0.849085	1.46006	1.35346	gi|378587536|gb|AFC34137.1|	856.7	0	3-hydroxy-3-methylglutaryl-CoA synthase [Camellia sinensis]	gi|378587535|gb|JQ390224.1|	2121	0	Camellia sinensis 3-hydroxy-3-methylglutaryl-CoA synthase mRNA, complete cds	sp|P54873|HMCS_ARATH	769	0	Hydroxymethylglutaryl-CoA synthase OS=Arabidopsis thaliana GN=HMGS PE=1 SV=2	YML126c	400	3e-111	COG3425	3-hydroxy-3-methylglutaryl CoA synthase	K01641	0	816	rcu:RCOM_1683050	hydroxymethylglutaryl-CoA synthase [EC:2.3.3.10]	GO:0008299//isoprenoid biosynthetic process	GO:0004421//hydroxymethylglutaryl-CoA synthase activity	-
Unigene56726_All	1177	2.2819	4.8103	7.1288	2.2013	1.3712	1.07589	1.64342	-0.0518798	-0.734797	gi|359492460|ref|XP_002285748.2|	571.6	8e-162	PREDICTED: alcohol dehydrogenase-like 1 [Vitis vinifera]	gi|359492459|ref|XM_002285712.2|	149	8e-33	PREDICTED: Vitis vinifera alcohol dehydrogenase-like 1 (LOC100245520), mRNA	sp|Q9SK86|ADHL1_ARATH	526	9e-150	Alcohol dehydrogenase-like 1 OS=Arabidopsis thaliana GN=At1g22430 PE=2 SV=1	YDL168w	333	3e-91	COG1062	Zn-dependent alcohol dehydrogenases, class III	K00121	9e-163	571	vvi:100245520	S-(hydroxymethyl)glutathione dehydrogenase / alcohol dehydrogenase [EC:1.1.1.284 1.1.1.1]	GO:0016132//brassinosteroid biosynthetic process;GO:0010413//glucuronoxylan metabolic process;GO:0055114//oxidation-reduction process;GO:0015706//nitrate transport;GO:0010359//regulation of anion channel activity;GO:0010106//cellular response to iron ion starvation;GO:0006826//iron ion transport;GO:0045492//xylan biosynthetic process;GO:0010167//response to nitrate	GO:0008270//zinc ion binding;GO:0016491//oxidoreductase activity;GO:0000166//nucleotide binding	GO:0005829//cytosol
Unigene56860_All	1560	7.6326	12.2792	7.6837	21.0181	11.5524	0.68597	0.00962661	1.46139	0.597946	gi|225468574|ref|XP_002263060.1|	503.1	5e-141	PREDICTED: prolyl 4-hydroxylase subunit alpha-1 [Vitis vinifera] >gi|296084059|emb|CBI24447.3| unnamed protein product [Vitis vinifera]	gi|359496140|ref|XM_002263024.2|	573	1e-160	PREDICTED: Vitis vinifera prolyl 4-hydroxylase subunit alpha-1-like (LOC100252286), mRNA	--	--	--	--	--	--	--	--	--	K00472	4e-142	503	vvi:100252286	prolyl 4-hydroxylase [EC:1.14.11.2]	GO:0018401//peptidyl-proline hydroxylation to 4-hydroxy-L-proline;GO:0055114//oxidation-reduction process	GO:0031418//L-ascorbic acid binding;GO:0005506//iron ion binding;GO:0004656//procollagen-proline 4-dioxygenase activity	-
Unigene56888_All	1183	4.6163	4.7859	8.5401	0.001	4.1685	0.0520533	0.887516	-12.1725	-0.147209	gi|225461094|ref|XP_002279303.1|	417.2	2e-115	PREDICTED: gibberellin 2-beta-dioxygenase 8 [Vitis vinifera] >gi|147806297|emb|CAN72091.1| hypothetical protein VITISV_008387 [Vitis vinifera] >gi|297735958|emb|CBI23932.3| unnamed protein product [Vitis vinifera]	gi|411012943|gb|JX647690.1|	109	7e-21	Camellia sinensis caffeine synthase 1 (TCS1) gene, complete cds	sp|O49561|G2OX8_ARATH	350	9e-97	Gibberellin 2-beta-dioxygenase 8 OS=Arabidopsis thaliana GN=GA2OX7 PE=1 SV=2	PA0147	88.6	2e-17	COG3491	Isopenicillin N synthase and related dioxygenases	K04124	3e-39	160	smo:SELMODRAFT_450789	gibberellin 3-beta-dioxygenase [EC:1.14.11.15]	GO:0009685//gibberellin metabolic process	GO:0052634//C-19 gibberellin 2-beta-dioxygenase activity;GO:0052635//C-20 gibberellin 2-beta-dioxygenase activity	GO:0005737//cytoplasm
Unigene56934_All	560	18.5445	8.5937	8.7147	8.9341	3.3623	-1.10964	-1.08947	-1.0536	-2.46347	--	--	--	--	gi|356555165|ref|XM_003545859.1|	95.6	5e-17	PREDICTED: Glycine max acetolactate synthase 2, chloroplastic-like (LOC100783934), mRNA	sp|P27819|ILVB3_BRANA	48.1	3e-06	Acetolactate synthase 3, chloroplastic OS=Brassica napus PE=3 SV=1	--	--	--	--	--	K01652	8e-06	48.1	gmx:100783934	acetolactate synthase I/II/III large subunit [EC:2.2.1.6]	-	-	-
Unigene56957_All	1103	5.1946	11.6349	5.6665	28.5115	7.7224	1.16337	0.125445	2.45646	0.572037	gi|225464346|ref|XP_002272090.1|	497.3	1e-139	PREDICTED: probable sarcosine oxidase-like [Vitis vinifera]	gi|224142068|ref|XM_002324345.1|	73.8	3e-10	Populus trichocarpa sarcosine oxidase (SOX1), mRNA	sp|Q9SJA7|SOX_ARATH	472	1e-133	Probable sarcosine oxidase OS=Arabidopsis thaliana GN=At2g24580 PE=2 SV=1	STM1160	110	3e-24	COG0665	Glycine/D-amino acid oxidases (deaminating)	K00306	5e-88	322	bdi:100834553	sarcosine oxidase / L-pipecolate oxidase [EC:1.5.3.1 1.5.3.7]	GO:0046653//tetrahydrofolate metabolic process;GO:0055114//oxidation-reduction process	GO:0008115//sarcosine oxidase activity	GO:0005737//cytoplasm
Unigene57013_All	1326	4.9961	7.2586	8.7168	9.837	12.7797	0.538889	0.802996	0.977416	1.35498	gi|76782202|gb|ABA54871.1|	493	4e-138	putative chorismate mutase [Fagus sylvatica]	gi|323695614|gb|GU060639.2|	339	5e-90	Vitis vinifera chorismate mutase 02 mRNA, complete cds	sp|P42738|CHMU_ARATH	405	2e-113	Chorismate mutase, chloroplastic OS=Arabidopsis thaliana GN=CM1 PE=2 SV=3	YPR060c	191	2e-48	COG1605	Chorismate mutase	K01850	2e-128	457	vvi:100266283	chorismate mutase [EC:5.4.99.5]	GO:0046417//chorismate metabolic process;GO:0009073//aromatic amino acid family biosynthetic process	GO:0004106//chorismate mutase activity	-
Unigene5788_All	3905	2.476	1.1841	0.3727	1.9904	0.8266	-1.06422	-2.73192	-0.314953	-1.58275	gi|470144677|ref|XP_004307975.1|	1830.5	0	PREDICTED: glutamate synthase [NADH], amyloplastic-like [Fragaria vesca subsp. vesca]	gi|359490793|ref|XM_002267829.2|	1292	0	PREDICTED: Vitis vinifera glutamate synthase 1 [NADH], chloroplastic-like (LOC100246868), mRNA	sp|Q9LV03|GLUT1_ARATH	973	0	Glutamate synthase 1 [NADH], chloroplastic OS=Arabidopsis thaliana GN=GLT1 PE=1 SV=2	SPAPB1E7.07_4	619	2e-176	COG0493	NADPH-dependent glutamate synthase beta chain and related oxidoreductases	K00264	0	992	pop:POPTR_824538	glutamate synthase (NADPH/NADH) [EC:1.4.1.13 1.4.1.14]	GO:0006094//gluconeogenesis;GO:0048589//developmental growth;GO:0009651//response to salt stress;GO:0042128//nitrate assimilation;GO:0006537//glutamate biosynthetic process;GO:0006096//glycolysis;GO:0046686//response to cadmium ion;GO:0055085//transmembrane transport;GO:0055114//oxidation-reduction process;GO:0019676//ammonia assimilation cycle	GO:0050660//flavin adenine dinucleotide binding;GO:0016040//glutamate synthase (NADH) activity;GO:0051536//iron-sulfur cluster binding;GO:0005506//iron ion binding;GO:0005351//sugar:hydrogen symporter activity;GO:0010181//FMN binding	GO:0009941//chloroplast envelope;GO:0016021//integral to membrane;GO:0005829//cytosol;GO:0009570//chloroplast stroma;GO:0005886//plasma membrane;GO:0005739//mitochondrion
Unigene5822_All	1397	1.6662	0.2702	0.3064	2.622	4.6852	-2.62446	-2.44307	0.654106	1.49155	gi|358248592|ref|NP_001240163.1|	400.6	3e-110	uncharacterized protein LOC100804707 [Glycine max]	gi|402794520|ref|NM_001253234.2|	446	1e-122	Glycine max imidazoleglycerol-phosphate dehydratase-like (LOC100804707), mRNA	sp|Q43072|HIS7_PEA	391	6e-109	Imidazoleglycerol-phosphate dehydratase OS=Pisum sativum GN=HIS3 PE=2 SV=1	all4390	278	2e-74	COG0131	Imidazoleglycerol-phosphate dehydratase	K01693	3e-111	400	gmx:100804707	imidazoleglycerol-phosphate dehydratase [EC:4.2.1.19]	GO:0000105//histidine biosynthetic process	GO:0004424//imidazoleglycerol-phosphate dehydratase activity	GO:0009507//chloroplast
Unigene59097_All	1072	0.001	0.001	0.001	6.5006	0.001	0	0	12.6664	0	gi|308223349|gb|ADO23652.1|	300.8	2e-80	catalase [Pyropia yezoensis]	--	--	--	--	sp|Q96528|CATA1_ARATH	283	9e-77	Catalase-1 OS=Arabidopsis thaliana GN=CAT1 PE=1 SV=3	VC1585	380	2e-105	COG0753	Catalase	K03781	3e-76	283	ath:AT1G20630	catalase [EC:1.11.1.6]	GO:0016036//cellular response to phosphate starvation;GO:0042744//hydrogen peroxide catabolic process;GO:0006995//cellular response to nitrogen starvation;GO:0043067//regulation of programmed cell death;GO:0044710;GO:0046686//response to cadmium ion;GO:0009416//response to light stimulus;GO:0043091//L-arginine import;GO:0051938//L-glutamate import;GO:0009737//response to abscisic acid stimulus;GO…	GO:0015189//L-lysine transmembrane transporter activity;GO:0015326//cationic amino acid transmembrane transporter activity;GO:0016491//oxidoreductase activity;GO:0050897//cobalt ion binding;GO:0005313//L-glutamate transmembrane transporter activity;GO:0015181//arginine transmembrane transporter activity	GO:0009941//chloroplast envelope;GO:0022626//cytosolic ribosome;GO:0005618//cell wall;GO:0005777//peroxisome;GO:0005886//plasma membrane;GO:0005739//mitochondrion
Unigene59517_All	453	0.001	0.2083	0.001	0.9861	3.3648	7.70252	0	9.94559	11.7163	gi|79327837|ref|NP_001031879.1|	58.2	5e-08	3-isopropylmalate dehydrogenase 3 [Arabidopsis thaliana] >gi|332004615|gb|AED91998.1| 3-isopropylmalate dehydrogenase 3 [Arabidopsis thaliana]	gi|147861805|emb|AM457325.2|	113	2e-22	Vitis vinifera contig VV78X072893.3, whole genome shotgun sequence	sp|P29102|LEU3_BRANA	58.2	2e-09	3-isopropylmalate dehydrogenase, chloroplastic OS=Brassica napus PE=2 SV=1	alr1313	50.4	1e-06	COG0473	Isocitrate/isopropylmalate dehydrogenase	K00052	5e-09	58.2	ath:AT5G14200	3-isopropylmalate dehydrogenase [EC:1.1.1.85]	-	-	-
Unigene62035_All	3563	4.3217	3.1251	3.196	2.1564	3.0952	-0.467697	-0.435332	-1.00297	-0.481566	gi|147803328|emb|CAN68838.1|	26.2	1e-26	hypothetical protein VITISV_030956 [Vitis vinifera]	--	--	--	--	--	--	--	--	--	--	--	--	--	K14321	4e-11	61.2	vvi:100243153	nucleoporin-like protein 2	-	-	-
Unigene62125_All	1319	3.3258	1.2162	7.3999	24.3843	5.642	-1.45132	1.1538	2.87418	0.762505	gi|224072999|ref|XP_002303948.1|	407.5	2e-112	predicted protein [Populus trichocarpa] >gi|222841380|gb|EEE78927.1| predicted protein [Populus trichocarpa]	--	--	--	--	sp|Q8L5A7|SOT15_ARATH	354	6e-98	Cytosolic sulfotransferase 15 OS=Arabidopsis thaliana GN=SOT15 PE=1 SV=1	--	--	--	--	--	K11821	3e-73	274	aly:ARALYDRAFT_895283	desulfoglucosinolate sulfotransferase A/B/C [EC:2.8.2.-]	GO:0009695//jasmonic acid biosynthetic process;GO:0009611//response to wounding;GO:0009867//jasmonic acid mediated signaling pathway	GO:0080131//hydroxyjasmonate sulfotransferase activity	GO:0009507//chloroplast
Unigene62368_All	1864	2.4975	0.8606	1.0564	0.671	0.5291	-1.53707	-1.24133	-1.8961	-2.23887	gi|462396479|gb|EMJ02278.1|	105.5	3e-104	hypothetical protein PRUPE_ppa007342mg [Prunus persica]	--	--	--	--	sp|D4N501|DIOX2_PAPSO	131	5e-38	Probable 2-oxoglutarate/Fe(II)-dependent dioxygenase OS=Papaver somniferum GN=DIOX2 PE=2 SV=1	PA4191	72.8	3e-18	COG3491	Isopenicillin N synthase and related dioxygenases	K06892	6e-38	145	pop:POPTR_550478		GO:0051555//flavonol biosynthetic process;GO:0055114//oxidation-reduction process	GO:0045431//flavonol synthase activity;GO:0005506//iron ion binding;GO:0016702//oxidoreductase activity, acting on single donors with incorporation of molecular oxygen, incorporation of two atoms of oxygen;GO:0050589//leucocyanidin oxygenase activity	-
Unigene62414_All	1535	0.9332	0.1229	0.1673	1.8043	3.3878	-2.9247	-2.47975	0.951181	1.86009	gi|332322128|emb|CCA66036.1|	53.9	5e-24	hypothetical protein [Beta vulgaris subsp. vulgaris]	--	--	--	--	sp|P92555|M1250_ARATH	51.6	1e-06	Uncharacterized mitochondrial protein AtMg01250 OS=Arabidopsis thaliana GN=AtMg01250 PE=4 SV=1	--	--	--	--	--	K14321	6e-13	73.9	vvi:100243153	nucleoporin-like protein 2	-	-	-
Unigene62491_All	856	5.2293	16.0945	2.7006	16.2818	6.9131	1.62188	-0.953338	1.63857	0.402715	gi|443611697|gb|AGC96124.1|	231.9	1e-59	1-aminocyclopropane-1-carboxylate oxidase protein, partial [Camellia japonica]	--	--	--	--	sp|P31239|ACCO_PEA	223	1e-58	1-aminocyclopropane-1-carboxylate oxidase OS=Pisum sativum GN=ACO PE=2 SV=1	PA4191	58.5	1e-08	COG3491	Isopenicillin N synthase and related dioxygenases	K05933	4e-58	223	vvi:100256784	aminocyclopropanecarboxylate oxidase [EC:1.14.17.4]	GO:0055114//oxidation-reduction process	GO:0009815//1-aminocyclopropane-1-carboxylate oxidase activity;GO:0016706//oxidoreductase activity, acting on paired donors, with incorporation or reduction of molecular oxygen, 2-oxoglutarate as one donor, and incorporation of one atom each of oxygen into both donors	-
Unigene62721_All	525	4.4336	13.8398	5.3817	14.8051	10.9301	1.64227	0.279583	1.73954	1.30176	gi|255551575|ref|XP_002516833.1|	194.9	5e-49	prolyl 4-hydroxylase alpha subunit, putative [Ricinus communis] >gi|223543921|gb|EEF45447.1| prolyl 4-hydroxylase alpha subunit, putative [Ricinus communis]	--	--	--	--	--	--	--	--	--	--	--	--	--	K00472	5e-50	194	rcu:RCOM_0679070	prolyl 4-hydroxylase [EC:1.14.11.2]	GO:0055114//oxidation-reduction process;GO:0016049//cell growth;GO:0034976//response to endoplasmic reticulum stress;GO:0000902//cell morphogenesis;GO:0009627//systemic acquired resistance;GO:0080147//root hair cell development;GO:0018401//peptidyl-proline hydroxylation to 4-hydroxy-L-proline;GO:0048193//Golgi vesicle transport	GO:0004656//procollagen-proline 4-dioxygenase activity;GO:0031418//L-ascorbic acid binding;GO:0005506//iron ion binding	GO:0005768//endosome;GO:0005802//trans-Golgi network;GO:0005576//extracellular region;GO:0005794//Golgi apparatus;GO:0005783//endoplasmic reticulum;GO:0005634//nucleus
Unigene62998_All	1028	26.3003	25.0593	22.4039	163.561	36.2829	-0.0697331	-0.231329	2.63668	0.464211	gi|255573186|ref|XP_002527522.1|	327.4	2e-88	o-methyltransferase, putative [Ricinus communis] >gi|223533072|gb|EEF34831.1| o-methyltransferase, putative [Ricinus communis]	gi|225320386|dbj|AK324859.1|	125	1e-25	Solanum lycopersicum cDNA, clone: LEFL1087CB05, HTC in leaf	sp|P93711|CAMT_POPKI	306	1e-83	Caffeoyl-CoA O-methyltransferase OS=Populus kitakamiensis PE=2 SV=1	all5179	157	3e-38	COG4122	Predicted O-methyltransferase	K00588	2e-89	327	rcu:RCOM_1148460	caffeoyl-CoA O-methyltransferase [EC:2.1.1.104]	GO:0080088//spermidine hydroxycinnamate conjugate biosynthetic process;GO:0009809//lignin biosynthetic process;GO:0032259//methylation;GO:0048316//seed development	GO:0042409//caffeoyl-CoA O-methyltransferase activity;GO:0080076//caffeoyl CoA:S-adenosyl-L-methionine O-methyltransferase activity;GO:0080012//trihydroxyferuloyl spermidine O-methyltransferase activity;GO:0080077//trihydroxyferuloyl spermidine:S-adenosyl-L-methionine O-methyltransferase activity;GO:0080078//tricaffeoyl spermidine:S-adenosyl-L-methionine O-methyltransferase activity	GO:0005829//cytosol
Unigene63126_All	309	3.187	4.8861	4.7104	16.7696	6.6738	0.616484	0.563651	2.39558	1.06631	gi|460381071|ref|XP_004236276.1|	62.8	1e-09	PREDICTED: d-3-phosphoglycerate dehydrogenase, chloroplastic-like [Solanum lycopersicum]	gi|199580006|gb|AC189325.2|	58	5e-06	Brassica rapa subsp. pekinensis clone KBrB036M17, complete sequence	--	--	--	--	--	--	--	--	--	K00058	3e-08	55.1	vvi:100260655	D-3-phosphoglycerate dehydrogenase [EC:1.1.1.95]	-	-	-
Unigene632_All	1647	10.7626	19.4798	12.0083	22.6201	17.6382	0.855952	0.158005	1.07158	0.712677	gi|225446060|ref|XP_002271751.1|	476.1	8e-133	PREDICTED: protein YIPF6 [Vitis vinifera]	gi|359485006|ref|XM_002271715.2|	523	1e-145	PREDICTED: Vitis vinifera protein YIPF6-like (LOC100247852), mRNA	sp|Q9S8M0|LECT_SOLTU	60.1	4e-09	Chitin-binding lectin 1 OS=Solanum tuberosum PE=1 SV=2	SPAC644.13c	110	6e-24	COG5080	Rab GTPase interacting factor, Golgi membrane protein	K13832	2e-13	75.9	ota:Ot12g02660	3-dehydroquinate dehydratase / shikimate dehydrogenase [EC:4.2.1.10 1.1.1.25]	-	-	GO:0005802//trans-Golgi network;GO:0005829//cytosol;GO:0005794//Golgi apparatus;GO:0005768//endosome;GO:0005634//nucleus;GO:0005886//plasma membrane
Unigene63446_All	533	10.5818	15.5795	25.8621	22.9639	17.1583	0.558064	1.28925	1.11778	0.697322	gi|225439552|ref|XP_002264120.1|	162.2	3e-39	PREDICTED: macrophage migration inhibitory factor homolog isoform 1 [Vitis vinifera] >gi|297735607|emb|CBI18101.3| unnamed protein product [Vitis vinifera]	gi|349715868|emb|FQ387160.1|	129	3e-27	Vitis vinifera clone SS0AEB27YH24	--	--	--	--	--	--	--	--	--	K15923	7e-23	104	mtr:MTR_4g127370	alpha-L-fucosidase 2 [EC:3.2.1.51]	-	-	GO:0009507//chloroplast;GO:0016020//membrane;GO:0005777//peroxisome
Unigene63688_All	1547	3.8194	5.9777	4.1508	9.3557	8.0561	0.646244	0.120043	1.2925	1.07674	gi|225468574|ref|XP_002263060.1|	503.1	5e-141	PREDICTED: prolyl 4-hydroxylase subunit alpha-1 [Vitis vinifera] >gi|296084059|emb|CBI24447.3| unnamed protein product [Vitis vinifera]	gi|359496140|ref|XM_002263024.2|	573	1e-160	PREDICTED: Vitis vinifera prolyl 4-hydroxylase subunit alpha-1-like (LOC100252286), mRNA	--	--	--	--	--	--	--	--	--	K00472	4e-142	503	vvi:100252286	prolyl 4-hydroxylase [EC:1.14.11.2]	GO:0018401//peptidyl-proline hydroxylation to 4-hydroxy-L-proline;GO:0055114//oxidation-reduction process	GO:0031418//L-ascorbic acid binding;GO:0005506//iron ion binding;GO:0004656//procollagen-proline 4-dioxygenase activity	-
Unigene63693_All	503	5.6954	11.0683	5.6171	13.8541	7.8431	0.958565	-0.0199717	1.28244	0.461627	gi|224136077|ref|XP_002322234.1|	149.8	1e-35	acyl:coa ligase [Populus trichocarpa] >gi|222869230|gb|EEF06361.1| acyl:coa ligase [Populus trichocarpa]	gi|224136076|ref|XM_002322198.1|	170	9e-40	Populus trichocarpa acyl:coa ligase (ACLL16), mRNA	sp|Q84P23|4CLL9_ARATH	135	9e-33	4-coumarate--CoA ligase-like 9 OS=Arabidopsis thaliana GN=4CLL9 PE=1 SV=2	AF0089	67.4	1e-11	COG0318	Acyl-CoA synthetases (AMP-forming)/AMP-acid ligases II	K10526	6e-26	114	rcu:RCOM_1600450	OPC-8:0 CoA ligase 1 [EC:6.2.1.-]	GO:0009851//auxin biosynthetic process;GO:0009695//jasmonic acid biosynthetic process;GO:0055114//oxidation-reduction process	GO:0004321//fatty-acyl-CoA synthase activity;GO:0047077;GO:0016207//4-coumarate-CoA ligase activity	GO:0005777//peroxisome
Unigene63956_All	561	1.1171	1.1774	9.9201	22.2955	15.9823	0.0758462	3.1506	4.31892	3.83864	gi|359493004|ref|XP_003634491.1|	117.9	9e-26	PREDICTED: uncharacterized protein LOC100854160 [Vitis vinifera]	gi|359493003|ref|XM_003634443.1|	81.8	7e-13	PREDICTED: Vitis vinifera uncharacterized LOC100854160 (LOC100854160), mRNA	--	--	--	--	--	--	--	--	--	K00826	3e-22	102	rcu:RCOM_1585330	branched-chain amino acid aminotransferase [EC:2.6.1.42]	GO:0071704;GO:0044238//primary metabolic process;GO:0006807//nitrogen compound metabolic process;GO:0044237//cellular metabolic process	GO:0004084//branched-chain-amino-acid transaminase activity	-
Unigene643_All	1674	65.7268	46.5047	22.0438	74.3978	48.0976	-0.499105	-1.57611	0.178778	-0.450517	gi|225426282|ref|XP_002266388.1|	453.8	4e-126	PREDICTED: uncharacterized protein LOC100252953 [Vitis vinifera]	gi|449506206|ref|XM_004162634.1|	341	1e-90	PREDICTED: Cucumis sativus uncharacterized LOC101208173 (LOC101208173), mRNA	sp|P37707|B2_DAUCA	327	1e-89	B2 protein OS=Daucus carota PE=2 SV=1	YPR042c	59.7	1e-08	COG5099	RNA-binding protein of the Puf family, translational repressor	K01640	4e-08	58.2	vcn:VOLCADRAFT_91759	hydroxymethylglutaryl-CoA lyase [EC:4.1.3.4]	GO:0010363//regulation of plant-type hypersensitive response;GO:0009862//systemic acquired resistance, salicylic acid mediated signaling pathway;GO:0031348//negative regulation of defense response;GO:0009867//jasmonic acid mediated signaling pathway;GO:0009409//response to cold;GO:0006499//N-terminal protein myristoylation;GO:0006612//protein targeting to membrane;GO:0043069//negative regulation …	-	-
Unigene67716_All	1486	4.8799	5.0166	2.0166	5.7116	2.5342	0.0398583	-1.27493	0.227043	-0.945321	gi|359494303|ref|XP_002264933.2|	535	1e-150	PREDICTED: serine acetyltransferase 1, chloroplastic-like [Vitis vinifera]	gi|359494302|ref|XM_002264897.2|	377	1e-101	PREDICTED: Vitis vinifera serine acetyltransferase 1, chloroplastic-like (LOC100246391), mRNA	sp|Q39218|SAT3_ARATH	442	2e-124	Serine acetyltransferase 3, mitochondrial OS=Arabidopsis thaliana GN=SAT3 PE=1 SV=3	NMB0560	268	1e-71	COG1045	Serine acetyltransferase	K00640	1e-151	535	vvi:100246391	serine O-acetyltransferase [EC:2.3.1.30]	GO:0006535//cysteine biosynthetic process from serine;GO:0006569//tryptophan catabolic process;GO:0019761//glucosinolate biosynthetic process;GO:0046686//response to cadmium ion;GO:0009409//response to cold;GO:0009684//indoleacetic acid biosynthetic process;GO:0009970//cellular response to sulfate starvation	GO:0005515//protein binding;GO:0008270//zinc ion binding;GO:0009001//serine O-acetyltransferase activity	GO:0009507//chloroplast;GO:0005634//nucleus;GO:0005739//mitochondrion
Unigene68179_All	688	3.5133	2.3316	0.4978	0.3896	0.7819	-0.591506	-2.81919	-3.17276	-2.16777	--	--	--	--	gi|310743923|dbj|AB597268.1|	63.9	2e-07	Camellia sinensis CsGS1;2 gene for glutamine synthetase, partial cds, allele: GS1C-874bp fragment	--	--	--	--	--	--	--	--	--	--	--	--	--	--	-	-	-
[truncated: 79 more rows]
