# Supplementary material for: Transcriptomic Analysis Reveals the Molecular Mechanisms of Drought-Stress-Induced Decreases in Camellia sinensis Leaf Quality
Source: Front Plant Sci. 2016 Mar 30;7:385. doi: 10.3389/fpls.2016.00385 (PMC4811933; doi:10.3389/fpls.2016.00385)
Supplement: Supplementary file 3 [file Table3.XLSX]

## Sheet: Sheet1
Supplementary S7. DEGs involved in secondary metabolism in C. sinensis leaves under drought stress
Gene ID	Gene Length	CK_FPKM	PEG2_FPKM	PEG12_FPKM	PEG24_FPKM	PEG48_FPKM	log2 Ratio (PEG2/CK)	log2 Ratio (PEG12/CK)	log2 Ratio (PEG24/CK)	log2 Ratio (PEG48/CK)	Nr-ID	Nr-Score	Nr-Evalue	Nr-annotation	Nt-ID	Nt-Score	Nt-Evalue	Nt-annotation	Swissprot-ID	Swissprot-Score	Swissprot-Evalue	Swissprot-annotation	COG-Protein-or-Domain	COG-Score	COG-Evalue	COG-ID	COG-Function-Description	KO_id	KEGG-Evalue	KEGG-Score	KEGG-Gene	ko_definition	GO-BiologicalProcess	GO-MolecularFunction	Go-CellularComponent
CL10261.Contig3_All	529	119.649	120.762	94.8433	321.899	126.271	0.0133606	-0.335193	1.4278	0.0777092	gi|149349541|gb|ABR24115.1|	261.5	4e-69	eugenol synthase 1 [Petunia x hybrida]	gi|225458242|ref|XM_002282074.1|	262	3e-67	PREDICTED: Vitis vinifera isoflavone reductase-like protein 4 (IFRL4), mRNA	sp|E1U332|ALL12_OLEEU	250	3e-67	Isoflavone reductase-like protein OS=Olea europaea PE=1 SV=1	XF1747	49.7	3e-06	COG0702	Predicted nucleoside-diphosphate-sugar epimerases	K00224	3e-64	242	ath:AT1G75280	[EC:1.3.1.-]	GO:0046686//response to cadmium ion;GO:0055114//oxidation-reduction process;GO:0006979//response to oxidative stress	GO:0047526;GO:0000166//nucleotide binding	GO:0005737//cytoplasm;GO:0005886//plasma membrane
CL10289.Contig2_All	1639	11.5799	6.2179	4.388	15.5898	12.4726	-0.897123	-1.39999	0.42898	0.107139	gi|332384181|gb|AEE69007.1|	663.7	0	cinnamyl alcohol dehydrogenase 1 [Camellia sinensis]	gi|332384180|gb|HQ880207.1|	948	0	Camellia sinensis cinnamyl alcohol dehydrogenase 1 mRNA, complete cds	sp|P42495|CADH1_ARACO	632	0	Probable cinnamyl alcohol dehydrogenase 1 OS=Aralia cordata GN=CAD1 PE=2 SV=1	SMc00680	321	3e-87	COG1064	Zn-dependent alcohol dehydrogenases	K00083	0	637	vvi:100257308	cinnamyl-alcohol dehydrogenase [EC:1.1.1.195]	GO:0009809//lignin biosynthetic process;GO:0022900//electron transport chain;GO:0080167//response to karrikin	GO:0045551//cinnamyl-alcohol dehydrogenase activity;GO:0052747;GO:0009055//electron carrier activity;GO:0020037//heme binding;GO:0004024//alcohol dehydrogenase activity, zinc-dependent;GO:0008270//zinc ion binding;GO:0000166//nucleotide binding	-
CL10289.Contig4_All	319	1.6839	2.3665	3.4891	20.1648	5.6214	0.490948	1.05105	3.58196	1.73912	gi|332384181|gb|AEE69007.1|	228.4	2e-59	cinnamyl alcohol dehydrogenase 1 [Camellia sinensis]	gi|332384180|gb|HQ880207.1|	624	1e-176	Camellia sinensis cinnamyl alcohol dehydrogenase 1 mRNA, complete cds	sp|Q2KNL5|CADH1_OCIBA	207	9e-55	Cinnamyl alcohol dehydrogenase 1 OS=Ocimum basilicum GN=CAD1 PE=1 SV=1	ML1730	123	7e-29	COG1064	Zn-dependent alcohol dehydrogenases	K00083	5e-54	206	rcu:RCOM_0811350	cinnamyl-alcohol dehydrogenase [EC:1.1.1.195]	GO:0055114//oxidation-reduction process	GO:0045551//cinnamyl-alcohol dehydrogenase activity;GO:0000166//nucleotide binding;GO:0008270//zinc ion binding;GO:0052747	-
CL10310.Contig2_All	505	3.0137	0.001	0.001	0.001	0.001	-11.5573	-11.5573	-11.5573	-11.5573	gi|224124728|ref|XP_002319407.1|	67.4	1e-10	predicted protein [Populus trichocarpa] >gi|222857783|gb|EEE95330.1| predicted protein [Populus trichocarpa]	gi|225459179|ref|XM_002285687.1|	75.8	4e-11	PREDICTED: Vitis vinifera cationic peroxidase 1-like (LOC100257440), mRNA	sp|P22195|PER1_ARAHY	65.1	2e-11	Cationic peroxidase 1 OS=Arachis hypogaea GN=PNC1 PE=1 SV=2	--	--	--	--	--	K00430	7e-11	64.7	mtr:MTR_5g074970	peroxidase [EC:1.11.1.7]	GO:0042744//hydrogen peroxide catabolic process;GO:0055114//oxidation-reduction process	GO:0046872//metal ion binding;GO:0020037//heme binding;GO:0004601//peroxidase activity	GO:0005576//extracellular region
CL10312.Contig1_All	2342	0.5352	0.3223	0.8408	4.3488	0.7657	-0.731674	0.651685	3.02247	0.516701	gi|189380221|gb|ACD93208.1|	43.9	0	beta xylosidase [Camellia sinensis]	gi|189380220|gb|EU714121.1|	2997	0	Camellia sinensis beta xylosidase mRNA, complete cds	sp|Q94KD8|BXL2_ARATH	669	0	Probable beta-D-xylosidase 2 OS=Arabidopsis thaliana GN=BXL2 PE=2 SV=1	SSO3032	171	5e-42	COG1472	Beta-glucosidase-related glycosidases	K05349	0	722	rcu:RCOM_1347430	beta-glucosidase [EC:3.2.1.21]	GO:0005975//carbohydrate metabolic process;GO:0010214//seed coat development	GO:0046556//alpha-N-arabinofuranosidase activity;GO:0008422//beta-glucosidase activity	GO:0009505//plant-type cell wall;GO:0048046//apoplast
CL10312.Contig2_All	2621	2.7667	1.6561	4.1813	13.9074	2.292	-0.740376	0.595785	2.32961	-0.271559	gi|189380221|gb|ACD93208.1|	1436	0	beta xylosidase [Camellia sinensis]	gi|189380220|gb|EU714121.1|	4653	0	Camellia sinensis beta xylosidase mRNA, complete cds	sp|Q9FGY1|BXL1_ARATH	1104	0	Beta-D-xylosidase 1 OS=Arabidopsis thaliana GN=BXL1 PE=1 SV=1	XF0845	305	2e-82	COG1472	Beta-glucosidase-related glycosidases	K05349	0	1168	rcu:RCOM_1347430	beta-glucosidase [EC:3.2.1.21]	GO:0005975//carbohydrate metabolic process;GO:0010214//seed coat development	GO:0046556//alpha-N-arabinofuranosidase activity;GO:0008422//beta-glucosidase activity	GO:0009505//plant-type cell wall;GO:0048046//apoplast
CL10337.Contig2_All	1205	3.1947	5.8732	5.1868	6.8952	5.7294	0.878466	0.699164	1.10991	0.842704	gi|462423383|gb|EMJ27646.1|	509.6	4e-143	hypothetical protein PRUPE_ppa024271mg [Prunus persica]	gi|359488136|ref|XM_002268305.2|	97.6	3e-17	PREDICTED: Vitis vinifera UDP-glycosyltransferase 89A2-like (LOC100261629), mRNA	sp|Q9LZD8|U89A2_ARATH	387	7e-108	UDP-glycosyltransferase 89A2 OS=Arabidopsis thaliana GN=UGT89A2 PE=2 SV=1	--	--	--	--	--	K13496	2e-47	187	ath:AT2G36770	UDP-glucosyl transferase 73C [EC:2.4.1.-]	GO:0009062//fatty acid catabolic process	GO:0080046//quercetin 4'-O-glucosyltransferase activity;GO:0080043//quercetin 3-O-glucosyltransferase activity;GO:0080044//quercetin 7-O-glucosyltransferase activity	GO:0005634//nucleus
CL10337.Contig4_All	1739	3.5007	2.3333	3.791	5.6513	8.4041	-0.585272	0.114935	0.690939	1.26345	gi|462423383|gb|EMJ27646.1|	628.6	1e-178	hypothetical protein PRUPE_ppa024271mg [Prunus persica]	gi|18077591|emb|AJ417839.1|	127	4e-26	Rhododendron metternichii var. hondoense microsatellite DNA, clone RM1D5	sp|Q9LZD8|U89A2_ARATH	483	2e-136	UDP-glycosyltransferase 89A2 OS=Arabidopsis thaliana GN=UGT89A2 PE=2 SV=1	--	--	--	--	--	K13496	1e-67	255	ath:AT2G36800	UDP-glucosyl transferase 73C [EC:2.4.1.-]	-	GO:0035251//UDP-glucosyltransferase activity	GO:0005634//nucleus
CL10337.Contig5_All	1826	6.913	7.5965	14.5353	6.9477	6.4815	0.136023	1.07218	0.00722353	-0.0929842	gi|462423383|gb|EMJ27646.1|	663.7	0	hypothetical protein PRUPE_ppa024271mg [Prunus persica]	gi|18077591|emb|AJ417839.1|	107	4e-20	Rhododendron metternichii var. hondoense microsatellite DNA, clone RM1D5	sp|Q9LZD8|U89A2_ARATH	505	3e-143	UDP-glycosyltransferase 89A2 OS=Arabidopsis thaliana GN=UGT89A2 PE=2 SV=1	--	--	--	--	--	K13496	7e-70	263	aly:ARALYDRAFT_902799	UDP-glucosyl transferase 73C [EC:2.4.1.-]	-	GO:0035251//UDP-glucosyltransferase activity	GO:0005634//nucleus
CL10369.Contig10_All	2039	0.7464	1.0644	0.6299	2.7604	1.7589	0.51202	-0.244826	1.88686	1.23665	gi|470119535|ref|XP_004295869.1|	206.5	2e-172	PREDICTED: cytochrome P450 71D11-like [Fragaria vesca subsp. vesca]	gi|359484011|ref|XM_003633005.1|	105	2e-19	PREDICTED: Vitis vinifera cytochrome P450 71D10-like (LOC100258062), mRNA	sp|O48923|C71DA_SOYBN	419	1e-165	Cytochrome P450 71D10 OS=Glycine max GN=CYP71D10 PE=2 SV=1	all3746	113	1e-24	COG2124	Cytochrome P450	K16085	2e-119	304	osa:4335091	cytochrome P450, family 99, subfamily A, polypeptide 3 (9beta-pimara-7,15-diene oxidase) [EC:1.14.13.144]	-	GO:0046872//metal ion binding;GO:0016491//oxidoreductase activity	-
CL10369.Contig11_All	1542	3.2512	6.7314	1.2215	7.7058	2.3258	1.04993	-1.41232	1.24497	-0.483245	gi|359494295|ref|XP_003634756.1|	625.9	5e-178	PREDICTED: LOW QUALITY PROTEIN: cytochrome P450 71D10-like [Vitis vinifera]	gi|359484011|ref|XM_003633005.1|	131	2e-27	PREDICTED: Vitis vinifera cytochrome P450 71D10-like (LOC100258062), mRNA	sp|O48923|C71DA_SOYBN	560	8e-160	Cytochrome P450 71D10 OS=Glycine max GN=CYP71D10 PE=2 SV=1	BH0579	117	5e-26	COG2124	Cytochrome P450	K13267	2e-149	527	gmx:100814284	cytochrome P450, family 71, subfamily D, polypeptide 9 (flavonoid 6-hydroxylase) [EC:1.14.13.-]	-	GO:0016709//oxidoreductase activity, acting on paired donors, with incorporation or reduction of molecular oxygen, NAD(P)H as one donor, and incorporation of one atom of oxygen;GO:0046872//metal ion binding	-
CL10369.Contig9_All	1060	8.5302	4.4511	3.877	6.4056	4.483	-0.938418	-1.13764	-0.413246	-0.928115	gi|359494295|ref|XP_003634756.1|	317.4	2e-85	PREDICTED: LOW QUALITY PROTEIN: cytochrome P450 71D10-like [Vitis vinifera]	gi|359494294|ref|XM_003634708.1|	77.8	2e-11	PREDICTED: Vitis vinifera cytochrome P450 71D10-like (LOC100853592), mRNA	sp|O48923|C71DA_SOYBN	298	3e-81	Cytochrome P450 71D10 OS=Glycine max GN=CYP71D10 PE=2 SV=1	all3746	99.4	9e-21	COG2124	Cytochrome P450	K13267	1e-65	248	gmx:100814284	cytochrome P450, family 71, subfamily D, polypeptide 9 (flavonoid 6-hydroxylase) [EC:1.14.13.-]	GO:0055114//oxidation-reduction process	GO:0020037//heme binding;GO:0016705//oxidoreductase activity, acting on paired donors, with incorporation or reduction of molecular oxygen;GO:0004497//monooxygenase activity;GO:0005506//iron ion binding;GO:0009055//electron carrier activity	-
CL10382.Contig1_All	444	0.001	0.001	0.1928	1.0061	3.433	0	7.59096	9.97456	11.7453	--	--	--	--	gi|429503488|gb|JX647693.1|	73.8	1e-10	Camellia sinensis caffeine synthase 4 (TCS4) gene, complete cds	--	--	--	--	--	--	--	--	--	--	--	--	--	--	-	-	-
CL10460.Contig1_All	2161	4.5156	2.0086	0.8716	17.1158	5.6842	-1.16873	-2.37318	1.92234	0.33204	gi|76177061|gb|ABA40922.1|	60.1	1e-07	4-coumaroyl CoA ligase [Camellia sinensis]	gi|76177060|gb|DQ194356.1|	2914	0	Camellia sinensis cultivar UPASI-10 4-coumaroyl CoA ligase mRNA, complete cds	sp|P31687|4CL2_SOYBN	816	0	4-coumarate--CoA ligase 2 OS=Glycine max PE=2 SV=2	BH3104	239	2e-62	COG0318	Acyl-CoA synthetases (AMP-forming)/AMP-acid ligases II	K01904	0	876	rcu:RCOM_1325310	4-coumarate--CoA ligase [EC:6.2.1.12]	GO:0010584//pollen exine formation;GO:0055114//oxidation-reduction process;GO:0009411//response to UV	GO:0047077;GO:0016207//4-coumarate-CoA ligase activity	-
CL10460.Contig2_All	2065	8.6274	3.8842	3.0681	59.7917	17.4545	-1.15131	-1.49158	2.79295	1.0166	gi|76177061|gb|ABA40922.1|	60.1	1e-07	4-coumaroyl CoA ligase [Camellia sinensis]	gi|76177060|gb|DQ194356.1|	3231	0	Camellia sinensis cultivar UPASI-10 4-coumaroyl CoA ligase mRNA, complete cds	sp|P31687|4CL2_SOYBN	881	0	4-coumarate--CoA ligase 2 OS=Glycine max PE=2 SV=2	BH3104	254	5e-67	COG0318	Acyl-CoA synthetases (AMP-forming)/AMP-acid ligases II	K01904	0	940	rcu:RCOM_1325310	4-coumarate--CoA ligase [EC:6.2.1.12]	GO:0010584//pollen exine formation;GO:0055114//oxidation-reduction process;GO:0009411//response to UV	GO:0047077;GO:0016207//4-coumarate-CoA ligase activity	-
CL10734.Contig2_All	1647	1.4676	1.6042	1.5595	0.001	0.5444	0.128395	0.0876247	-10.5192	-1.43072	gi|460403512|ref|XP_004247234.1|	62.4	2e-08	PREDICTED: hyoscyamine 6-dioxygenase-like [Solanum lycopersicum]	gi|224066260|ref|XM_002302016.1|	91.7	2e-15	Populus trichocarpa predicted protein, mRNA	sp|P24397|HY6H_HYONI	252	4e-67	Hyoscyamine 6-dioxygenase OS=Hyoscyamus niger GN=H6H PE=1 SV=1	SPCC965.15	99.4	2e-20	COG3491	Isopenicillin N synthase and related dioxygenases	K06892	5e-53	207	pop:POPTR_550478		-	GO:0016706//oxidoreductase activity, acting on paired donors, with incorporation or reduction of molecular oxygen, 2-oxoglutarate as one donor, and incorporation of one atom each of oxygen into both donors	-
CL10746.Contig1_All	1762	10.4158	10.4966	7.8718	4.4113	5.3939	0.0111484	-0.404008	-1.2395	-0.949373	gi|13492674|gb|AAK28303.1|AF346431_1	639	0	phenylpropanoid:glucosyltransferase 1, partial [Nicotiana tabacum]	gi|470136481|ref|XM_004303973.1|	95.6	2e-16	PREDICTED: Fragaria vesca subsp. vesca UDP-glucose flavonoid 3-O-glucosyltransferase 7-like (LOC101304787), mRNA	sp|Q8H0F2|ANGT_GENTR	566	1e-161	Anthocyanin 3'-O-beta-glucosyltransferase OS=Gentiana triflora PE=1 SV=1	CAC2716	50.4	1e-05	COG1819	Glycosyl transferases, related to UDP-glucuronosyltransferase	K13496	4e-121	433	ath:AT2G36780	UDP-glucosyl transferase 73C [EC:2.4.1.-]	GO:0051707//response to other organism;GO:0032940//secretion by cell;GO:0051555//flavonol biosynthetic process	GO:0010294//abscisic acid glucosyltransferase activity;GO:0080044//quercetin 7-O-glucosyltransferase activity;GO:0080043//quercetin 3-O-glucosyltransferase activity;GO:0047893//flavonol 3-O-glucosyltransferase activity	GO:0016023//cytoplasmic membrane-bounded vesicle
CL10746.Contig2_All	581	6.0094	14.4548	10.3154	29.8317	15.7408	1.26626	0.779507	2.31155	1.38922	gi|209954691|dbj|BAG80536.1|	171.8	6e-42	UDP-glucose:glucosyltransferase [Lycium barbarum]	gi|209954718|dbj|AB360626.1|	113	2e-22	Lycium barbarum UGT73A12 mRNA for UDP-glucose:glucosyltransferase, complete cds	sp|Q8H0F2|ANGT_GENTR	149	8e-37	Anthocyanin 3'-O-beta-glucosyltransferase OS=Gentiana triflora PE=1 SV=1	--	--	--	--	--	K13496	6e-28	121	ath:AT2G36800	UDP-glucosyl transferase 73C [EC:2.4.1.-]	GO:0008152//metabolic process	GO:0016758//transferase activity, transferring hexosyl groups	-
CL10746.Contig3_All	1904	19.9363	22.8472	17.4024	55.6507	26.8888	0.19662	-0.196111	1.481	0.431608	gi|224101569|ref|XP_002334266.1|	670.2	0	predicted protein [Populus trichocarpa] >gi|222870374|gb|EEF07505.1| predicted protein [Populus trichocarpa]	gi|226316456|gb|FJ654696.1|	133	8e-28	Withania somnifera UDP glycosyltransferase mRNA, complete cds	sp|Q8H0F2|ANGT_GENTR	592	2e-169	Anthocyanin 3'-O-beta-glucosyltransferase OS=Gentiana triflora PE=1 SV=1	--	--	--	--	--	K13496	3e-123	441	ath:AT2G36780	UDP-glucosyl transferase 73C [EC:2.4.1.-]	GO:0051707//response to other organism;GO:0032940//secretion by cell;GO:0051555//flavonol biosynthetic process	GO:0010294//abscisic acid glucosyltransferase activity;GO:0080044//quercetin 7-O-glucosyltransferase activity;GO:0047213//anthocyanidin 3-O-glucosyltransferase activity;GO:0080043//quercetin 3-O-glucosyltransferase activity;GO:0047893//flavonol 3-O-glucosyltransferase activity	GO:0016023//cytoplasmic membrane-bounded vesicle
CL10746.Contig4_All	1864	73.7239	42.9794	51.9495	52.8188	33.9114	-0.778487	-0.505023	-0.481081	-1.12036	gi|13492674|gb|AAK28303.1|AF346431_1	636	0	phenylpropanoid:glucosyltransferase 1, partial [Nicotiana tabacum]	gi|189163154|dbj|AP010388.1|	107	4e-20	Lotus japonicus genomic DNA, chromosome 4, clone: LjT34M17, TM2027, complete sequence	sp|Q8H0F2|ANGT_GENTR	564	7e-161	Anthocyanin 3'-O-beta-glucosyltransferase OS=Gentiana triflora PE=1 SV=1	--	--	--	--	--	K13496	5e-119	426	ath:AT2G36780	UDP-glucosyl transferase 73C [EC:2.4.1.-]	GO:0009987//cellular process;GO:0008152//metabolic process	GO:0035251//UDP-glucosyltransferase activity	-
CL10786.Contig5_All	1439	6.0347	7.2132	1.9634	16.2044	6.9161	0.257357	-1.61993	1.42503	0.196677	gi|258549503|gb|ACV74414.1|	739.6	0	putative cinnamyl alcohol dehydrogenase [Camellia sinensis]	gi|225457870|ref|XM_002269320.1|	392	1e-106	PREDICTED: Vitis vinifera probable cinnamyl alcohol dehydrogenase 6-like (LOC100262607), mRNA	sp|Q7XWU3|CADH6_ORYSJ	553	9e-158	Probable cinnamyl alcohol dehydrogenase 6 OS=Oryza sativa subsp. japonica GN=CAD6 PE=2 SV=2	SMc00680	335	2e-91	COG1064	Zn-dependent alcohol dehydrogenases	K00083	1e-123	441	vvi:100245522	cinnamyl-alcohol dehydrogenase [EC:1.1.1.195]	GO:0009809//lignin biosynthetic process;GO:0055114//oxidation-reduction process	GO:0045551//cinnamyl-alcohol dehydrogenase activity;GO:0052747;GO:0008270//zinc ion binding;GO:0000166//nucleotide binding;GO:0046029//mannitol dehydrogenase activity	-
CL10790.Contig1_All	1735	8.8235	10.6056	8.7345	20.7004	10.8523	0.265403	-0.0146259	1.23024	0.298578	gi|225458768|ref|XP_002285105.1|	705.7	0	PREDICTED: isoflavone 2&apos;-hydroxylase-like [Vitis vinifera]	gi|224067239|ref|XM_002302389.1|	109	1e-20	Populus trichocarpa cytochrome P450 (CYP81B5), mRNA	sp|P93147|C81E1_GLYEC	459	3e-129	Isoflavone 2'-hydroxylase OS=Glycyrrhiza echinata GN=CYP81E1 PE=1 SV=2	BH0579	110	1e-23	COG2124	Cytochrome P450	K00517	4e-135	479	ath:AT4G37340	[EC:1.14.-.-]	GO:0055114//oxidation-reduction process	GO:0020037//heme binding;GO:0033773;GO:0005506//iron ion binding;GO:0009055//electron carrier activity	-
CL10804.Contig1_All	1464	16.5108	5.2209	4.9125	17.9415	10.5339	-1.66104	-1.74888	0.11989	-0.64837	gi|460385765|ref|XP_004238572.1|	547	3e-154	PREDICTED: isoflavone 2&apos;-hydroxylase-like [Solanum lycopersicum]	gi|252972628|dbj|AB006656.1|	67.9	3e-08	Nicotiana tabacum TCP3 mRNA for cytochrome P450, complete cds	sp|Q9FG65|C81D1_ARATH	407	6e-114	Cytochrome P450 81D1 OS=Arabidopsis thaliana GN=CYP81D1 PE=2 SV=1	BH0579	102	2e-21	COG2124	Cytochrome P450	K00517	2e-114	411	ath:AT4G37340	[EC:1.14.-.-]	-	GO:0016491//oxidoreductase activity;GO:0005488//binding	-
CL10804.Contig2_All	1466	24.9157	18.2803	17.6375	60.4548	31.9867	-0.446765	-0.498409	1.2788	0.360417	gi|460385765|ref|XP_004238572.1|	542.3	7e-153	PREDICTED: isoflavone 2&apos;-hydroxylase-like [Solanum lycopersicum]	gi|252972628|dbj|AB006656.1|	67.9	3e-08	Nicotiana tabacum TCP3 mRNA for cytochrome P450, complete cds	sp|Q9FG65|C81D1_ARATH	404	9e-113	Cytochrome P450 81D1 OS=Arabidopsis thaliana GN=CYP81D1 PE=2 SV=1	Rv0764c	102	2e-21	COG2124	Cytochrome P450	K00517	8e-114	409	ath:AT4G37340	[EC:1.14.-.-]	-	GO:0016491//oxidoreductase activity;GO:0005488//binding	-
CL11080.Contig1_All	1405	5.5436	22.0291	11.3345	191.019	41.5439	1.99052	1.03183	5.10675	2.90574	gi|75117021|sp|Q68CM3.1|TCS2_CAMSI	722.6	0	RecName: Full=Probable caffeine synthase 2 >gi|51968288|dbj|BAD42854.1| caffeine synthase [Camellia sinensis] >gi|411012946|gb|AFV99129.1| caffeine synthase 2 [Camellia sinensis]	gi|87887935|dbj|AB207816.1|	2506	0	Camellia irrawadiensis ICS2 mRNA for theobromine synthase, complete cds	sp|Q68CM3|TCS2_CAMSI	722	0	Probable caffeine synthase 2 OS=Camellia sinensis GN=TCS2 PE=2 SV=1	--	--	--	--	--	K08241	2e-80	298	pop:POPTR_860577	jasmonate O-methyltransferase [EC:2.1.1.141]	-	-	-
CL11080.Contig2_All	1259	0.8533	5.1716	2.5842	37.3971	8.0474	2.59949	1.59859	5.45373	3.2374	gi|87887936|dbj|BAE79731.1|	400.2	3e-110	theobromine synthase [Camellia irrawadiensis]	gi|87887935|dbj|AB207816.1|	1622	0	Camellia irrawadiensis ICS2 mRNA for theobromine synthase, complete cds	sp|Q68CM3|TCS2_CAMSI	398	4e-111	Probable caffeine synthase 2 OS=Camellia sinensis GN=TCS2 PE=2 SV=1	--	--	--	--	--	K08241	6e-43	173	rcu:RCOM_1595240	jasmonate O-methyltransferase [EC:2.1.1.141]	-	-	-
CL11080.Contig3_All	1559	8.7286	10.7739	10.8189	406.019	89.6607	0.303718	0.309732	5.53965	3.36065	gi|145952324|gb|ABP98983.1|	727.6	0	caffeine synthase [Camellia sinensis] >gi|411012944|gb|AFV99128.1| caffeine synthase 1 [Camellia sinensis]	gi|9967142|dbj|AB031280.1|	2722	0	Camellia sinensis TCS1 mRNA for caffeine synthase, complete cds	sp|Q9FZN8|TCS1_CAMSI	725	0	Caffeine synthase 1 OS=Camellia sinensis GN=TCS1 PE=1 SV=1	--	--	--	--	--	K08241	2e-80	298	pop:POPTR_860577	jasmonate O-methyltransferase [EC:2.1.1.141]	-	-	-
CL11148.Contig10_All	5015	0.9283	0.9596	0.9561	0.1069	0.2861	0.047842	0.0425704	-3.11833	-1.69807	gi|297744122|emb|CBI37092.3|	827	0	unnamed protein product [Vitis vinifera]	gi|359480259|ref|XM_003632375.1|	281	3e-72	PREDICTED: Vitis vinifera uncharacterized LOC100855116 (LOC100855116), mRNA	sp|P0C7P8|LHWL1_ARATH	462	1e-129	Transcription factor EMB1444 OS=Arabidopsis thaliana GN=EMB1444 PE=2 SV=1	PA4191	83.2	4e-15	COG3491	Isopenicillin N synthase and related dioxygenases	K13229	8e-74	278	zma:541977	2,4-dihydroxy-1,4-benzoxazin-3-one-glucoside dioxygenase [EC:1.14.20.2]	GO:0008152//metabolic process	GO:0016706//oxidoreductase activity, acting on paired donors, with incorporation or reduction of molecular oxygen, 2-oxoglutarate as one donor, and incorporation of one atom each of oxygen into both donors	-
CL11148.Contig12_All	6090	0.3675	0.2634	0.2952	0.0293	0.1178	-0.480489	-0.316052	-3.64877	-1.6414	gi|297744122|emb|CBI37092.3|	71.6	1e-10	unnamed protein product [Vitis vinifera]	gi|359480259|ref|XM_003632375.1|	254	1e-63	PREDICTED: Vitis vinifera uncharacterized LOC100855116 (LOC100855116), mRNA	sp|P0C7P8|LHWL1_ARATH	392	2e-108	Transcription factor EMB1444 OS=Arabidopsis thaliana GN=EMB1444 PE=2 SV=1	mlr6892	95.1	1e-18	COG3491	Isopenicillin N synthase and related dioxygenases	K13229	2e-78	293	zma:541977	2,4-dihydroxy-1,4-benzoxazin-3-one-glucoside dioxygenase [EC:1.14.20.2]	GO:0019761//glucosinolate biosynthetic process;GO:0055114//oxidation-reduction process	GO:0050590	-
CL11148.Contig13_All	4978	0.2518	0.1706	0.2924	0.001	0.0901	-0.561661	0.215665	-7.97613	-1.48268	gi|297744122|emb|CBI37092.3|	839.3	0	unnamed protein product [Vitis vinifera]	gi|359480259|ref|XM_003632375.1|	297	6e-77	PREDICTED: Vitis vinifera uncharacterized LOC100855116 (LOC100855116), mRNA	sp|P0C7P8|LHWL1_ARATH	471	2e-132	Transcription factor EMB1444 OS=Arabidopsis thaliana GN=EMB1444 PE=2 SV=1	PA4191	97.4	2e-19	COG3491	Isopenicillin N synthase and related dioxygenases	K13229	1e-78	294	zma:541977	2,4-dihydroxy-1,4-benzoxazin-3-one-glucoside dioxygenase [EC:1.14.20.2]	GO:0055114//oxidation-reduction process	GO:0050590	-
CL11148.Contig7_All	5150	0.3824	0.3115	0.4821	0.001	0.1219	-0.29585	0.33425	-8.57894	-1.64938	gi|297744122|emb|CBI37092.3|	95.5	1e-17	unnamed protein product [Vitis vinifera]	gi|359480259|ref|XM_003632375.1|	254	8e-64	PREDICTED: Vitis vinifera uncharacterized LOC100855116 (LOC100855116), mRNA	sp|P0C7P8|LHWL1_ARATH	392	1e-108	Transcription factor EMB1444 OS=Arabidopsis thaliana GN=EMB1444 PE=2 SV=1	PA4191	97.4	2e-19	COG3491	Isopenicillin N synthase and related dioxygenases	K13229	1e-78	294	zma:541977	2,4-dihydroxy-1,4-benzoxazin-3-one-glucoside dioxygenase [EC:1.14.20.2]	GO:0055114//oxidation-reduction process	GO:0050590	-
CL11148.Contig8_All	6009	0.3278	0.3926	0.4417	0.0297	0.2238	0.260244	0.430251	-3.46428	-0.550606	gi|297744122|emb|CBI37092.3|	815.5	0	unnamed protein product [Vitis vinifera]	gi|359480259|ref|XM_003632375.1|	299	2e-77	PREDICTED: Vitis vinifera uncharacterized LOC100855116 (LOC100855116), mRNA	sp|P0C7P8|LHWL1_ARATH	448	2e-125	Transcription factor EMB1444 OS=Arabidopsis thaliana GN=EMB1444 PE=2 SV=1	PA0147	69.7	6e-14	COG3491	Isopenicillin N synthase and related dioxygenases	K13229	8e-73	235	zma:541977	2,4-dihydroxy-1,4-benzoxazin-3-one-glucoside dioxygenase [EC:1.14.20.2]	GO:0055114//oxidation-reduction process	GO:0050590	-
CL1132.Contig12_All	2189	3.7626	0.1293	0.2347	4.163	4.5875	-4.86294	-4.00284	0.145894	0.285978	gi|255569514|ref|XP_002525724.1|	1050	0	hydrolase, hydrolyzing O-glycosyl compounds, putative [Ricinus communis] >gi|223535024|gb|EEF36707.1| hydrolase, hydrolyzing O-glycosyl compounds, putative [Ricinus communis]	gi|359481105|ref|XM_002266434.2|	601	1e-168	PREDICTED: Vitis vinifera lysosomal beta glucosidase-like (LOC100254789), mRNA	sp|A5JTQ3|XYL2_MEDSV	138	1e-32	Beta-xylosidase/alpha-L-arabinofuranosidase 2 OS=Medicago sativa subsp. varia GN=Xyl2 PE=2 SV=1	CAC1075	456	1e-127	COG1472	Beta-glucosidase-related glycosidases	K01188	0	721	vvi:100255282	beta-glucosidase [EC:3.2.1.21]	GO:0005975//carbohydrate metabolic process	GO:0008422//beta-glucosidase activity	-
CL1132.Contig15_All	3666	13.2847	6.8211	3.9703	4.5085	2.4702	-0.961689	-1.74245	-1.55905	-2.42707	gi|255569514|ref|XP_002525724.1|	129.8	6e-65	hydrolase, hydrolyzing O-glycosyl compounds, putative [Ricinus communis] >gi|223535024|gb|EEF36707.1| hydrolase, hydrolyzing O-glycosyl compounds, putative [Ricinus communis]	gi|147799731|emb|AM472977.2|	244	6e-61	Vitis vinifera contig VV78X127394.5, whole genome shotgun sequence	sp|Q9LDA9|CAF2P_ARATH	208	2e-53	CRS2-associated factor 2, chloroplastic OS=Arabidopsis thaliana GN=At1g23400 PE=2 SV=1	CAC1075	125	5e-28	COG1472	Beta-glucosidase-related glycosidases	K01188	1e-46	187	rcu:RCOM_0611400	beta-glucosidase [EC:3.2.1.21]	GO:0005975//carbohydrate metabolic process	GO:0008422//beta-glucosidase activity	-
CL1132.Contig21_All	4342	0.7835	0.326	0.0986	0.3292	0.2478	-1.26506	-2.99027	-1.25097	-1.66076	gi|356565758|ref|XP_003551104.1|	267.3	1e-69	PREDICTED: lysosomal beta glucosidase-like [Glycine max]	gi|147799731|emb|AM472977.2|	244	7e-61	Vitis vinifera contig VV78X127394.5, whole genome shotgun sequence	sp|Q8H0U8|RH42_ARATH	103	7e-22	DEAD-box ATP-dependent RNA helicase 42 OS=Arabidopsis thaliana GN=RH42 PE=1 SV=2	CAC1075	110	8e-44	COG1472	Beta-glucosidase-related glycosidases	K01188	7e-79	216	gmx:100819117	beta-glucosidase [EC:3.2.1.21]	GO:0008152//metabolic process	GO:0004553//hydrolase activity, hydrolyzing O-glycosyl compounds	-
CL1132.Contig22_All	2307	1.5134	0.3681	0.4825	0.852	0.3498	-2.03962	-1.64919	-0.828868	-2.11319	gi|255569514|ref|XP_002525724.1|	1033.1	0	hydrolase, hydrolyzing O-glycosyl compounds, putative [Ricinus communis] >gi|223535024|gb|EEF36707.1| hydrolase, hydrolyzing O-glycosyl compounds, putative [Ricinus communis]	gi|359481105|ref|XM_002266434.2|	428	1e-116	PREDICTED: Vitis vinifera lysosomal beta glucosidase-like (LOC100254789), mRNA	sp|A5JTQ3|XYL2_MEDSV	125	1e-28	Beta-xylosidase/alpha-L-arabinofuranosidase 2 OS=Medicago sativa subsp. varia GN=Xyl2 PE=2 SV=1	CAC1075	437	4e-122	COG1472	Beta-glucosidase-related glycosidases	K01188	0	702	vvi:100255282	beta-glucosidase [EC:3.2.1.21]	GO:0005975//carbohydrate metabolic process	GO:0008422//beta-glucosidase activity	-
CL1132.Contig25_All	4546	5.4747	2.7607	1.5067	2.9086	1.8934	-0.987746	-1.86139	-0.912455	-1.5318	gi|255569514|ref|XP_002525724.1|	129.8	5e-64	hydrolase, hydrolyzing O-glycosyl compounds, putative [Ricinus communis] >gi|223535024|gb|EEF36707.1| hydrolase, hydrolyzing O-glycosyl compounds, putative [Ricinus communis]	gi|147799731|emb|AM472977.2|	236	2e-58	Vitis vinifera contig VV78X127394.5, whole genome shotgun sequence	sp|Q8H0U8|RH42_ARATH	103	7e-22	DEAD-box ATP-dependent RNA helicase 42 OS=Arabidopsis thaliana GN=RH42 PE=1 SV=2	CAC1075	124	1e-27	COG1472	Beta-glucosidase-related glycosidases	K01188	2e-46	187	rcu:RCOM_0611400	beta-glucosidase [EC:3.2.1.21]	GO:0005975//carbohydrate metabolic process	GO:0008422//beta-glucosidase activity	-
CL1132.Contig26_All	5221	0.463	0.0904	0.0328	0.2053	0.1202	-2.35662	-3.81924	-1.17328	-1.94558	gi|356565758|ref|XP_003551104.1|	270.4	2e-70	PREDICTED: lysosomal beta glucosidase-like [Glycine max]	gi|147799731|emb|AM472977.2|	244	8e-61	Vitis vinifera contig VV78X127394.5, whole genome shotgun sequence	sp|Q8H0U8|RH42_ARATH	103	8e-22	DEAD-box ATP-dependent RNA helicase 42 OS=Arabidopsis thaliana GN=RH42 PE=1 SV=2	CAC1075	110	9e-44	COG1472	Beta-glucosidase-related glycosidases	K01188	8e-79	216	gmx:100819117	beta-glucosidase [EC:3.2.1.21]	GO:0008152//metabolic process	GO:0004553//hydrolase activity, hydrolyzing O-glycosyl compounds	-
CL1132.Contig9_All	2189	3.9671	0.819	1.8383	3.6732	0.7373	-2.27615	-1.10971	-0.111047	-2.42776	gi|255569514|ref|XP_002525724.1|	1052.3	0	hydrolase, hydrolyzing O-glycosyl compounds, putative [Ricinus communis] >gi|223535024|gb|EEF36707.1| hydrolase, hydrolyzing O-glycosyl compounds, putative [Ricinus communis]	gi|359481105|ref|XM_002266434.2|	650	0	PREDICTED: Vitis vinifera lysosomal beta glucosidase-like (LOC100254789), mRNA	sp|A5JTQ3|XYL2_MEDSV	139	5e-33	Beta-xylosidase/alpha-L-arabinofuranosidase 2 OS=Medicago sativa subsp. varia GN=Xyl2 PE=2 SV=1	CAC1075	456	6e-128	COG1472	Beta-glucosidase-related glycosidases	K01188	0	721	vvi:100255282	beta-glucosidase [EC:3.2.1.21]	GO:0005975//carbohydrate metabolic process	GO:0008422//beta-glucosidase activity	-
CL11557.Contig1_All	1470	1.2789	0.1926	0.1747	16.6528	1.2809	-2.73122	-2.87195	3.70279	0.00225439	gi|285028878|gb|ADC34700.1|	646.7	0	flavonoid 3-0-galactosyltransferase [Actinidia chinensis]	gi|330318781|gb|HM003358.1|	1378	0	Camellia sinensis clone U10BcDNA 1858 anthocyanin 3-o-galactosyl transferase mRNA, partial cds	sp|Q9SBQ8|KGLT_PETHY	573	7e-164	Kaempferol 3-O-beta-D-galactosyltransferase OS=Petunia hybrida PE=1 SV=1	--	--	--	--	--	K12930	2e-139	494	pop:POPTR_287596	anthocyanidin 3-O-glucosyltransferase [EC:2.4.1.115]	GO:0033303;GO:0009718//anthocyanin-containing compound biosynthetic process;GO:0033330;GO:0033485	GO:0047213//anthocyanidin 3-O-glucosyltransferase activity	-
CL11737.Contig1_All	1839	6.0852	8.2099	12.6169	3.0606	4.0954	0.43206	1.05198	-0.99149	-0.5713	gi|225468662|ref|XP_002268162.1|	751.1	0	PREDICTED: UDP-glycosyltransferase 85A2 [Vitis vinifera]	gi|225468661|ref|XM_002268126.1|	276	8e-71	PREDICTED: Vitis vinifera UDP-glycosyltransferase 85A2-like (LOC100252263), mRNA	sp|Q9LME8|U85A7_ARATH	575	2e-164	UDP-glycosyltransferase 85A7 OS=Arabidopsis thaliana GN=UGT85A7 PE=2 SV=1	--	--	--	--	--	K13030	5e-126	449	sbi:SORBI_01g001220	cyanohydrin beta-glucosyltransferase [EC:2.4.1.85]	GO:0008152//metabolic process	GO:0047213//anthocyanidin 3-O-glucosyltransferase activity;GO:0050502//cis-zeatin O-beta-D-glucosyltransferase activity;GO:0050403//trans-zeatin O-beta-D-glucosyltransferase activity	-
CL11772.Contig1_All	1653	4.6577	0.7992	0.259	9.8908	29.5615	-2.54299	-4.16859	1.08647	2.66603	gi|470142990|ref|XP_004307171.1|	560.1	4e-158	PREDICTED: UDP-glycosyltransferase 73C5-like [Fragaria vesca subsp. vesca]	gi|359474651|ref|XM_002263899.2|	125	2e-25	PREDICTED: Vitis vinifera UDP-glycosyltransferase 73C3-like (LOC100258579), mRNA	sp|Q6WFW1|GLT3_CROSA	168	7e-42	Crocetin glucosyltransferase 3 OS=Crocus sativus GN=GLT3 PE=1 SV=1	SPBC28F2.12	59.3	2e-08	COG0086	DNA-directed RNA polymerase, beta' subunit/160 kD subunit	K13496	6e-41	167	aly:ARALYDRAFT_485691	UDP-glucosyl transferase 73C [EC:2.4.1.-]	-	GO:0016757//transferase activity, transferring glycosyl groups	-
CL11772.Contig2_All	1974	21.4516	26.2436	16.0046	16.7006	10.1743	0.29088	-0.422599	-0.361185	-1.07616	gi|470142990|ref|XP_004307171.1|	557.4	3e-157	PREDICTED: UDP-glycosyltransferase 73C5-like [Fragaria vesca subsp. vesca]	gi|359474651|ref|XM_002263899.2|	125	2e-25	PREDICTED: Vitis vinifera UDP-glycosyltransferase 73C3-like (LOC100258579), mRNA	sp|Q6WFW1|GLT3_CROSA	168	9e-42	Crocetin glucosyltransferase 3 OS=Crocus sativus GN=GLT3 PE=1 SV=1	SPBC28F2.12	58.5	4e-08	COG0086	DNA-directed RNA polymerase, beta' subunit/160 kD subunit	K13496	8e-41	167	ath:AT2G36780	UDP-glucosyl transferase 73C [EC:2.4.1.-]	-	GO:0016757//transferase activity, transferring glycosyl groups	-
CL11848.Contig1_All	881	1.7275	2.6777	2.138	5.1719	1.6283	0.632309	0.307576	1.58201	-0.0853192	gi|460393239|ref|XP_004242218.1|	302.4	6e-81	PREDICTED: geraniol 8-hydroxylase-like [Solanum lycopersicum]	gi|460393238|ref|XM_004242170.1|	103	3e-19	PREDICTED: Solanum lycopersicum geraniol 8-hydroxylase-like (LOC101247832), mRNA	sp|O64635|C76C4_ARATH	256	1e-68	Cytochrome P450 76C4 OS=Arabidopsis thaliana GN=CYP76C4 PE=3 SV=1	BH0579	107	3e-23	COG2124	Cytochrome P450	K00517	3e-60	229	osa:4348172	[EC:1.14.-.-]	GO:0055114//oxidation-reduction process	GO:0020037//heme binding;GO:0016705//oxidoreductase activity, acting on paired donors, with incorporation or reduction of molecular oxygen;GO:0004497//monooxygenase activity;GO:0005506//iron ion binding;GO:0009055//electron carrier activity	-
CL11848.Contig2_All	1843	1.1658	0.8192	0.8362	4.2174	3.2595	-0.509033	-0.4794	1.85503	1.48333	gi|460393239|ref|XP_004242218.1|	646.7	0	PREDICTED: geraniol 8-hydroxylase-like [Solanum lycopersicum]	gi|460393238|ref|XM_004242170.1|	103	6e-19	PREDICTED: Solanum lycopersicum geraniol 8-hydroxylase-like (LOC101247832), mRNA	sp|Q8VWZ7|C76B6_CATRO	459	2e-129	Geraniol 8-hydroxylase OS=Catharanthus roseus GN=CYP76B6 PE=1 SV=1	BH0579	139	2e-32	COG2124	Cytochrome P450	K00517	2e-120	431	osa:4348172	[EC:1.14.-.-]	-	GO:0046872//metal ion binding;GO:0016491//oxidoreductase activity	-
CL11848.Contig3_All	1767	1.3173	0.801	0.9691	3.2865	1.8774	-0.71771	-0.442866	1.31897	0.511152	gi|460393239|ref|XP_004242218.1|	647.1	0	PREDICTED: geraniol 8-hydroxylase-like [Solanum lycopersicum]	gi|460393238|ref|XM_004242170.1|	103	6e-19	PREDICTED: Solanum lycopersicum geraniol 8-hydroxylase-like (LOC101247832), mRNA	sp|Q8VWZ7|C76B6_CATRO	459	2e-129	Geraniol 8-hydroxylase OS=Catharanthus roseus GN=CYP76B6 PE=1 SV=1	BH0579	139	2e-32	COG2124	Cytochrome P450	K00517	2e-120	431	osa:4348172	[EC:1.14.-.-]	-	GO:0046872//metal ion binding;GO:0016491//oxidoreductase activity	-
CL12196.Contig2_All	1973	1.3613	0.5261	0.7377	1.9018	0.2727	-1.37158	-0.883879	0.48238	-2.3196	gi|164604832|dbj|BAF98468.1|	300.8	5e-80	cytochrome P450 [Coptis japonica var. dissecta]	gi|359478554|ref|XM_002279251.2|	83.8	6e-13	PREDICTED: Vitis vinifera 2-methylbutanal oxime monooxygenase-like (LOC100257025), mRNA	sp|Q6XQ14|C71E7_MANES	261	1e-69	2-methylbutanal oxime monooxygenase OS=Manihot esculenta GN=CYP71E7 PE=1 SV=1	BH0579	99.4	2e-20	COG2124	Cytochrome P450	K00517	2e-68	258	ath:AT3G26160	[EC:1.14.-.-]	GO:0055114//oxidation-reduction process	GO:0050592;GO:0009055//electron carrier activity;GO:0005506//iron ion binding;GO:0020037//heme binding;GO:0047085	GO:0043231//intracellular membrane-bounded organelle;GO:0044444//cytoplasmic part;GO:0016020//membrane
CL12220.Contig2_All	907	3.8495	1.8727	1.416	1.0835	0.4943	-1.03955	-1.44285	-1.82897	-2.96121	gi|224120814|ref|XP_002330958.1|	74.7	2e-12	predicted protein [Populus trichocarpa] >gi|222873152|gb|EEF10283.1| predicted protein [Populus trichocarpa]	gi|224120813|ref|XM_002330922.1|	63.9	3e-07	Populus trichocarpa predicted protein, mRNA	sp|Q5XF20|U84A1_ARATH	51.2	8e-07	UDP-glycosyltransferase 84A1 OS=Arabidopsis thaliana GN=UGT84A1 PE=1 SV=1	--	--	--	--	--	K12338	2e-06	51.2	aly:ARALYDRAFT_915488	anthocyanin 5-O-glucosyltransferase [EC:2.4.1.-]	GO:0008152//metabolic process	GO:0016758//transferase activity, transferring hexosyl groups	-
CL12304.Contig1_All	1524	1.2924	1.486	0.6742	5.6278	2.1768	0.201381	-0.938804	2.12252	0.752156	gi|225462851|ref|XP_002271368.1|	471.5	1e-131	PREDICTED: UDP-glycosyltransferase 85A2 [Vitis vinifera]	gi|470140309|ref|XM_004305836.1|	101	2e-18	PREDICTED: Fragaria vesca subsp. vesca UDP-glycosyltransferase 85A3-like (LOC101307616), mRNA	sp|Q9LME8|U85A7_ARATH	417	1e-116	UDP-glycosyltransferase 85A7 OS=Arabidopsis thaliana GN=UGT85A7 PE=2 SV=1	--	--	--	--	--	K13030	3e-87	320	sbi:SORBI_01g001220	cyanohydrin beta-glucosyltransferase [EC:2.4.1.85]	-	GO:0016758//transferase activity, transferring hexosyl groups	-
CL12498.Contig2_All	1525	0.7045	1.485	1.7966	7.4402	1.0583	1.07579	1.3506	3.40067	0.587077	gi|224121108|ref|XP_002318498.1|	151.4	4e-35	predicted protein [Populus trichocarpa] >gi|222859171|gb|EEE96718.1| predicted protein [Populus trichocarpa]	gi|357464226|ref|XM_003602347.1|	186	5e-44	Medicago truncatula 1-aminocyclopropane-1-carboxylate oxidase (MTR_3g092890) mRNA, complete cds	sp|P24397|HY6H_HYONI	174	9e-44	Hyoscyamine 6-dioxygenase OS=Hyoscyamus niger GN=H6H PE=1 SV=1	mlr6892	81.3	4e-15	COG3491	Isopenicillin N synthase and related dioxygenases	K06892	7e-84	309	pop:POPTR_550478		GO:0031348//negative regulation of defense response;GO:0009813//flavonoid biosynthetic process;GO:0009595//detection of biotic stimulus;GO:0009867//jasmonic acid mediated signaling pathway;GO:0009697//salicylic acid biosynthetic process;GO:0009862//systemic acquired resistance, salicylic acid mediated signaling pathway;GO:0010363//regulation of plant-type hypersensitive response;GO:0010310//regul…	GO:0045486//naringenin 3-dioxygenase activity	GO:0005737//cytoplasm
CL12498.Contig3_All	1267	2.5437	3.5004	5.8791	26.7249	7.4304	0.460591	1.20867	3.39318	1.54651	gi|224132566|ref|XP_002321354.1|	591.3	1e-167	predicted protein [Populus trichocarpa] >gi|222868350|gb|EEF05481.1| predicted protein [Populus trichocarpa]	gi|115413266|emb|CT028718.1|	210	3e-51	Poplar cDNA sequences	sp|Q05965|FL3H_MATIN	219	3e-57	Naringenin,2-oxoglutarate 3-dioxygenase (Fragment) OS=Matthiola incana GN=FHT PE=2 SV=1	PA4191	99.4	1e-20	COG3491	Isopenicillin N synthase and related dioxygenases	K06892	3e-114	410	pop:POPTR_550478		GO:0031348//negative regulation of defense response;GO:0009813//flavonoid biosynthetic process;GO:0009595//detection of biotic stimulus;GO:0009867//jasmonic acid mediated signaling pathway;GO:0009697//salicylic acid biosynthetic process;GO:0009862//systemic acquired resistance, salicylic acid mediated signaling pathway;GO:0010363//regulation of plant-type hypersensitive response;GO:0010310//regul…	GO:0045486//naringenin 3-dioxygenase activity	GO:0005737//cytoplasm
CL12527.Contig3_All	2587	6.6443	15.8304	10.5574	26.9371	6.7583	1.25251	0.668065	2.01941	0.0245432	gi|462411445|gb|EMJ16494.1|	190.3	1e-46	hypothetical protein PRUPE_ppa004989mg [Prunus persica]	gi|470136302|ref|XM_004303886.1|	119	2e-23	PREDICTED: Fragaria vesca subsp. vesca UDP-glycosyltransferase 85A3-like (LOC101303627), mRNA	sp|Q9LMF1|U85A3_ARATH	370	2e-102	UDP-glycosyltransferase 85A3 OS=Arabidopsis thaliana GN=UGT85A3 PE=2 SV=2	--	--	--	--	--	K13030	1e-71	270	sbi:SORBI_01g001220	cyanohydrin beta-glucosyltransferase [EC:2.4.1.85]	GO:0008152//metabolic process	GO:0047213//anthocyanidin 3-O-glucosyltransferase activity;GO:0050502//cis-zeatin O-beta-D-glucosyltransferase activity;GO:0050403//trans-zeatin O-beta-D-glucosyltransferase activity	-
CL12527.Contig4_All	1795	21.8951	24.2871	25.6615	43.949	67.4828	0.149582	0.228997	1.00522	1.62391	gi|224139594|ref|XP_002323185.1|	686.4	0	predicted protein [Populus trichocarpa] >gi|222867815|gb|EEF04946.1| predicted protein [Populus trichocarpa]	gi|470136298|ref|XM_004303884.1|	172	8e-40	PREDICTED: Fragaria vesca subsp. vesca UDP-glycosyltransferase 85A1-like (LOC101303049), mRNA	sp|Q9LMF0|U85A5_ARATH	579	2e-165	UDP-glycosyltransferase 85A5 OS=Arabidopsis thaliana GN=UGT85A5 PE=2 SV=1	--	--	--	--	--	K13030	5e-113	406	sbi:SORBI_01g001220	cyanohydrin beta-glucosyltransferase [EC:2.4.1.85]	GO:0008152//metabolic process	GO:0047213//anthocyanidin 3-O-glucosyltransferase activity;GO:0050502//cis-zeatin O-beta-D-glucosyltransferase activity;GO:0050403//trans-zeatin O-beta-D-glucosyltransferase activity	-
CL12527.Contig6_All	2324	3.0818	7.9583	4.7156	14.9543	3.3565	1.36869	0.613668	2.27872	0.123184	gi|224139594|ref|XP_002323185.1|	656.8	0	predicted protein [Populus trichocarpa] >gi|222867815|gb|EEF04946.1| predicted protein [Populus trichocarpa]	gi|470136302|ref|XM_004303886.1|	119	1e-23	PREDICTED: Fragaria vesca subsp. vesca UDP-glycosyltransferase 85A3-like (LOC101303627), mRNA	sp|Q9LMF1|U85A3_ARATH	535	4e-152	UDP-glycosyltransferase 85A3 OS=Arabidopsis thaliana GN=UGT85A3 PE=2 SV=2	--	--	--	--	--	K13030	3e-105	381	sbi:SORBI_01g001220	cyanohydrin beta-glucosyltransferase [EC:2.4.1.85]	GO:0008152//metabolic process	GO:0050502//cis-zeatin O-beta-D-glucosyltransferase activity;GO:0050403//trans-zeatin O-beta-D-glucosyltransferase activity	-
CL1258.Contig1_All	1836	3.6083	1.0793	2.285	5.4014	1.9046	-1.74122	-0.659125	0.582014	-0.921831	gi|224081929|ref|XP_002306532.1|	327.8	4e-88	predicted protein [Populus trichocarpa] >gi|222855981|gb|EEE93528.1| predicted protein [Populus trichocarpa]	gi|158749694|gb|AC213424.1|	85.7	2e-13	Populus trichocarpa clone POP043-F09, complete sequence	sp|Q8GSM7|HST_TOBAC	53.1	5e-07	Shikimate O-hydroxycinnamoyltransferase OS=Nicotiana tabacum GN=HST PE=1 SV=1	--	--	--	--	--	K13065	4e-09	61.6	osa:4336306	shikimate O-hydroxycinnamoyltransferase [EC:2.3.1.133]	-	-	-
CL1258.Contig2_All	2151	2.8302	2.5005	3.9008	6.2302	1.2922	-0.178687	0.462866	1.13837	-1.13107	gi|224081929|ref|XP_002306532.1|	483.4	6e-135	predicted protein [Populus trichocarpa] >gi|222855981|gb|EEE93528.1| predicted protein [Populus trichocarpa]	gi|359492498|ref|XM_002283745.2|	85.7	2e-13	PREDICTED: Vitis vinifera hydroxycinnamoyl-Coenzyme A shikimate/quinate hydroxycinnamoyltransferase-like (LOC100260880), mRNA	sp|Q94CD1|HHT1_ARATH	68.9	1e-11	Omega-hydroxypalmitate O-feruloyl transferase OS=Arabidopsis thaliana GN=HHT1 PE=1 SV=1	--	--	--	--	--	K13065	1e-14	80.5	pop:POPTR_784746	shikimate O-hydroxycinnamoyltransferase [EC:2.3.1.133]	-	-	-
CL1258.Contig3_All	1172	0.3055	0.7246	0.5114	1.9057	0.612	1.24601	0.74328	2.64108	1.00236	gi|224081929|ref|XP_002306532.1|	324.7	1e-87	predicted protein [Populus trichocarpa] >gi|222855981|gb|EEE93528.1| predicted protein [Populus trichocarpa]	gi|158749694|gb|AC213424.1|	79.8	6e-12	Populus trichocarpa clone POP043-F09, complete sequence	sp|Q8GSM7|HST_TOBAC	50.8	1e-06	Shikimate O-hydroxycinnamoyltransferase OS=Nicotiana tabacum GN=HST PE=1 SV=1	--	--	--	--	--	K13065	4e-09	60.8	osa:4336306	shikimate O-hydroxycinnamoyltransferase [EC:2.3.1.133]	-	-	-
CL1258.Contig4_All	1222	1.392	1.3127	2.5924	8.1153	2.2012	-0.084622	0.897129	2.54349	0.661131	gi|224081929|ref|XP_002306532.1|	326.2	6e-88	predicted protein [Populus trichocarpa] >gi|222855981|gb|EEE93528.1| predicted protein [Populus trichocarpa]	gi|158749694|gb|AC213424.1|	79.8	6e-12	Populus trichocarpa clone POP043-F09, complete sequence	sp|O23918|HCBT3_DIACA	52	7e-07	Anthranilate N-benzoyltransferase protein 3 OS=Dianthus caryophyllus GN=HCBT3 PE=1 SV=1	--	--	--	--	--	K13065	3e-09	61.2	osa:4336306	shikimate O-hydroxycinnamoyltransferase [EC:2.3.1.133]	-	-	-
CL12621.Contig2_All	1557	4.8299	3.8787	2.9144	1.7214	3.9158	-0.31642	-0.728794	-1.48841	-0.302686	gi|225425912|ref|XP_002267341.1|	352.1	1e-95	PREDICTED: vinorine synthase [Vitis vinifera] >gi|297738335|emb|CBI27536.3| unnamed protein product [Vitis vinifera]	--	--	--	--	sp|Q70PR7|VINSY_RAUSE	202	4e-52	Vinorine synthase OS=Rauvolfia serpentina GN=ACT PE=1 SV=2	--	--	--	--	--	K13065	3e-25	115	sbi:SORBI_04g025760	shikimate O-hydroxycinnamoyltransferase [EC:2.3.1.133]	-	GO:0016740//transferase activity	-
CL12730.Contig1_All	1283	65.0332	41.2605	58.6579	63.4373	166.603	-0.656415	-0.148851	-0.035845	1.35716	gi|470125383|ref|XP_004298682.1|	518.5	1e-145	PREDICTED: flavonoid 3&apos;-monooxygenase-like [Fragaria vesca subsp. vesca]	gi|359497034|ref|XM_002263824.2|	198	1e-47	PREDICTED: Vitis vinifera cytochrome P450 93A1-like (LOC100253887), mRNA	sp|P48418|C75A1_PETHY	280	2e-75	Flavonoid 3',5'-hydroxylase 1 OS=Petunia hybrida GN=CYP75A1 PE=2 SV=1	alr1450	107	6e-23	COG2124	Cytochrome P450	K13083	5e-78	290	gmx:547705	cytochrome P450, family 75, subfamily A (flavonoid 3',5'-hydroxylase) [EC:1.14.13.88]	GO:0055114//oxidation-reduction process	GO:0033772;GO:0009055//electron carrier activity;GO:0005506//iron ion binding;GO:0020037//heme binding	GO:0005886//plasma membrane;GO:0005618//cell wall;GO:0005739//mitochondrion
CL12754.Contig4_All	3580	2.8758	2.4777	1.7219	1.5223	0.7263	-0.214962	-0.739962	-0.917711	-1.98533	gi|255580537|ref|XP_002531093.1|	635.2	2e-180	cytochrome P450, putative [Ricinus communis] >gi|223529339|gb|EEF31307.1| cytochrome P450, putative [Ricinus communis]	gi|359481237|ref|XM_002266922.2|	430	1e-117	PREDICTED: Vitis vinifera uncharacterized LOC100258499 (LOC100258499), mRNA	sp|Q9SZ46|C82C4_ARATH	502	5e-142	Cytochrome P450 82C4 OS=Arabidopsis thaliana GN=CYP82C4 PE=2 SV=1	alr4833	114	1e-24	COG2124	Cytochrome P450	K00517	1e-141	502	ath:AT4G31940	[EC:1.14.-.-]	GO:0044710	GO:0046872//metal ion binding;GO:0004497//monooxygenase activity;GO:0016705//oxidoreductase activity, acting on paired donors, with incorporation or reduction of molecular oxygen	-
CL12804.Contig88_All	3081	1.2495	1.2557	0.8615	0.58	0.3783	0.00714093	-0.536428	-1.10723	-1.72375	gi|224063417|ref|XP_002301136.1|	219.6	2e-55	predicted protein [Populus trichocarpa] >gi|222842862|gb|EEE80409.1| predicted protein [Populus trichocarpa]	gi|349724145|emb|FQ382408.1|	145	3e-31	Vitis vinifera clone SS0ABG58YK15	sp|Q9M439|BCAT2_ARATH	192	1e-48	Branched-chain-amino-acid aminotransferase 2, chloroplastic OS=Arabidopsis thaliana GN=BCAT2 PE=1 SV=1	SA0512	127	1e-28	COG0115	Branched-chain amino acid aminotransferase/4-amino-4-deoxychorismate lyase	K00826	2e-56	219	pop:POPTR_710535	branched-chain amino acid aminotransferase [EC:2.6.1.42]	GO:0009407//toxin catabolic process;GO:0009744//response to sucrose stimulus;GO:0009081//branched-chain amino acid metabolic process;GO:0009750//response to fructose stimulus	GO:0052654//L-leucine transaminase activity;GO:0052655//L-valine transaminase activity;GO:0052656//L-isoleucine transaminase activity	GO:0009507//chloroplast;GO:0005739//mitochondrion
CL12812.Contig1_All	1403	0.001	0.4035	0.8543	0.8278	1.5338	8.65642	9.7386	9.69314	10.5829	gi|380508822|gb|AFD64619.1|	37.7	0	putative hydroxycinnamoyl-CoA:shikimate/quinate hydroxycinnamoyltransferase [Camellia sinensis]	gi|330318488|gb|HM003280.1|	218	1e-53	Camellia sinensis clone U10BcDNA 3283	sp|O64470|SHT_ARATH	461	6e-130	Spermidine hydroxycinnamoyl transferase OS=Arabidopsis thaliana GN=SHT PE=1 SV=1	--	--	--	--	--	K13065	2e-90	331	vvi:100265530	shikimate O-hydroxycinnamoyltransferase [EC:2.3.1.133]	GO:0080088//spermidine hydroxycinnamate conjugate biosynthetic process;GO:0010584//pollen exine formation	GO:0080072//spermidine:sinapoyl CoA N-acyltransferase activity;GO:0080074//spermidine:caffeoyl CoA N-acyltransferase activity;GO:0080073//spermidine:coumaroyl CoA N-acyltransferase activity;GO:0080075//spermidine:feruloyl CoA N-acyltransferase activity	-
CL12812.Contig2_All	1328	0.6067	0.2842	0.5802	1.0091	2.7006	-1.09408	-0.064433	0.734014	2.15422	gi|380508822|gb|AFD64619.1|	731.1	0	putative hydroxycinnamoyl-CoA:shikimate/quinate hydroxycinnamoyltransferase [Camellia sinensis]	gi|330318488|gb|HM003280.1|	178	1e-41	Camellia sinensis clone U10BcDNA 3283	sp|O64470|SHT_ARATH	396	2e-110	Spermidine hydroxycinnamoyl transferase OS=Arabidopsis thaliana GN=SHT PE=1 SV=1	--	--	--	--	--	K13065	4e-78	290	vvi:100265530	shikimate O-hydroxycinnamoyltransferase [EC:2.3.1.133]	GO:0080088//spermidine hydroxycinnamate conjugate biosynthetic process;GO:0010584//pollen exine formation	GO:0080072//spermidine:sinapoyl CoA N-acyltransferase activity;GO:0080074//spermidine:caffeoyl CoA N-acyltransferase activity;GO:0080073//spermidine:coumaroyl CoA N-acyltransferase activity;GO:0080075//spermidine:feruloyl CoA N-acyltransferase activity	-
CL12812.Contig3_All	1001	1.1627	1.8854	4.7898	2.8561	4.2994	0.697392	2.04249	1.29657	1.88666	gi|380508822|gb|AFD64619.1|	585.5	4e-166	putative hydroxycinnamoyl-CoA:shikimate/quinate hydroxycinnamoyltransferase [Camellia sinensis]	gi|330318488|gb|HM003280.1|	196	3e-47	Camellia sinensis clone U10BcDNA 3283	sp|O64470|SHT_ARATH	339	2e-93	Spermidine hydroxycinnamoyl transferase OS=Arabidopsis thaliana GN=SHT PE=1 SV=1	--	--	--	--	--	K13065	5e-63	239	vvi:100265530	shikimate O-hydroxycinnamoyltransferase [EC:2.3.1.133]	GO:0080088//spermidine hydroxycinnamate conjugate biosynthetic process;GO:0010584//pollen exine formation	GO:0080072//spermidine:sinapoyl CoA N-acyltransferase activity;GO:0080074//spermidine:caffeoyl CoA N-acyltransferase activity;GO:0080073//spermidine:coumaroyl CoA N-acyltransferase activity;GO:0080075//spermidine:feruloyl CoA N-acyltransferase activity	-
CL12812.Contig4_All	1551	4.5022	1.156	4.1953	0.4608	7.8619	-1.96149	-0.101856	-3.28842	0.804248	gi|380508822|gb|AFD64619.1|	37.7	0	putative hydroxycinnamoyl-CoA:shikimate/quinate hydroxycinnamoyltransferase [Camellia sinensis]	gi|330318488|gb|HM003280.1|	147	4e-32	Camellia sinensis clone U10BcDNA 3283	sp|O64470|SHT_ARATH	462	2e-130	Spermidine hydroxycinnamoyl transferase OS=Arabidopsis thaliana GN=SHT PE=1 SV=1	--	--	--	--	--	K13065	3e-92	337	vvi:100265530	shikimate O-hydroxycinnamoyltransferase [EC:2.3.1.133]	GO:0080088//spermidine hydroxycinnamate conjugate biosynthetic process;GO:0010584//pollen exine formation	GO:0080072//spermidine:sinapoyl CoA N-acyltransferase activity;GO:0080074//spermidine:caffeoyl CoA N-acyltransferase activity;GO:0080073//spermidine:coumaroyl CoA N-acyltransferase activity;GO:0080075//spermidine:feruloyl CoA N-acyltransferase activity	-
CL12812.Contig5_All	1611	0.778	0.9958	1.0098	4.1038	6.3447	0.356086	0.376228	2.39912	3.02771	gi|380508822|gb|AFD64619.1|	906.7	0	putative hydroxycinnamoyl-CoA:shikimate/quinate hydroxycinnamoyltransferase [Camellia sinensis]	gi|330318488|gb|HM003280.1|	170	3e-39	Camellia sinensis clone U10BcDNA 3283	sp|O64470|SHT_ARATH	474	5e-134	Spermidine hydroxycinnamoyl transferase OS=Arabidopsis thaliana GN=SHT PE=1 SV=1	--	--	--	--	--	K13065	6e-96	349	vvi:100265530	shikimate O-hydroxycinnamoyltransferase [EC:2.3.1.133]	GO:0080088//spermidine hydroxycinnamate conjugate biosynthetic process;GO:0010584//pollen exine formation	GO:0080072//spermidine:sinapoyl CoA N-acyltransferase activity;GO:0080074//spermidine:caffeoyl CoA N-acyltransferase activity;GO:0080073//spermidine:coumaroyl CoA N-acyltransferase activity;GO:0080075//spermidine:feruloyl CoA N-acyltransferase activity	-
CL1317.Contig3_All	1778	1.9637	0.4246	1.5409	0.5025	1.0086	-2.2094	-0.349801	-1.96638	-0.96122	gi|225426693|ref|XP_002281735.1|	654.1	0	PREDICTED: cytochrome P450 76C4 [Vitis vinifera]	gi|224058638|ref|XM_002299543.1|	103	6e-19	Populus trichocarpa cytochrome P450 (CYP76F3), mRNA	sp|Q8VWZ7|C76B6_CATRO	565	3e-161	Geraniol 8-hydroxylase OS=Catharanthus roseus GN=CYP76B6 PE=1 SV=1	BH0579	117	8e-26	COG2124	Cytochrome P450	K00517	7e-115	412	osa:4348172	[EC:1.14.-.-]	GO:0016099//monoterpenoid biosynthetic process	GO:0046872//metal ion binding;GO:0016709//oxidoreductase activity, acting on paired donors, with incorporation or reduction of molecular oxygen, NAD(P)H as one donor, and incorporation of one atom of oxygen	GO:0005783//endoplasmic reticulum;GO:0044425//membrane part
CL1317.Contig6_All	1796	1.944	0.7881	1.4301	0.4477	1.6974	-1.30258	-0.442912	-2.11842	-0.195702	gi|225426693|ref|XP_002281735.1|	32	0	PREDICTED: cytochrome P450 76C4 [Vitis vinifera]	gi|355526574|gb|JF508378.1|	113	7e-22	Camptotheca acuminata geraniol-10-hydroxylase (G10H) mRNA, complete cds	sp|D1MI46|C76BA_SWEMU	546	2e-156	Geraniol 8-hydroxylase OS=Swertia mussotii GN=CYP76B10 PE=1 SV=1	BH0579	117	7e-26	COG2124	Cytochrome P450	K00517	5e-113	406	osa:4348172	[EC:1.14.-.-]	-	GO:0046872//metal ion binding;GO:0016705//oxidoreductase activity, acting on paired donors, with incorporation or reduction of molecular oxygen;GO:0004497//monooxygenase activity	-
CL13232.Contig1_All	1012	0.9731	1.0257	2.3689	4.9438	3.1895	0.0759489	1.28356	2.34496	1.71267	gi|460416125|ref|XP_004253400.1|	466.8	2e-130	PREDICTED: peroxidase 4-like isoform 2 [Solanum lycopersicum]	gi|117957300|gb|EF055261.1|	81.8	1e-12	Sesbania rostrata peroxidase 1 (prx1) mRNA, complete cds	sp|P22195|PER1_ARAHY	353	7e-98	Cationic peroxidase 1 OS=Arachis hypogaea GN=PNC1 PE=1 SV=2	--	--	--	--	--	K00430	7e-95	345	zma:100285577	peroxidase [EC:1.11.1.7]	GO:0055114//oxidation-reduction process;GO:0006979//response to oxidative stress	GO:0020037//heme binding;GO:0046872//metal ion binding;GO:0004601//peroxidase activity	-
CL13256.Contig10_All	2727	2.4294	0.6575	0.6593	5.8971	2.433	-1.88554	-1.88159	1.27941	0.00213627	gi|387571558|gb|AFJ80777.1|	840.1	0	phenylalanine ammonia-lyase [Camellia japonica]	gi|387571557|gb|JQ860361.1|	2040	0	Camellia japonica phenylalanine ammonia-lyase mRNA, complete cds	sp|P45726|PALY_CAMSI	805	0	Phenylalanine ammonia-lyase OS=Camellia sinensis GN=PAL PE=2 SV=1	RSp0365	219	2e-56	COG2986	Histidine ammonia-lyase	K10775	0	805	vvi:100241377	phenylalanine ammonia-lyase [EC:4.3.1.24]	GO:0009800//cinnamic acid biosynthetic process;GO:0006559//L-phenylalanine catabolic process	GO:0045548//phenylalanine ammonia-lyase activity	GO:0005737//cytoplasm
CL13256.Contig1_All	1594	1.5726	1.1248	1.7725	10.8734	2.1937	-0.483483	0.172634	2.78958	0.480214	gi|387571558|gb|AFJ80777.1|	846.7	0	phenylalanine ammonia-lyase [Camellia japonica]	gi|387571557|gb|JQ860361.1|	1992	0	Camellia japonica phenylalanine ammonia-lyase mRNA, complete cds	sp|P45726|PALY_CAMSI	800	0	Phenylalanine ammonia-lyase OS=Camellia sinensis GN=PAL PE=2 SV=1	RSp0365	220	6e-57	COG2986	Histidine ammonia-lyase	K10775	0	808	vvi:100241377	phenylalanine ammonia-lyase [EC:4.3.1.24]	GO:0009800//cinnamic acid biosynthetic process;GO:0006559//L-phenylalanine catabolic process	GO:0045548//phenylalanine ammonia-lyase activity	GO:0005737//cytoplasm
CL13256.Contig2_All	1551	2.5397	2.8595	2.8153	22.2922	2.717	0.171105	0.148631	3.13381	0.0973565	gi|387571558|gb|AFJ80777.1|	890.2	0	phenylalanine ammonia-lyase [Camellia japonica]	gi|387571557|gb|JQ860361.1|	2101	0	Camellia japonica phenylalanine ammonia-lyase mRNA, complete cds	sp|Q43052|PAL2_POPKI	793	0	Phenylalanine ammonia-lyase G2B OS=Populus kitakamiensis GN=PALG2B PE=3 SV=1	RSp0365	223	7e-58	COG2986	Histidine ammonia-lyase	K10775	0	799	vvi:100251137	phenylalanine ammonia-lyase [EC:4.3.1.24]	GO:0009800//cinnamic acid biosynthetic process;GO:0006559//L-phenylalanine catabolic process	GO:0045548//phenylalanine ammonia-lyase activity	GO:0005737//cytoplasm
CL13256.Contig3_All	499	28.1673	4.9167	2.5737	217.535	36.8346	-2.51826	-3.45211	2.94915	0.38704	gi|387571558|gb|AFJ80777.1|	328.6	2e-89	phenylalanine ammonia-lyase [Camellia japonica]	gi|378749119|gb|JN944578.1|	670	0	Camellia chekiangoleosa phenylalanine ammonia-lyase (PAL) mRNA, complete cds	sp|P45726|PALY_CAMSI	328	1e-90	Phenylalanine ammonia-lyase OS=Camellia sinensis GN=PAL PE=2 SV=1	RSp0365	99	4e-21	COG2986	Histidine ammonia-lyase	K10775	6e-90	327	pop:POPTR_820249	phenylalanine ammonia-lyase [EC:4.3.1.24]	GO:0009800//cinnamic acid biosynthetic process;GO:0006559//L-phenylalanine catabolic process	GO:0045548//phenylalanine ammonia-lyase activity	GO:0005737//cytoplasm
CL13256.Contig4_All	1555	5.5845	0.6068	0.6607	40.2755	7.1498	-3.20214	-3.07936	2.8504	0.356475	gi|387571558|gb|AFJ80777.1|	865.9	0	phenylalanine ammonia-lyase [Camellia japonica]	gi|387571557|gb|JQ860361.1|	1990	0	Camellia japonica phenylalanine ammonia-lyase mRNA, complete cds	sp|P45726|PALY_CAMSI	801	0	Phenylalanine ammonia-lyase OS=Camellia sinensis GN=PAL PE=2 SV=1	RSp0365	217	4e-56	COG2986	Histidine ammonia-lyase	K10775	0	790	vvi:100245997	phenylalanine ammonia-lyase [EC:4.3.1.24]	GO:0009800//cinnamic acid biosynthetic process;GO:0006559//L-phenylalanine catabolic process	GO:0045548//phenylalanine ammonia-lyase activity	GO:0005737//cytoplasm
CL13256.Contig5_All	1744	25.5127	5.3566	0.4909	49.1275	23.649	-2.25183	-5.69964	0.945315	-0.109436	gi|387571558|gb|AFJ80777.1|	985.3	0	phenylalanine ammonia-lyase [Camellia japonica]	gi|387571557|gb|JQ860361.1|	2054	0	Camellia japonica phenylalanine ammonia-lyase mRNA, complete cds	sp|P45726|PALY_CAMSI	899	0	Phenylalanine ammonia-lyase OS=Camellia sinensis GN=PAL PE=2 SV=1	RSp0365	249	1e-65	COG2986	Histidine ammonia-lyase	K10775	0	909	vvi:100251137	phenylalanine ammonia-lyase [EC:4.3.1.24]	GO:0009800//cinnamic acid biosynthetic process;GO:0006559//L-phenylalanine catabolic process	GO:0045548//phenylalanine ammonia-lyase activity	GO:0005737//cytoplasm
CL13256.Contig6_All	553	5.6662	3.4127	2.3224	106.466	7.9446	-0.731468	-1.28677	4.23187	0.487593	gi|1171998|sp|P45726.1|PALY_CAMSI	357.5	7e-98	RecName: Full=Phenylalanine ammonia-lyase >gi|662271|dbj|BAA05643.1| phenylalanine ammonia-lyase [Camellia sinensis]	gi|662270|dbj|D26596.1|CMEPAL	1057	0	Camellia sinensis PAL mRNA for phenylalanine ammonia-lyase, complete cds	sp|P45726|PALY_CAMSI	357	2e-99	Phenylalanine ammonia-lyase OS=Camellia sinensis GN=PAL PE=2 SV=1	VC1202	106	2e-23	COG2986	Histidine ammonia-lyase	K10775	2e-92	335	vvi:100266593	phenylalanine ammonia-lyase [EC:4.3.1.24]	GO:0009800//cinnamic acid biosynthetic process;GO:0006559//L-phenylalanine catabolic process	GO:0045548//phenylalanine ammonia-lyase activity	GO:0005737//cytoplasm
CL13256.Contig7_All	1560	0.6887	0.4234	0.0549	4.0089	0.9771	-0.701854	-3.649	2.54126	0.504631	gi|387571558|gb|AFJ80777.1|	909.8	0	phenylalanine ammonia-lyase [Camellia japonica]	gi|387571557|gb|JQ860361.1|	2863	0	Camellia japonica phenylalanine ammonia-lyase mRNA, complete cds	sp|P45726|PALY_CAMSI	791	0	Phenylalanine ammonia-lyase OS=Camellia sinensis GN=PAL PE=2 SV=1	RSp0365	223	9e-58	COG2986	Histidine ammonia-lyase	K10775	0	793	vvi:100251137	phenylalanine ammonia-lyase [EC:4.3.1.24]	GO:0009800//cinnamic acid biosynthetic process;GO:0006559//L-phenylalanine catabolic process	GO:0045548//phenylalanine ammonia-lyase activity	GO:0005737//cytoplasm
CL13256.Contig8_All	1593	14.4432	13.2688	11.1792	89.3414	13.0579	-0.122353	-0.369573	2.62894	-0.145468	gi|225440011|ref|XP_002281799.1|	804.7	0	PREDICTED: phenylalanine ammonia-lyase [Vitis vinifera]	gi|1276902|gb|U43338.1|CLU43338	664	0	Citrus limon phenylalanine ammonia-lyase (pal6) mRNA, complete cds	sp|P45726|PALY_CAMSI	792	0	Phenylalanine ammonia-lyase OS=Camellia sinensis GN=PAL PE=2 SV=1	RSp0365	214	3e-55	COG2986	Histidine ammonia-lyase	K10775	0	804	vvi:100241377	phenylalanine ammonia-lyase [EC:4.3.1.24]	GO:0009800//cinnamic acid biosynthetic process;GO:0006559//L-phenylalanine catabolic process	GO:0045548//phenylalanine ammonia-lyase activity	GO:0005737//cytoplasm
CL13256.Contig9_All	1537	8.9118	1.1051	1.2255	78.0066	11.0253	-3.01154	-2.86235	3.12981	0.307029	gi|1171998|sp|P45726.1|PALY_CAMSI	831.6	0	RecName: Full=Phenylalanine ammonia-lyase >gi|662271|dbj|BAA05643.1| phenylalanine ammonia-lyase [Camellia sinensis]	gi|387571557|gb|JQ860361.1|	1715	0	Camellia japonica phenylalanine ammonia-lyase mRNA, complete cds	sp|P45726|PALY_CAMSI	831	0	Phenylalanine ammonia-lyase OS=Camellia sinensis GN=PAL PE=2 SV=1	RSp0365	224	3e-58	COG2986	Histidine ammonia-lyase	K10775	0	820	vvi:100241377	phenylalanine ammonia-lyase [EC:4.3.1.24]	-	-	-
CL1329.Contig11_All	2030	9.7905	4.6949	3.0789	51.3163	23.409	-1.06029	-1.66897	2.38996	1.25761	gi|326380570|gb|ADZ58168.1|	625.9	8e-178	anthocyanidin reductase 1 [Camellia sinensis]	gi|37727304|gb|AY169404.1|	1618	0	Camellia sinensis leucoanthocyanidin reductase (LCR) mRNA, complete cds	sp|Q9SEV0|BAN_ARATH	425	4e-119	Anthocyanidin reductase OS=Arabidopsis thaliana GN=BAN PE=1 SV=2	SA0317	136	2e-31	COG0451	Nucleoside-diphosphate-sugar epimerases	K08695	5e-158	556	vvi:100232981	anthocyanidin reductase [EC:1.3.1.77]	GO:0009964//negative regulation of flavonoid biosynthetic process	GO:0033729//anthocyanidin reductase activity;GO:0050662//coenzyme binding;GO:0000166//nucleotide binding	-
CL1329.Contig3_All	2227	9.3666	2.5423	2.1529	53.5567	22.7071	-1.88139	-2.12124	2.51547	1.27755	gi|294847480|gb|ADF43751.1|	663.3	0	anthocyanidin reductase [Camellia sinensis]	gi|330318665|gb|HM003282.1|	2456	0	Camellia sinensis clone U10BcDNA 1509 anthocyanidin reductase mRNA, complete cds	sp|Q9SEV0|BAN_ARATH	444	1e-124	Anthocyanidin reductase OS=Arabidopsis thaliana GN=BAN PE=1 SV=2	SA0317	144	6e-34	COG0451	Nucleoside-diphosphate-sugar epimerases	K08695	8e-164	575	vvi:100232981	anthocyanidin reductase [EC:1.3.1.77]	GO:0009964//negative regulation of flavonoid biosynthetic process	GO:0033729//anthocyanidin reductase activity;GO:0050662//coenzyme binding;GO:0000166//nucleotide binding	-
CL1329.Contig4_All	2278	16.5846	6.1721	5.788	47.8475	35.2267	-1.42601	-1.51871	1.5286	1.08683	gi|326380570|gb|ADZ58168.1|	624	3e-177	anthocyanidin reductase 1 [Camellia sinensis]	gi|37727304|gb|AY169404.1|	1618	0	Camellia sinensis leucoanthocyanidin reductase (LCR) mRNA, complete cds	sp|Q9SEV0|BAN_ARATH	424	1e-118	Anthocyanidin reductase OS=Arabidopsis thaliana GN=BAN PE=1 SV=2	SA0317	135	3e-31	COG0451	Nucleoside-diphosphate-sugar epimerases	K08695	2e-157	554	vvi:100232981	anthocyanidin reductase [EC:1.3.1.77]	GO:0009964//negative regulation of flavonoid biosynthetic process	GO:0033729//anthocyanidin reductase activity;GO:0050662//coenzyme binding;GO:0000166//nucleotide binding	-
CL1337.Contig10_All	1832	2.2479	3.7601	3.7388	4.3403	5.873	0.742193	0.733997	0.949217	1.38552	gi|255538024|ref|XP_002510077.1|	169.1	1e-168	serine carboxypeptidase, putative [Ricinus communis] >gi|223550778|gb|EEF52264.1| serine carboxypeptidase, putative [Ricinus communis]	gi|359491948|ref|XM_002283377.2|	101	3e-18	PREDICTED: Vitis vinifera serine carboxypeptidase-like 2-like (LOC100255717), mRNA	sp|Q9C7Z9|SCP18_ARATH	375	8e-140	Serine carboxypeptidase-like 18 OS=Arabidopsis thaliana GN=SCPL18 PE=2 SV=2	YMR297w	79.3	6e-27	COG2939	Carboxypeptidase C (cathepsin A)	K13289	3e-146	393	mtr:MTR_4g021500	cathepsin A (carboxypeptidase C) [EC:3.4.16.5]	-	GO:0004180//carboxypeptidase activity	-
CL1337.Contig6_All	1586	1.4676	2.6774	4.1567	0.7323	1.2437	0.867374	1.50198	-1.00295	-0.23882	gi|255538024|ref|XP_002510077.1|	543.5	3e-153	serine carboxypeptidase, putative [Ricinus communis] >gi|223550778|gb|EEF52264.1| serine carboxypeptidase, putative [Ricinus communis]	gi|356514500|ref|XM_003525896.1|	91.7	2e-15	PREDICTED: Glycine max serine carboxypeptidase-like 7-like (LOC100801015), mRNA	sp|Q9C7Z9|SCP18_ARATH	446	2e-125	Serine carboxypeptidase-like 18 OS=Arabidopsis thaliana GN=SCPL18 PE=2 SV=2	YMR297w	120	7e-27	COG2939	Carboxypeptidase C (cathepsin A)	K13289	4e-129	459	mtr:MTR_4g021500	cathepsin A (carboxypeptidase C) [EC:3.4.16.5]	GO:0008152//metabolic process	GO:0016787//hydrolase activity	-
CL1337.Contig7_All	1711	1.622	2.5369	3.8531	1.4098	1.7293	0.645293	1.24825	-0.202283	0.0924144	gi|255538024|ref|XP_002510077.1|	611.3	1e-173	serine carboxypeptidase, putative [Ricinus communis] >gi|223550778|gb|EEF52264.1| serine carboxypeptidase, putative [Ricinus communis]	gi|460384566|ref|XR_182684.1|	109	1e-20	PREDICTED: Solanum lycopersicum serine carboxypeptidase-like 18-like (LOC101250687), misc_RNA	sp|Q9C7Z9|SCP18_ARATH	509	2e-144	Serine carboxypeptidase-like 18 OS=Arabidopsis thaliana GN=SCPL18 PE=2 SV=2	YMR297w	132	1e-30	COG2939	Carboxypeptidase C (cathepsin A)	K13289	1e-150	531	mtr:MTR_4g021500	cathepsin A (carboxypeptidase C) [EC:3.4.16.5]	GO:0071704	GO:0004180//carboxypeptidase activity	-
CL1337.Contig8_All	1312	1.3647	3.668	3.7849	2.6557	3.8953	1.42641	1.47167	0.960508	1.51315	gi|255538024|ref|XP_002510077.1|	467.6	2e-130	serine carboxypeptidase, putative [Ricinus communis] >gi|223550778|gb|EEF52264.1| serine carboxypeptidase, putative [Ricinus communis]	gi|359491948|ref|XM_002283377.2|	103	5e-19	PREDICTED: Vitis vinifera serine carboxypeptidase-like 2-like (LOC100255717), mRNA	sp|Q9C7Z9|SCP18_ARATH	390	1e-108	Serine carboxypeptidase-like 18 OS=Arabidopsis thaliana GN=SCPL18 PE=2 SV=2	YMR297w	81.6	3e-15	COG2939	Carboxypeptidase C (cathepsin A)	K13289	6e-110	395	mtr:MTR_4g021500	cathepsin A (carboxypeptidase C) [EC:3.4.16.5]	-	GO:0004180//carboxypeptidase activity	-
CL1337.Contig9_All	2211	3.2393	6.8712	4.9953	2.9498	2.8792	1.08488	0.624889	-0.135065	-0.170014	gi|255538024|ref|XP_002510077.1|	610.5	3e-173	serine carboxypeptidase, putative [Ricinus communis] >gi|223550778|gb|EEF52264.1| serine carboxypeptidase, putative [Ricinus communis]	gi|359491948|ref|XM_002283377.2|	111	3e-21	PREDICTED: Vitis vinifera serine carboxypeptidase-like 2-like (LOC100255717), mRNA	sp|Q9C7Z9|SCP18_ARATH	507	1e-143	Serine carboxypeptidase-like 18 OS=Arabidopsis thaliana GN=SCPL18 PE=2 SV=2	YMR297w	132	2e-30	COG2939	Carboxypeptidase C (cathepsin A)	K13289	1e-147	522	mtr:MTR_4g021500	cathepsin A (carboxypeptidase C) [EC:3.4.16.5]	GO:0071704	GO:0004180//carboxypeptidase activity	-
CL13404.Contig1_All	994	6.3947	1.9936	2.1534	3.3256	1.804	-1.6815	-1.57026	-0.943262	-1.82568	--	--	--	--	gi|411012943|gb|JX647690.1|	137	2e-29	Camellia sinensis caffeine synthase 1 (TCS1) gene, complete cds	--	--	--	--	--	--	--	--	--	--	--	--	--	--	-	-	-
CL1353.Contig1_All	2222	3.747	2.548	6.3578	1.4475	1.9369	-0.556371	0.762792	-1.37217	-0.951987	gi|462406741|gb|EMJ12205.1|	56.6	4e-113	hypothetical protein PRUPE_ppa020609mg, partial [Prunus persica]	gi|449529767|ref|XM_004171822.1|	109	1e-20	PREDICTED: Cucumis sativus multiprotein-bridging factor 1b-like (LOC101222984), mRNA	sp|P51103|DFRA_CALCH	85.9	1e-41	Dihydroflavonol-4-reductase OS=Callistephus chinensis GN=F PE=2 SV=1	--	--	--	--	--	K08695	1e-23	110	vvi:100232981	anthocyanidin reductase [EC:1.3.1.77]	GO:0044710	GO:0005488//binding;GO:0016616//oxidoreductase activity, acting on the CH-OH group of donors, NAD or NADP as acceptor	-
CL1353.Contig2_All	2121	7.9775	5.6057	8.9211	2.7379	4.6077	-0.509042	0.161285	-1.54287	-0.79189	gi|297742316|emb|CBI34465.3|	68.2	2e-122	unnamed protein product [Vitis vinifera]	gi|449529767|ref|XM_004171822.1|	109	1e-20	PREDICTED: Cucumis sativus multiprotein-bridging factor 1b-like (LOC101222984), mRNA	sp|Q9SEV0|BAN_ARATH	159	2e-44	Anthocyanidin reductase OS=Arabidopsis thaliana GN=BAN PE=1 SV=2	SPAC513.07	46.2	4e-09	COG0451	Nucleoside-diphosphate-sugar epimerases	K08695	4e-46	162	vvi:100232981	anthocyanidin reductase [EC:1.3.1.77]	GO:0044710;GO:0044237//cellular metabolic process	GO:0000166//nucleotide binding;GO:0050662//coenzyme binding;GO:0016616//oxidoreductase activity, acting on the CH-OH group of donors, NAD or NADP as acceptor	-
CL1353.Contig3_All	1524	37.5959	25.7577	47.0224	11.0797	19.0029	-0.545572	0.322773	-1.76266	-0.984356	gi|359474081|ref|XP_002270919.2|	457.2	3e-127	PREDICTED: dihydroflavonol-4-reductase-like [Vitis vinifera]	gi|359489713|ref|XM_002280909.2|	87.7	3e-14	PREDICTED: Vitis vinifera anthocyanidin reductase-like (LOC100241356), mRNA	sp|Q9SEV0|BAN_ARATH	195	5e-50	Anthocyanidin reductase OS=Arabidopsis thaliana GN=BAN PE=1 SV=2	SA0317	90.1	9e-18	COG0451	Nucleoside-diphosphate-sugar epimerases	K08695	4e-51	200	vvi:100232981	anthocyanidin reductase [EC:1.3.1.77]	GO:0044237//cellular metabolic process;GO:0006694//steroid biosynthetic process;GO:0055114//oxidation-reduction process	GO:0003854//3-beta-hydroxy-delta5-steroid dehydrogenase activity;GO:0000166//nucleotide binding;GO:0050662//coenzyme binding;GO:0045552//dihydrokaempferol 4-reductase activity	-
CL1353.Contig4_All	1104	5.5142	5.8122	6.5144	2.185	4.2231	0.0759328	0.240481	-1.33552	-0.384849	gi|359474081|ref|XP_002270919.2|	342.8	6e-93	PREDICTED: dihydroflavonol-4-reductase-like [Vitis vinifera]	gi|449522788|ref|XM_004168360.1|	71.9	1e-09	PREDICTED: Cucumis sativus dihydroflavonol-4-reductase-like (LOC101207950), mRNA	sp|Q9SEV0|BAN_ARATH	137	1e-32	Anthocyanidin reductase OS=Arabidopsis thaliana GN=BAN PE=1 SV=2	--	--	--	--	--	K08695	9e-35	145	vvi:100232981	anthocyanidin reductase [EC:1.3.1.77]	GO:0044710;GO:0044237//cellular metabolic process	GO:0000166//nucleotide binding;GO:0050662//coenzyme binding;GO:0016616//oxidoreductase activity, acting on the CH-OH group of donors, NAD or NADP as acceptor	-
CL1353.Contig5_All	2232	17.4478	9.3855	20.2153	6.8847	6.3068	-0.89454	0.212402	-1.34158	-1.46807	gi|359474081|ref|XP_002270919.2|	457.2	5e-127	PREDICTED: dihydroflavonol-4-reductase-like [Vitis vinifera]	gi|449529767|ref|XM_004171822.1|	109	1e-20	PREDICTED: Cucumis sativus multiprotein-bridging factor 1b-like (LOC101222984), mRNA	sp|Q9SEV0|BAN_ARATH	193	3e-49	Anthocyanidin reductase OS=Arabidopsis thaliana GN=BAN PE=1 SV=2	SA0317	90.1	1e-17	COG0451	Nucleoside-diphosphate-sugar epimerases	K08695	7e-51	200	vvi:100232981	anthocyanidin reductase [EC:1.3.1.77]	GO:0044237//cellular metabolic process;GO:0006694//steroid biosynthetic process;GO:0055114//oxidation-reduction process	GO:0003854//3-beta-hydroxy-delta5-steroid dehydrogenase activity;GO:0000166//nucleotide binding;GO:0050662//coenzyme binding;GO:0045552//dihydrokaempferol 4-reductase activity	-
CL1353.Contig6_All	2212	4.7758	4.2659	4.7996	1.5348	3.0806	-0.162892	0.00717176	-1.63769	-0.632531	gi|462406741|gb|EMJ12205.1|	58.2	1e-103	hypothetical protein PRUPE_ppa020609mg, partial [Prunus persica]	gi|449529767|ref|XM_004171822.1|	109	1e-20	PREDICTED: Cucumis sativus multiprotein-bridging factor 1b-like (LOC101222984), mRNA	sp|P51103|DFRA_CALCH	118	1e-36	Dihydroflavonol-4-reductase OS=Callistephus chinensis GN=F PE=2 SV=1	mll1975	70.5	1e-11	COG0451	Nucleoside-diphosphate-sugar epimerases	K13082	2e-25	116	pop:POPTR_206006	bifunctional dihydroflavonol 4-reductase/flavanone 4-reductase [EC:1.1.1.219 1.1.1.234]	GO:0006694//steroid biosynthetic process;GO:0055114//oxidation-reduction process	GO:0003854//3-beta-hydroxy-delta5-steroid dehydrogenase activity;GO:0000166//nucleotide binding;GO:0045552//dihydrokaempferol 4-reductase activity	-
CL13548.Contig3_All	1596	3.0851	0.7095	1.663	2.9669	2.6404	-2.12044	-0.891529	-0.056361	-0.224561	gi|255553833|ref|XP_002517957.1|	153.7	8e-36	o-methyltransferase, putative [Ricinus communis] >gi|223542939|gb|EEF44475.1| o-methyltransferase, putative [Ricinus communis]	gi|242093923|ref|XM_002437407.1|	60	8e-06	Sorghum bicolor hypothetical protein, mRNA	sp|Q9LEL6|6OMT_COPJA	96.3	5e-20	(RS)-norcoclaurine 6-O-methyltransferase OS=Coptis japonica PE=1 SV=1	--	--	--	--	--	K16040	2e-17	89	vvi:100233030	trans-resveratrol di-O-methyltransferase [EC:2.1.1.240]	GO:0032259//methylation	GO:0046983//protein dimerization activity;GO:0050630	-
CL13604.Contig1_All	389	10.3564	6.7921	6.3828	3.9044	2.3049	-0.608593	-0.698261	-1.40735	-2.16775	--	--	--	--	gi|429503488|gb|JX647693.1|	73.8	1e-10	Camellia sinensis caffeine synthase 4 (TCS4) gene, complete cds	--	--	--	--	--	--	--	--	--	--	--	--	--	--	-	-	-
CL13626.Contig23_All	1191	3.6832	5.9422	4.7446	3.3006	7.5282	0.690037	0.365327	-0.158231	1.03135	gi|225428761|ref|XP_002285064.1|	446.4	4e-124	PREDICTED: probable carboxylesterase 2 [Vitis vinifera]	gi|82697966|gb|DQ279919.1|	103	4e-19	Actinidia deliciosa CXE carboxylesterase (CXE6) mRNA, complete cds	sp|Q9SMN0|CXE12_ARATH	310	1e-84	Probable carboxylesterase 12 OS=Arabidopsis thaliana GN=CXE12 PE=2 SV=1	Rv1399c	105	2e-22	COG0657	Esterase/lipase	K13258	2e-70	264	gmx:547489	2-hydroxyisoflavanone dehydratase [EC:4.2.1.105]	-	GO:0016787//hydrolase activity	-
CL13626.Contig4_All	904	6.4371	15.5531	8.3345	18.9752	9.2239	1.27272	0.372685	1.55963	0.518966	gi|225428761|ref|XP_002285064.1|	375.9	4e-103	PREDICTED: probable carboxylesterase 2 [Vitis vinifera]	gi|82697966|gb|DQ279919.1|	73.8	3e-10	Actinidia deliciosa CXE carboxylesterase (CXE6) mRNA, complete cds	sp|Q9SMM9|CXE13_ARATH	257	7e-69	Probable carboxylesterase 13 OS=Arabidopsis thaliana GN=CXE13 PE=2 SV=1	RSp0232	95.9	8e-20	COG0657	Esterase/lipase	K13258	3e-62	236	gmx:547489	2-hydroxyisoflavanone dehydratase [EC:4.2.1.105]	-	GO:0016787//hydrolase activity	-
CL13626.Contig6_All	923	3.6858	8.3832	5.1018	4.5493	4.6627	1.18552	0.469029	0.303667	0.339188	gi|225428761|ref|XP_002285064.1|	371.7	9e-102	PREDICTED: probable carboxylesterase 2 [Vitis vinifera]	gi|21907942|dbj|AP004926.1|	71.9	1e-09	Lotus japonicus genomic DNA, chromosome 4, clone: LjT13P22, TM0079c, complete sequence	sp|Q9SMN0|CXE12_ARATH	258	3e-69	Probable carboxylesterase 12 OS=Arabidopsis thaliana GN=CXE12 PE=2 SV=1	Rv1399c	97.8	2e-20	COG0657	Esterase/lipase	K13258	6e-63	239	gmx:547489	2-hydroxyisoflavanone dehydratase [EC:4.2.1.105]	-	GO:0016787//hydrolase activity	-
CL13626.Contig7_All	1210	9.0265	9.6702	13.9394	10.337	24.7493	0.099379	0.62693	0.195579	1.45515	gi|225428761|ref|XP_002285064.1|	412.1	9e-114	PREDICTED: probable carboxylesterase 2 [Vitis vinifera]	gi|82697966|gb|DQ279919.1|	99.6	7e-18	Actinidia deliciosa CXE carboxylesterase (CXE6) mRNA, complete cds	sp|Q9SMN0|CXE12_ARATH	300	1e-81	Probable carboxylesterase 12 OS=Arabidopsis thaliana GN=CXE12 PE=2 SV=1	Rv1399c	97.4	4e-20	COG0657	Esterase/lipase	K13258	3e-67	254	gmx:547489	2-hydroxyisoflavanone dehydratase [EC:4.2.1.105]	-	-	-
CL13702.Contig9_All	1584	0.8478	2.919	2.7566	0.5076	0.6792	1.78368	1.70109	-0.740032	-0.319888	gi|225458938|ref|XP_002285511.1|	551.6	1e-155	PREDICTED: branched-chain-amino-acid aminotransferase 2, chloroplastic [Vitis vinifera] >gi|302142142|emb|CBI19345.3| unnamed protein product [Vitis vinifera]	gi|225458937|ref|XM_002285475.1|	218	1e-53	PREDICTED: Vitis vinifera branched-chain-amino-acid aminotransferase 2, chloroplastic-like (LOC100260903), mRNA	sp|Q9M439|BCAT2_ARATH	503	9e-143	Branched-chain-amino-acid aminotransferase 2, chloroplastic OS=Arabidopsis thaliana GN=BCAT2 PE=1 SV=1	SPy0911	253	9e-67	COG0115	Branched-chain amino acid aminotransferase/4-amino-4-deoxychorismate lyase	K00826	1e-156	551	vvi:100260903	branched-chain amino acid aminotransferase [EC:2.6.1.42]	GO:0009407//toxin catabolic process;GO:0009744//response to sucrose stimulus;GO:0009081//branched-chain amino acid metabolic process;GO:0009750//response to fructose stimulus	GO:0052654//L-leucine transaminase activity;GO:0052655//L-valine transaminase activity;GO:0052656//L-isoleucine transaminase activity	GO:0009507//chloroplast;GO:0005739//mitochondrion
CL13731.Contig2_All	2460	5.2041	11.8145	9.3623	12.2027	8.0913	1.18284	0.847214	1.22948	0.636723	gi|296087804|emb|CBI35060.3|	779.2	0	unnamed protein product [Vitis vinifera]	gi|359487150|ref|XM_002265863.2|	248	2e-62	PREDICTED: Vitis vinifera cytochrome P450 734A1-like (LOC100257479), mRNA	sp|Q9FF18|C7351_ARATH	101	2e-21	Cytokinin hydroxylase OS=Arabidopsis thaliana GN=CYP735A1 PE=1 SV=1	AGc2890	63.5	2e-09	COG2124	Cytochrome P450	K10717	1e-21	103	aly:ARALYDRAFT_494132	cytokinin trans-hydroxylase	GO:0055114//oxidation-reduction process	GO:0020037//heme binding;GO:0016705//oxidoreductase activity, acting on paired donors, with incorporation or reduction of molecular oxygen;GO:0004497//monooxygenase activity;GO:0005506//iron ion binding;GO:0009055//electron carrier activity	-
CL13743.Contig1_All	1382	10.2352	11.2661	3.0976	7.2404	21.0852	0.138449	-1.72432	-0.499398	1.04269	gi|224101153|ref|XP_002312162.1|	248.8	2e-159	predicted protein [Populus trichocarpa] >gi|222851982|gb|EEE89529.1| predicted protein [Populus trichocarpa]	gi|225448450|ref|XM_002272959.1|	143	6e-31	PREDICTED: Vitis vinifera leucoanthocyanidin dioxygenase-like (LOC100245030), mRNA	sp|Q39224|SRG1_ARATH	149	1e-61	Protein SRG1 OS=Arabidopsis thaliana GN=SRG1 PE=2 SV=1	PA4191	94	6e-28	COG3491	Isopenicillin N synthase and related dioxygenases	K06892	5e-59	159	pop:POPTR_550478		GO:0080167//response to karrikin;GO:0055114//oxidation-reduction process	GO:0050589//leucocyanidin oxygenase activity;GO:0005506//iron ion binding;GO:0016702//oxidoreductase activity, acting on single donors with incorporation of molecular oxygen, incorporation of two atoms of oxygen	-
CL13890.Contig1_All	1398	0.7685	1.6875	0.4899	5.3682	5.8363	1.13477	-0.649558	2.80432	2.92494	gi|225455734|ref|XP_002268089.1|	493	5e-138	PREDICTED: UDP-glycosyltransferase 89B1-like [Vitis vinifera]	gi|387135281|gb|JN088395.1|	61.9	2e-06	Linum usitatissimum UDP-glycosyltransferase 1 (UGT89B3) gene, complete cds	sp|Q9C9B0|U89B1_ARATH	412	3e-115	UDP-glycosyltransferase 89B1 OS=Arabidopsis thaliana GN=UGT89B1 PE=2 SV=2	--	--	--	--	--	K13496	7e-48	189	ath:AT2G36780	UDP-glucosyl transferase 73C [EC:2.4.1.-]	GO:0009062//fatty acid catabolic process	GO:0080046//quercetin 4'-O-glucosyltransferase activity;GO:0080043//quercetin 3-O-glucosyltransferase activity;GO:0080044//quercetin 7-O-glucosyltransferase activity	-
CL13890.Contig2_All	1677	14.3604	23.1826	5.4117	13.8514	10.7999	0.690946	-1.40794	-0.0520641	-0.411078	gi|225455734|ref|XP_002268089.1|	533.1	5e-150	PREDICTED: UDP-glycosyltransferase 89B1-like [Vitis vinifera]	gi|356498084|ref|XM_003517836.1|	105	1e-19	PREDICTED: Glycine max UDP-glycosyltransferase 89A2-like (LOC100780552), mRNA	sp|Q9C9B0|U89B1_ARATH	447	1e-125	UDP-glycosyltransferase 89B1 OS=Arabidopsis thaliana GN=UGT89B1 PE=2 SV=2	--	--	--	--	--	K13496	2e-56	218	ath:AT2G36780	UDP-glucosyl transferase 73C [EC:2.4.1.-]	GO:0009062//fatty acid catabolic process	GO:0080046//quercetin 4'-O-glucosyltransferase activity;GO:0080043//quercetin 3-O-glucosyltransferase activity;GO:0080044//quercetin 7-O-glucosyltransferase activity	-
CL14025.Contig2_All	1772	3.7386	3.8341	1.5461	3.8822	4.6045	0.0363898	-1.27386	0.0543763	0.300546	gi|224137688|ref|XP_002327188.1|	571.6	1e-161	cytochrome P450 [Populus trichocarpa] >gi|222835503|gb|EEE73938.1| cytochrome P450 [Populus trichocarpa]	gi|359497309|ref|XM_003635433.1|	101	2e-18	PREDICTED: Vitis vinifera isoflavone 2'-hydroxylase-like (LOC100853341), mRNA	sp|Q9FG65|C81D1_ARATH	387	8e-108	Cytochrome P450 81D1 OS=Arabidopsis thaliana GN=CYP81D1 PE=2 SV=1	BH0579	113	1e-24	COG2124	Cytochrome P450	K00517	1e-109	395	ath:AT4G37360	[EC:1.14.-.-]	-	GO:0046872//metal ion binding;GO:0004497//monooxygenase activity;GO:0016705//oxidoreductase activity, acting on paired donors, with incorporation or reduction of molecular oxygen;GO:0019825//oxygen binding	GO:0005783//endoplasmic reticulum
CL1411.Contig2_All	1523	3.4682	1.549	1.5741	6.8634	15.1887	-1.16285	-1.13966	0.984736	2.13074	gi|225446767|ref|XP_002278419.1|	626.3	4e-178	PREDICTED: uncharacterized oxidoreductase At1g06690, chloroplastic [Vitis vinifera] >gi|302143505|emb|CBI22066.3| unnamed protein product [Vitis vinifera]	gi|225446766|ref|XM_002278383.1|	749	0	PREDICTED: Vitis vinifera uncharacterized LOC100257375 (LOC100257375), mRNA	sp|Q94A68|Y1669_ARATH	571	3e-163	Uncharacterized oxidoreductase At1g06690, chloroplastic OS=Arabidopsis thaliana GN=At1g06690 PE=1 SV=1	all1225	270	4e-72	COG0667	Predicted oxidoreductases (related to aryl-alcohol dehydrogenases)	K14521	2e-19	95.5	vcn:VOLCADRAFT_98273	N-acetyltransferase 10 [EC:2.3.1.-]	GO:0055114//oxidation-reduction process	GO:0004032//alditol:NADP+ 1-oxidoreductase activity	GO:0010287//plastoglobule;GO:0009941//chloroplast envelope;GO:0009535//chloroplast thylakoid membrane
CL1411.Contig3_All	1584	49.5668	87.8689	109.725	37.6768	44.8303	0.825979	1.14644	-0.395698	-0.1449	gi|225446767|ref|XP_002278419.1|	288.1	3e-172	PREDICTED: uncharacterized oxidoreductase At1g06690, chloroplastic [Vitis vinifera] >gi|302143505|emb|CBI22066.3| unnamed protein product [Vitis vinifera]	gi|225446766|ref|XM_002278383.1|	446	1e-122	PREDICTED: Vitis vinifera uncharacterized LOC100257375 (LOC100257375), mRNA	sp|Q94A68|Y1669_ARATH	331	6e-158	Uncharacterized oxidoreductase At1g06690, chloroplastic OS=Arabidopsis thaliana GN=At1g06690 PE=1 SV=1	slr0545	173	1e-66	COG0667	Predicted oxidoreductases (related to aryl-alcohol dehydrogenases)	K05275	1e-13	76.6	zma:100272747	pyridoxine 4-dehydrogenase [EC:1.1.1.65]	GO:0055114//oxidation-reduction process	GO:0004032//alditol:NADP+ 1-oxidoreductase activity	GO:0010287//plastoglobule;GO:0009941//chloroplast envelope;GO:0009535//chloroplast thylakoid membrane
CL14200.Contig1_All	1294	19.0951	22.8978	23.8195	8.9756	9.9084	0.262007	0.318941	-1.08912	-0.946478	gi|225428444|ref|XP_002284074.1|	490	3e-137	PREDICTED: isoflavone reductase homolog A622 [Vitis vinifera] >gi|297744399|emb|CBI37661.3| unnamed protein product [Vitis vinifera]	gi|225428443|ref|XM_002284038.1|	361	1e-96	PREDICTED: Vitis vinifera isoflavone reductase homolog A622-like (LOC100267485), mRNA	sp|E1U332|ALL12_OLEEU	319	3e-87	Isoflavone reductase-like protein OS=Olea europaea PE=1 SV=1	all4752	51.2	4e-06	COG0702	Predicted nucleoside-diphosphate-sugar epimerases	K00224	5e-86	316	aly:ARALYDRAFT_476671	[EC:1.3.1.-]	GO:0055114//oxidation-reduction process	GO:0010283//pinoresinol reductase activity;GO:0047526;GO:0000166//nucleotide binding	GO:0005737//cytoplasm
CL14306.Contig2_All	3593	3.289	5.4101	2.4782	6.2164	9.6823	0.718006	-0.408356	0.91843	1.5577	gi|225433620|ref|XP_002263700.1|	589	2e-166	PREDICTED: UDP-glycosyltransferase 75D1-like [Vitis vinifera]	gi|160358409|gb|AC214470.1|	220	8e-54	Populus trichocarpa clone POP108-N18, complete sequence	sp|O23406|U75D1_ARATH	410	3e-114	UDP-glycosyltransferase 75D1 OS=Arabidopsis thaliana GN=UGT75D1 PE=2 SV=2	--	--	--	--	--	K13692	1e-110	399	ath:AT1G05560	UDP-glucose:(indol-3-yl)acetate beta-D-glucosyltransferase [EC:2.4.1.121]	GO:0008152//metabolic process	GO:0035251//UDP-glucosyltransferase activity	-
CL1443.Contig8_All	3199	1.5392	2.5073	4.8978	0.8658	1.8218	0.703954	1.66995	-0.830075	0.243184	gi|462399740|gb|EMJ05408.1|	87.4	0	hypothetical protein PRUPE_ppa003398mg [Prunus persica]	gi|123664346|emb|AM484710.1|	204	4e-49	Vitis vinifera, whole genome shotgun sequence, contig VV78X168936.5, clone ENTAV 115	sp|Q9LTA3|U91C1_ARATH	355	1e-97	UDP-glycosyltransferase 91C1 OS=Arabidopsis thaliana GN=UGT91C1 PE=2 SV=1	--	--	--	--	--	K13496	6e-33	141	ath:AT2G36790	UDP-glucosyl transferase 73C [EC:2.4.1.-]	-	GO:0016757//transferase activity, transferring glycosyl groups	-
CL14590.Contig1_All	1923	21.974	31.0125	41.1839	52.8708	36.3212	0.497052	0.906283	1.26667	0.725014	gi|255547848|ref|XP_002514981.1|	374	5e-102	Salutaridinol 7-O-acetyltransferase, putative [Ricinus communis] >gi|223546032|gb|EEF47535.1| Salutaridinol 7-O-acetyltransferase, putative [Ricinus communis]	--	--	--	--	sp|Q70PR7|VINSY_RAUSE	294	1e-79	Vinorine synthase OS=Rauvolfia serpentina GN=ACT PE=1 SV=2	--	--	--	--	--	K13065	8e-35	147	sbi:SORBI_06g021640	shikimate O-hydroxycinnamoyltransferase [EC:2.3.1.133]	-	GO:0016740//transferase activity	-
CL14657.Contig1_All	1785	11.9869	19.0311	31.4172	43.0941	58.066	0.6669	1.3901	1.84603	2.27624	gi|225449296|ref|XP_002281324.1|	666	0	PREDICTED: UDP-glycosyltransferase 76C4 [Vitis vinifera]	gi|147795029|emb|AM443980.2|	216	6e-53	Vitis vinifera contig VV78X138978.5, whole genome shotgun sequence	sp|Q9M052|U76F1_ARATH	476	2e-134	UDP-glycosyltransferase 76F1 OS=Arabidopsis thaliana GN=UGT76F1 PE=2 SV=1	--	--	--	--	--	K13493	2e-131	467	ath:AT5G05860	cytokinin-N-glucosyltransferase [EC:2.4.1.-]	GO:0008152//metabolic process	GO:0016758//transferase activity, transferring hexosyl groups	-
CL14657.Contig2_All	981	0.9126	1.9238	1.3964	4.1893	4.0215	1.0759	0.613658	2.19865	2.13968	gi|296086138|emb|CBI31579.3|	218.8	1e-55	unnamed protein product [Vitis vinifera]	gi|359486576|ref|XM_003633409.1|	87.7	2e-14	PREDICTED: Vitis vinifera UDP-glycosyltransferase 76C2-like (LOC100263321), mRNA	sp|Q9FIA0|U76C2_ARATH	157	1e-38	UDP-glycosyltransferase 76C2 OS=Arabidopsis thaliana GN=UGT76C2 PE=1 SV=1	--	--	--	--	--	K13493	3e-38	157	ath:AT5G05860	cytokinin-N-glucosyltransferase [EC:2.4.1.-]	-	GO:0016758//transferase activity, transferring hexosyl groups	-
CL14679.Contig6_All	1877	2.9572	1.9104	1.9614	1.1899	1.7674	-0.630357	-0.592348	-1.31339	-0.742603	gi|147769722|emb|CAN69702.1|	68.9	2e-84	hypothetical protein VITISV_020318 [Vitis vinifera]	gi|429503495|gb|JX647698.1|	67.9	4e-08	Camellia sinensis inosine-5'-monophosphate dehydrogenase 3 (TIDH3) gene, partial cds	--	--	--	--	SPAC9.04	52.8	2e-06	COG2801	Transposase and inactivated derivatives	--	--	--	--	--	-	-	-
CL14795.Contig1_All	691	4.7937	1.9118	1.3629	4.396	1.1678	-1.32621	-1.81446	-0.124948	-2.03735	--	--	--	--	gi|429503499|gb|JX647700.1|	85.7	6e-14	Camellia sinensis inosine-5'-monophosphate dehydrogenase 1 (TIDH1) gene, complete cds	--	--	--	--	--	--	--	--	--	--	--	--	--	--	-	-	-
CL14836.Contig3_All	1725	9.2899	7.2208	5.3604	3.0039	3.8983	-0.363504	-0.793322	-1.62883	-1.25282	--	--	--	--	gi|429503488|gb|JX647693.1|	61.9	2e-06	Camellia sinensis caffeine synthase 4 (TCS4) gene, complete cds	--	--	--	--	--	--	--	--	--	--	--	--	--	--	-	-	-
CL14856.Contig1_All	1330	13.4625	16.1054	13.6474	31.9748	33.1003	0.258598	0.0196798	1.24799	1.2979	gi|225452562|ref|XP_002280547.1|	499.2	6e-140	PREDICTED: peroxidase 31-like [Vitis vinifera]	gi|470120986|ref|XM_004296519.1|	317	2e-83	PREDICTED: Fragaria vesca subsp. vesca peroxidase 63-like (LOC101293677), mRNA	sp|Q9FL16|PER63_ARATH	419	1e-117	Peroxidase 63 OS=Arabidopsis thaliana GN=PER63 PE=2 SV=1	ECU03g0290	57.4	6e-08	COG0086	DNA-directed RNA polymerase, beta' subunit/160 kD subunit	K00430	5e-141	499	vvi:100261249	peroxidase [EC:1.11.1.7]	GO:0055114//oxidation-reduction process;GO:0006979//response to oxidative stress	GO:0020037//heme binding;GO:0046872//metal ion binding;GO:0004601//peroxidase activity	GO:0009505//plant-type cell wall
CL14856.Contig2_All	1169	0.9956	0.3229	0.4394	3.5156	0.6136	-1.62448	-1.18003	1.82013	-0.698268	gi|225452562|ref|XP_002280547.1|	503.4	2e-141	PREDICTED: peroxidase 31-like [Vitis vinifera]	gi|470120986|ref|XM_004296519.1|	311	9e-82	PREDICTED: Fragaria vesca subsp. vesca peroxidase 63-like (LOC101293677), mRNA	sp|Q9FL16|PER63_ARATH	418	3e-117	Peroxidase 63 OS=Arabidopsis thaliana GN=PER63 PE=2 SV=1	SPBC28F2.12	65.9	1e-10	COG0086	DNA-directed RNA polymerase, beta' subunit/160 kD subunit	K00430	2e-142	503	vvi:100261249	peroxidase [EC:1.11.1.7]	GO:0055114//oxidation-reduction process;GO:0006979//response to oxidative stress	GO:0020037//heme binding;GO:0046872//metal ion binding;GO:0004601//peroxidase activity	GO:0005576//extracellular region;GO:0009505//plant-type cell wall
CL15060.Contig2_All	1069	4.1873	2.0302	2.4027	2.0894	0.9226	-1.0444	-0.801364	-1.00293	-2.18224	--	--	--	--	gi|411012943|gb|JX647690.1|	113	4e-22	Camellia sinensis caffeine synthase 1 (TCS1) gene, complete cds	--	--	--	--	--	--	--	--	--	--	--	--	--	--	-	-	-
CL15095.Contig3_All	1675	16.4085	12.8445	15.5901	48.3244	84.8966	-0.353293	-0.0738132	1.55831	2.37126	gi|359490455|ref|XP_003634093.1|	721.1	0	PREDICTED: UDP-glycosyltransferase 88A1-like [Vitis vinifera]	gi|123720541|emb|AM458094.1|	226	6e-56	Vitis vinifera contig VV78X024267.14, whole genome shotgun sequence	sp|Q9LK73|U88A1_ARATH	499	1e-141	UDP-glycosyltransferase 88A1 OS=Arabidopsis thaliana GN=UGT88A1 PE=2 SV=1	--	--	--	--	--	K13263	5e-121	433	gmx:100101902	isoflavone 7-O-glucosyltransferase [EC:2.4.1.170]	-	GO:0035251//UDP-glucosyltransferase activity	-
CL15155.Contig8_All	1184	14.442	4.3834	3.3987	0.6037	3.0291	-1.72015	-2.08722	-4.58029	-2.25331	gi|356529761|ref|XP_003533456.1|	516.9	2e-145	PREDICTED: isoflavone reductase homolog [Glycine max]	gi|224139065|ref|XM_002326723.1|	206	4e-50	Populus trichocarpa phenylcoumaran benzylic ether reductase -like protein (PCBERp4), mRNA	sp|P52581|IFRH_LUPAL	513	1e-145	Isoflavone reductase homolog OS=Lupinus albus PE=2 SV=1	slr0399	65.9	1e-10	COG0702	Predicted nucleoside-diphosphate-sugar epimerases	K00224	1e-116	418	aly:ARALYDRAFT_658933	[EC:1.3.1.-]	GO:0009807//lignan biosynthetic process;GO:0055114//oxidation-reduction process	GO:0047526;GO:0000166//nucleotide binding	-
CL15155.Contig9_All	1189	6.8518	7.5395	9.2171	10.6699	13.7243	0.137986	0.42783	0.638992	1.00218	gi|356529761|ref|XP_003533456.1|	511.5	1e-143	PREDICTED: isoflavone reductase homolog [Glycine max]	gi|224139065|ref|XM_002326723.1|	200	2e-48	Populus trichocarpa phenylcoumaran benzylic ether reductase -like protein (PCBERp4), mRNA	sp|P52581|IFRH_LUPAL	508	3e-144	Isoflavone reductase homolog OS=Lupinus albus PE=2 SV=1	slr0399	64.7	3e-10	COG0702	Predicted nucleoside-diphosphate-sugar epimerases	K00224	2e-116	417	aly:ARALYDRAFT_658933	[EC:1.3.1.-]	GO:0009807//lignan biosynthetic process;GO:0055114//oxidation-reduction process	GO:0047526;GO:0000166//nucleotide binding	-
CL15357.Contig2_All	763	21.2373	46.501	37.5911	22.7159	22.6796	1.13066	0.823791	0.0971021	0.0947948	gi|224106125|ref|XP_002314052.1|	384.4	1e-105	cinnamoyl CoA reductase-like protein [Populus trichocarpa] >gi|222850460|gb|EEE88007.1| cinnamoyl CoA reductase-like protein [Populus trichocarpa]	gi|359487314|ref|XR_077877.2|	238	7e-60	PREDICTED: Vitis vinifera uncharacterized LOC100267178 (LOC100267178), miscRNA	sp|Q500U8|TKPR1_ARATH	231	3e-61	Tetraketide alpha-pyrone reductase 1 OS=Arabidopsis thaliana GN=TKPR1 PE=2 SV=1	SPAC513.07	125	6e-29	COG0451	Nucleoside-diphosphate-sugar epimerases	K09753	7e-61	231	sbi:SORBI_07g021680	cinnamoyl-CoA reductase [EC:1.2.1.44]	GO:0044237//cellular metabolic process	GO:0003824//catalytic activity;GO:0050662//coenzyme binding;GO:0000166//nucleotide binding	GO:0005886//plasma membrane
CL15422.Contig2_All	1401	266.723	18.1181	3.3612	1438.77	295.541	-3.87984	-6.31022	2.43143	0.148017	gi|124020561|gb|ABM88784.1|	684.9	0	leucoanthocyanidin reductase [Camellia sinensis var. sinensis]	gi|124020560|gb|EF205148.1|	2520	0	Camellia sinensis leucoanthocyanidin reductase mRNA, complete cds	sp|Q84V83|LAR_DESUN	436	1e-122	Leucoanthocyanidin reductase OS=Desmodium uncinatum GN=LAR PE=1 SV=1	--	--	--	--	--	K13081	7e-138	488	pop:POPTR_566672	leucoanthocyanidin reductase [EC:1.17.1.3]	-	GO:0000166//nucleotide binding	-
CL15518.Contig6_All	1645	7.7824	2.4093	2.238	19.8778	33.248	-1.6916	-1.79801	1.35287	2.09498	gi|297740613|emb|CBI30795.3|	521.9	1e-146	unnamed protein product [Vitis vinifera]	gi|225462502|ref|XM_002268758.1|	278	2e-71	PREDICTED: Vitis vinifera protein SRG1-like (LOC100257300), mRNA	sp|Q39224|SRG1_ARATH	385	3e-107	Protein SRG1 OS=Arabidopsis thaliana GN=SRG1 PE=2 SV=1	PA4191	108	3e-23	COG3491	Isopenicillin N synthase and related dioxygenases	K04124	7e-50	196	pop:POPTR_548646	gibberellin 3-beta-dioxygenase [EC:1.14.11.15]	GO:0010260//organ senescence;GO:0051555//flavonol biosynthetic process;GO:0055114//oxidation-reduction process	GO:0045431//flavonol synthase activity	-
CL15553.Contig1_All	1473	0.1823	0.001	0.0581	8.3094	3.0435	-7.51017	-1.6497	5.51036	4.06134	gi|7415599|dbj|BAA93453.1|	654.4	0	acyltransferase homolog [Petunia x hybrida]	gi|7415598|dbj|AB026495.1|	190	3e-45	Petunia x hybrida mRNA for acyltransferase homolog, complete cds	sp|Q9FF86|DCR_ARATH	579	1e-165	BAHD acyltransferase DCR OS=Arabidopsis thaliana GN=DCR PE=2 SV=1	--	--	--	--	--	K13065	3e-39	161	sbi:SORBI_06g021640	shikimate O-hydroxycinnamoyltransferase [EC:2.3.1.133]	-	GO:0047672	-
CL15558.Contig5_All	1304	4.9431	3.184	3.0859	2.535	2.1315	-0.634576	-0.679725	-0.96343	-1.21355	gi|470103163|ref|XP_004288013.1|	139.8	1e-31	PREDICTED: CBS domain-containing protein CBSX1, chloroplastic-like [Fragaria vesca subsp. vesca]	gi|429503492|gb|JX647695.1|	192	6e-46	Camellia sinensis caffeine synthase 6 (TCS6) pseudogene, complete sequence	sp|O23193|CBSX1_ARATH	132	6e-31	CBS domain-containing protein CBSX1, chloroplastic OS=Arabidopsis thaliana GN=CBSX1 PE=1 SV=2	slr0172	53.5	8e-07	COG0517	FOG: CBS domain	--	--	--	--	--	GO:0045454//cell redox homeostasis	-	GO:0009507//chloroplast
CL15627.Contig3_All	1193	3.3019	4.6667	1.0765	0.3744	0.977	0.499106	-1.61695	-3.14064	-1.75687	gi|393990624|dbj|BAM28983.1|	470.7	2e-131	UDP-glucose crocetin glucosyltransferase [Gardenia jasminoides]	gi|156071539|gb|AC208314.1|	163	5e-37	Populus trichocarpa clone JGIACSB17-H15, complete sequence	sp|Q9LR44|U75B1_ARATH	343	1e-94	UDP-glycosyltransferase 75B1 OS=Arabidopsis thaliana GN=UGT75B1 PE=1 SV=1	--	--	--	--	--	K13692	4e-94	343	ath:AT1G05560	UDP-glucose:(indol-3-yl)acetate beta-D-glucosyltransferase [EC:2.4.1.121]	GO:0046482//para-aminobenzoic acid metabolic process;GO:0009751//response to salicylic acid stimulus	GO:0080018//anthocyanin 5-O-glucosyltransferase activity;GO:0010294//abscisic acid glucosyltransferase activity;GO:0080002//UDP-glucose:4-aminobenzoate acylglucosyltransferase activity	GO:0009524//phragmoplast
CL15627.Contig4_All	1660	10.5165	8.2425	0.9284	1.184	1.1343	-0.351501	-3.50176	-3.15091	-3.21278	gi|225433620|ref|XP_002263700.1|	627.5	2e-178	PREDICTED: UDP-glycosyltransferase 75D1-like [Vitis vinifera]	gi|156071539|gb|AC208314.1|	141	3e-30	Populus trichocarpa clone JGIACSB17-H15, complete sequence	sp|O23406|U75D1_ARATH	417	1e-116	UDP-glycosyltransferase 75D1 OS=Arabidopsis thaliana GN=UGT75D1 PE=2 SV=2	--	--	--	--	--	K12338	1e-112	405	aly:ARALYDRAFT_915488	anthocyanin 5-O-glucosyltransferase [EC:2.4.1.-]	GO:0008152//metabolic process	GO:0035251//UDP-glucosyltransferase activity	-
CL15783.Contig10_All	1875	1.4802	2.1137	0.8219	2.0489	3.9212	0.513979	-0.848757	0.469057	1.4055	gi|255543014|ref|XP_002512570.1|	786.9	0	s-adenosylmethionine synthetase, putative [Ricinus communis] >gi|223548531|gb|EEF50022.1| s-adenosylmethionine synthetase, putative [Ricinus communis]	gi|726031|gb|U17241.1|ACU17241	1340	0	Actinidia chinensis S-adenosylmethionine synthetase mRNA, partial cds	sp|Q9AT55|METK2_ELAUM	784	0	S-adenosylmethionine synthase 2 OS=Elaeagnus umbellata GN=SAMS2 PE=2 SV=1	SPBC14F5.05c	491	2e-138	COG0192	S-adenosylmethionine synthetase	K00789	0	786	rcu:RCOM_1436370	S-adenosylmethionine synthetase [EC:2.5.1.6]	GO:0006556//S-adenosylmethionine biosynthetic process;GO:0006730//one-carbon metabolic process	GO:0004478//methionine adenosyltransferase activity;GO:0046872//metal ion binding;GO:0005524//ATP binding	-
CL15783.Contig5_All	2295	11.9757	19.2425	10.1473	31.0262	9.5326	0.684186	-0.239014	1.37338	-0.329168	gi|255543014|ref|XP_002512570.1|	788.5	0	s-adenosylmethionine synthetase, putative [Ricinus communis] >gi|223548531|gb|EEF50022.1| s-adenosylmethionine synthetase, putative [Ricinus communis]	gi|726031|gb|U17241.1|ACU17241	1312	0	Actinidia chinensis S-adenosylmethionine synthetase mRNA, partial cds	sp|Q9AT55|METK2_ELAUM	781	0	S-adenosylmethionine synthase 2 OS=Elaeagnus umbellata GN=SAMS2 PE=2 SV=1	SPBC14F5.05c	483	8e-136	COG0192	S-adenosylmethionine synthetase	K00789	0	788	rcu:RCOM_1436370	S-adenosylmethionine synthetase [EC:2.5.1.6]	GO:0006556//S-adenosylmethionine biosynthetic process;GO:0006730//one-carbon metabolic process	GO:0004478//methionine adenosyltransferase activity;GO:0046872//metal ion binding;GO:0005524//ATP binding	-
CL15783.Contig7_All	1579	3.742	6.8127	3.5787	11.0899	4.3155	0.864417	-0.0643739	1.56736	0.205718	gi|255543014|ref|XP_002512570.1|	778.5	0	s-adenosylmethionine synthetase, putative [Ricinus communis] >gi|223548531|gb|EEF50022.1| s-adenosylmethionine synthetase, putative [Ricinus communis]	gi|7340730|emb|AJ277206.1|	1774	0	Camellia sinensis gene for s-adenosylmethinonine synthetase	sp|Q96552|METK2_CATRO	777	0	S-adenosylmethionine synthase 2 OS=Catharanthus roseus GN=SAMS2 PE=1 SV=1	SPBC14F5.05c	483	5e-136	COG0192	S-adenosylmethionine synthetase	K00789	0	778	rcu:RCOM_1436370	S-adenosylmethionine synthetase [EC:2.5.1.6]	GO:0006555//methionine metabolic process;GO:0009651//response to salt stress;GO:0009409//response to cold;GO:0006556//S-adenosylmethionine biosynthetic process;GO:0006730//one-carbon metabolic process;GO:0009809//lignin biosynthetic process	GO:0004478//methionine adenosyltransferase activity;GO:0046872//metal ion binding;GO:0005524//ATP binding	GO:0005618//cell wall;GO:0005730//nucleolus;GO:0005886//plasma membrane
CL15783.Contig8_All	1582	3.452	1.9087	0.6494	3.1625	3.9673	-0.854842	-2.41025	-0.126367	0.200725	gi|3024127|sp|Q96552.1|METK2_CATRO	780	0	RecName: Full=S-adenosylmethionine synthase 2; Short=AdoMet synthase 2; AltName: Full=Methionine adenosyltransferase 2; Short=MAT 2 >gi|1655578|emb|CAA95857.1| S-adenosyl-L-methionine synthetase 2 [Catharanthus roseus]	gi|7340730|emb|AJ277206.1|	1267	0	Camellia sinensis gene for s-adenosylmethinonine synthetase	sp|Q96552|METK2_CATRO	780	0	S-adenosylmethionine synthase 2 OS=Catharanthus roseus GN=SAMS2 PE=1 SV=1	SPBC14F5.05c	488	2e-137	COG0192	S-adenosylmethionine synthetase	K00789	0	775	vvi:100251171	S-adenosylmethionine synthetase [EC:2.5.1.6]	GO:0009651//response to salt stress;GO:0006556//S-adenosylmethionine biosynthetic process;GO:0006730//one-carbon metabolic process	GO:0004478//methionine adenosyltransferase activity;GO:0046872//metal ion binding;GO:0005524//ATP binding	-
CL15915.Contig11_All	1096	28.4259	60.8706	44.84	5.217	24.5422	1.09854	0.65758	-2.44591	-0.211941	gi|393990624|dbj|BAM28983.1|	437.6	1e-121	UDP-glucose crocetin glucosyltransferase [Gardenia jasminoides]	gi|385718970|gb|JQ070807.1|	97.6	2e-17	Paeonia lactiflora flavonol 5-O-glucosyltransferase (F5GT) mRNA, complete cds	sp|O23406|U75D1_ARATH	282	3e-76	UDP-glycosyltransferase 75D1 OS=Arabidopsis thaliana GN=UGT75D1 PE=2 SV=2	--	--	--	--	--	K12338	1e-71	268	aly:ARALYDRAFT_915488	anthocyanin 5-O-glucosyltransferase [EC:2.4.1.-]	GO:0008152//metabolic process	GO:0035251//UDP-glucosyltransferase activity	-
CL15915.Contig12_All	1083	6.5305	4.0951	2.2136	8.2494	31.0459	-0.673295	-1.5608	0.337096	2.24914	gi|393990624|dbj|BAM28983.1|	435.6	6e-121	UDP-glucose crocetin glucosyltransferase [Gardenia jasminoides]	gi|385718970|gb|JQ070807.1|	91.7	1e-15	Paeonia lactiflora flavonol 5-O-glucosyltransferase (F5GT) mRNA, complete cds	sp|O23406|U75D1_ARATH	283	2e-76	UDP-glycosyltransferase 75D1 OS=Arabidopsis thaliana GN=UGT75D1 PE=2 SV=2	--	--	--	--	--	K12338	1e-71	268	aly:ARALYDRAFT_915488	anthocyanin 5-O-glucosyltransferase [EC:2.4.1.-]	GO:0008152//metabolic process	GO:0035251//UDP-glucosyltransferase activity	-
CL15915.Contig1_All	1734	10.8938	3.0475	8.5914	7.8315	2.7922	-1.83781	-0.342542	-0.476147	-1.96403	gi|393990624|dbj|BAM28983.1|	623.2	4e-177	UDP-glucose crocetin glucosyltransferase [Gardenia jasminoides]	gi|123716173|emb|AM478715.1|	111	3e-21	Vitis vinifera, whole genome shotgun sequence, contig VV78X140903.16, clone ENTAV 115	sp|O23406|U75D1_ARATH	422	3e-118	UDP-glycosyltransferase 75D1 OS=Arabidopsis thaliana GN=UGT75D1 PE=2 SV=2	BS_yojK	53.1	1e-06	COG1819	Glycosyl transferases, related to UDP-glucuronosyltransferase	K13692	5e-115	413	ath:AT1G05560	UDP-glucose:(indol-3-yl)acetate beta-D-glucosyltransferase [EC:2.4.1.121]	GO:0008152//metabolic process	GO:0035251//UDP-glucosyltransferase activity	-
CL15915.Contig4_All	1662	1.993	1.022	2.1636	1.7202	0.5395	-0.963547	0.118492	-0.212365	-1.88525	gi|393990624|dbj|BAM28983.1|	641.7	0	UDP-glucose crocetin glucosyltransferase [Gardenia jasminoides]	gi|359478021|ref|XM_002263746.2|	93.7	6e-16	PREDICTED: Vitis vinifera UDP-glycosyltransferase 75D1-like (LOC100249837), mRNA	sp|O23406|U75D1_ARATH	433	1e-121	UDP-glycosyltransferase 75D1 OS=Arabidopsis thaliana GN=UGT75D1 PE=2 SV=2	BS_yojK	52	3e-06	COG1819	Glycosyl transferases, related to UDP-glucuronosyltransferase	K13692	6e-118	422	ath:AT1G05560	UDP-glucose:(indol-3-yl)acetate beta-D-glucosyltransferase [EC:2.4.1.121]	GO:0008152//metabolic process	GO:0035251//UDP-glucosyltransferase activity	-
CL15915.Contig6_All	1744	5.3387	3.3546	7.413	5.2252	1.2339	-0.670348	0.473569	-0.0310022	-2.11326	gi|393990624|dbj|BAM28983.1|	630.6	2e-179	UDP-glucose crocetin glucosyltransferase [Gardenia jasminoides]	gi|123716173|emb|AM478715.1|	103	6e-19	Vitis vinifera, whole genome shotgun sequence, contig VV78X140903.16, clone ENTAV 115	sp|O23406|U75D1_ARATH	424	6e-119	UDP-glycosyltransferase 75D1 OS=Arabidopsis thaliana GN=UGT75D1 PE=2 SV=2	BS_ydhE	51.6	4e-06	COG1819	Glycosyl transferases, related to UDP-glucuronosyltransferase	K13692	3e-118	424	ath:AT1G05530	UDP-glucose:(indol-3-yl)acetate beta-D-glucosyltransferase [EC:2.4.1.121]	GO:0008152//metabolic process	GO:0035251//UDP-glucosyltransferase activity	-
CL16113.Contig13_All	3218	6.7881	6.0699	4.4698	4.3588	3.1484	-0.161335	-0.602798	-0.639077	-1.10839	gi|429503504|gb|AFZ93522.1|	972.6	0	inosine-5&apos;-monophosphate dehydrogenase [Camellia sinensis]	gi|156763654|gb|EU106658.1|	3265	0	Camellia sinensis inosine-5'-monophosphate dehydrogenase (TIDH) mRNA, complete cds	sp|Q9SA34|IMDH2_ARATH	687	0	Inosine-5'-monophosphate dehydrogenase 2 OS=Arabidopsis thaliana GN=At1g16350 PE=2 SV=1	YLR432w_3	309	2e-83	COG0516	IMP dehydrogenase/GMP reductase	K00088	0	755	vvi:100245095	IMP dehydrogenase [EC:1.1.1.205]	GO:0009086//methionine biosynthetic process;GO:0055114//oxidation-reduction process;GO:0000394//RNA splicing, via endonucleolytic cleavage and ligation;GO:0006177//GMP biosynthetic process	GO:0046872//metal ion binding;GO:0000166//nucleotide binding;GO:0003938//IMP dehydrogenase activity	GO:0005829//cytosol
CL16239.Contig7_All	3278	3.1954	1.9575	2.4029	1.7171	0.9847	-0.706984	-0.41122	-0.896022	-1.69824	gi|462422805|gb|EMJ27068.1|	86.3	3e-15	hypothetical protein PRUPE_ppa010219mg [Prunus persica]	gi|147845653|emb|AM440705.2|	91.7	4e-15	Vitis vinifera contig VV78X152558.9, whole genome shotgun sequence	sp|Q9LTH7|ACH12_ARATH	220	5e-57	1-aminocyclopropane-1-carboxylate oxidase homolog 12 OS=Arabidopsis thaliana GN=At5g59540 PE=2 SV=1	PA4191	82.4	5e-15	COG3491	Isopenicillin N synthase and related dioxygenases	K13229	2e-37	156	zma:541977	2,4-dihydroxy-1,4-benzoxazin-3-one-glucoside dioxygenase [EC:1.14.20.2]	GO:0019761//glucosinolate biosynthetic process	GO:0016491//oxidoreductase activity	-
CL16239.Contig9_All	1008	2.3092	0.2808	0.1699	0.001	0.001	-3.03978	-3.76464	-11.1732	-11.1732	gi|462418602|gb|EMJ22865.1|	80.9	3e-14	hypothetical protein PRUPE_ppb010973mg [Prunus persica]	gi|147845653|emb|AM440705.2|	91.7	1e-15	Vitis vinifera contig VV78X152558.9, whole genome shotgun sequence	sp|Q8H1S4|ACCH3_ARATH	100	1e-21	1-aminocyclopropane-1-carboxylate oxidase homolog 3 OS=Arabidopsis thaliana GN=At1g06650 PE=2 SV=1	mlr6892	64.3	3e-10	COG3491	Isopenicillin N synthase and related dioxygenases	K05282	5e-13	73.6	ath:AT1G60980	gibberellin 20-oxidase [EC:1.14.11.12]	GO:0055114//oxidation-reduction process;GO:0010439//regulation of glucosinolate biosynthetic process	GO:0050590	-
CL16489.Contig3_All	1254	4.3549	4.8159	7.6469	15.2465	22.8084	0.145166	0.812235	1.80777	2.38885	gi|255553833|ref|XP_002517957.1|	489.2	6e-137	o-methyltransferase, putative [Ricinus communis] >gi|223542939|gb|EEF44475.1| o-methyltransferase, putative [Ricinus communis]	gi|349712308|emb|FQ396580.1|	115	1e-22	Vitis vinifera clone SS0AEB9YH17	sp|Q9LEL6|6OMT_COPJA	277	8e-75	(RS)-norcoclaurine 6-O-methyltransferase OS=Coptis japonica PE=1 SV=1	Rv0567	61.2	4e-09	COG0500	SAM-dependent methyltransferases	K16040	2e-62	238	vvi:100233030	trans-resveratrol di-O-methyltransferase [EC:2.1.1.240]	GO:0032259//methylation	GO:0046983//protein dimerization activity;GO:0050630	-
CL16568.Contig1_All	831	9.4804	5.6776	3.297	5.483	13.379	-0.739667	-1.52379	-0.789982	0.49695	gi|255558366|ref|XP_002520210.1|	116.7	4e-25	aldo-keto reductase, putative [Ricinus communis] >gi|223540702|gb|EEF42265.1| aldo-keto reductase, putative [Ricinus communis]	gi|326632801|gb|HM014351.1|	161	1e-36	Camellia sinensis ethylene response factor 3 (ERF3) gene, promoter region and partial cds	sp|Q7G765|NADO2_ORYSJ	100	1e-21	Probable NAD(P)H-dependent oxidoreductase 2 OS=Oryza sativa subsp. japonica GN=Os10g0113100 PE=2 SV=1	SA2001	52	1e-06	COG0656	Aldo/keto reductases, related to diketogulonate reductase	K00011	8e-16	82.4	ath:AT2G37790	aldehyde reductase [EC:1.1.1.21]	GO:0055114//oxidation-reduction process;GO:0009651//response to salt stress	GO:0033808;GO:0016491//oxidoreductase activity	-
CL16568.Contig3_All	1572	23.0647	34.0353	51.3598	19.3232	21.5026	0.561345	1.15495	-0.255352	-0.101175	gi|40781599|gb|AAR89809.1|	317.4	4e-85	reductase 1 [Hydrangea macrophylla] >gi|40781603|gb|AAR89811.1| reductase 1 [Hydrangea macrophylla]	gi|40781602|gb|AY382666.1|	75.8	1e-10	Hydrangea macrophylla reductase 1 mRNA, complete cds	sp|Q9SQ64|COR2_PAPSO	303	2e-82	Non-functional NADPH-dependent codeinone reductase 2 OS=Papaver somniferum GN=COR2 PE=1 SV=1	slr0942	152	2e-36	COG0656	Aldo/keto reductases, related to diketogulonate reductase	K08243	2e-65	248	gmx:547911	6'-deoxychalcone synthase [EC:2.3.1.170]	GO:0055114//oxidation-reduction process;GO:0009651//response to salt stress	GO:0033808;GO:0016491//oxidoreductase activity	-
CL16626.Contig5_All	2503	3.7913	5.5419	5.5072	1.9988	1.4687	0.547688	0.538626	-0.923558	-1.36815	gi|460409614|ref|XP_004250233.1|	86.3	2e-15	PREDICTED: uncharacterized oxidoreductase At4g09670-like [Solanum lycopersicum]	gi|429503499|gb|JX647700.1|	335	1e-88	Camellia sinensis inosine-5'-monophosphate dehydrogenase 1 (TIDH1) gene, complete cds	sp|Q9SZ83|Y4967_ARATH	134	2e-31	Uncharacterized oxidoreductase At4g09670 OS=Arabidopsis thaliana GN=At4g09670 PE=1 SV=1	RSp0913	56.2	3e-07	COG0673	Predicted dehydrogenases and related proteins	--	--	--	--	--	GO:0008152//metabolic process	-	GO:0009536//plastid
CL16641.Contig1_All	438	11.6506	3.8779	3.714	24.6811	4.0941	-1.58706	-1.64936	1.083	-1.50879	gi|406365498|gb|AFS35576.1|	212.6	1e-54	salicylic acid-binding protein 2 [Nicotiana benthamiana]	gi|330250293|gb|CP002685.1|	60	2e-06	Arabidopsis thaliana chromosome 2, complete sequence	sp|Q6RYA0|SABP2_TOBAC	209	5e-55	Salicylic acid-binding protein 2 OS=Nicotiana tabacum GN=SABP2 PE=1 SV=1	--	--	--	--	--	K08233	5e-38	154	ath:AT2G23600	polyneuridine-aldehyde esterase [EC:3.1.1.78]	GO:0009862//systemic acquired resistance, salicylic acid mediated signaling pathway;GO:0009611//response to wounding;GO:0009694//jasmonic acid metabolic process;GO:0009696//salicylic acid metabolic process	GO:0080030//methyl indole-3-acetate esterase activity;GO:0016298//lipase activity;GO:0080031//methyl salicylate esterase activity;GO:0080032//methyl jasmonate esterase activity	-
CL16693.Contig3_All	880	19.4311	8.6856	7.297	27.5131	6.2151	-1.16167	-1.41299	0.501751	-1.64452	--	--	--	--	gi|429503488|gb|JX647693.1|	73.8	3e-10	Camellia sinensis caffeine synthase 4 (TCS4) gene, complete cds	--	--	--	--	--	--	--	--	--	--	--	--	--	--	-	-	-
CL1680.Contig2_All	1566	2.1152	0.1205	0.2734	0.2853	0.1718	-4.13369	-2.95171	-2.89024	-3.62199	gi|462406358|gb|EMJ11822.1|	674.1	0	hypothetical protein PRUPE_ppa018626mg [Prunus persica]	gi|166157591|gb|AC216939.1|	91.7	2e-15	Populus trichocarpa clone POP009-N13, complete sequence	sp|Q9C9B0|U89B1_ARATH	533	8e-152	UDP-glycosyltransferase 89B1 OS=Arabidopsis thaliana GN=UGT89B1 PE=2 SV=2	CAC2716	54.3	6e-07	COG1819	Glycosyl transferases, related to UDP-glucuronosyltransferase	K13496	3e-62	237	ath:AT2G36800	UDP-glucosyl transferase 73C [EC:2.4.1.-]	GO:0009062//fatty acid catabolic process	GO:0080046//quercetin 4'-O-glucosyltransferase activity;GO:0080043//quercetin 3-O-glucosyltransferase activity;GO:0080044//quercetin 7-O-glucosyltransferase activity	GO:0005634//nucleus
CL1680.Contig3_All	1541	1.801	0.3674	0.1667	0.8696	0.1746	-2.29337	-3.43347	-1.05037	-3.36667	gi|462406358|gb|EMJ11822.1|	322.4	0	hypothetical protein PRUPE_ppa018626mg [Prunus persica]	gi|166157591|gb|AC216939.1|	91.7	2e-15	Populus trichocarpa clone POP009-N13, complete sequence	sp|Q9C9B0|U89B1_ARATH	274	7e-142	UDP-glycosyltransferase 89B1 OS=Arabidopsis thaliana GN=UGT89B1 PE=2 SV=2	CAC2716	54.3	6e-07	COG1819	Glycosyl transferases, related to UDP-glucuronosyltransferase	K13496	3e-58	159	ath:AT2G36800	UDP-glucosyl transferase 73C [EC:2.4.1.-]	GO:0009062//fatty acid catabolic process	GO:0047213//anthocyanidin 3-O-glucosyltransferase activity;GO:0080046//quercetin 4'-O-glucosyltransferase activity;GO:0080043//quercetin 3-O-glucosyltransferase activity;GO:0080044//quercetin 7-O-glucosyltransferase activity	GO:0005634//nucleus
CL16809.Contig1_All	1941	46.0772	27.7593	54.9172	52.8408	98.6683	-0.731082	0.253205	0.197599	1.09853	gi|297735337|emb|CBI17777.3|	541.6	1e-152	unnamed protein product [Vitis vinifera]	--	--	--	--	sp|P51094|UFOG_VITVI	502	3e-142	Anthocyanidin 3-O-glucosyltransferase 2 OS=Vitis vinifera GN=UFGT PE=1 SV=2	--	--	--	--	--	K12930	4e-147	520	pop:POPTR_287596	anthocyanidin 3-O-glucosyltransferase [EC:2.4.1.115]	GO:0008152//metabolic process	GO:0035251//UDP-glucosyltransferase activity	-
CL16859.Contig10_All	1219	11.0897	7.3539	12.9937	2.785	5.2222	-0.592639	0.228592	-1.99347	-1.08649	gi|462401057|gb|EMJ06614.1|	459.5	5e-128	hypothetical protein PRUPE_ppa007626mg [Prunus persica]	gi|33519153|gb|AY342355.1|	313	2e-82	Camptotheca acuminata 10-hydroxygeraniol oxidoreductase mRNA, complete cds	sp|Q9ZRF1|MTDH_FRAAN	445	2e-125	Probable mannitol dehydrogenase OS=Fragaria ananassa GN=CAD PE=2 SV=1	AGc2867	268	2e-71	COG1064	Zn-dependent alcohol dehydrogenases	K00083	7e-123	438	pop:POPTR_667694	cinnamyl-alcohol dehydrogenase [EC:1.1.1.195]	GO:0009626//plant-type hypersensitive response;GO:0009617//response to bacterium;GO:0009809//lignin biosynthetic process;GO:0055114//oxidation-reduction process	GO:0045551//cinnamyl-alcohol dehydrogenase activity;GO:0018456//aryl-alcohol dehydrogenase (NAD+) activity;GO:0008270//zinc ion binding;GO:0000166//nucleotide binding	-
CL16859.Contig14_All	235	0.7619	2.4093	0.7287	7.9837	0.3815	1.66094	-0.0642767	3.38938	-0.997919	gi|225469677|ref|XP_002268243.1|	79.3	2e-14	PREDICTED: probable mannitol dehydrogenase [Vitis vinifera] >gi|296090707|emb|CBI41109.3| unnamed protein product [Vitis vinifera]	gi|401022443|gb|JX123492.1|	85.7	2e-14	Neolamarckia cadamba isolate NcHT1 cinnamyl alcohol dehydrogenase (CAD4) gene, partial cds	sp|Q02972|CADH8_ARATH	77	2e-15	Cinnamyl alcohol dehydrogenase 8 OS=Arabidopsis thaliana GN=CAD8 PE=1 SV=1	RSp1124	50.8	6e-07	COG1064	Zn-dependent alcohol dehydrogenases	K00083	1e-13	72.8	pop:POPTR_667694	cinnamyl-alcohol dehydrogenase [EC:1.1.1.195]	GO:0055114//oxidation-reduction process;GO:0009626//plant-type hypersensitive response;GO:0009617//response to bacterium;GO:0010583//response to cyclopentenone;GO:0009809//lignin biosynthetic process;GO:0009407//toxin catabolic process;GO:0006865//amino acid transport	GO:0008270//zinc ion binding;GO:0045551//cinnamyl-alcohol dehydrogenase activity;GO:0046029//mannitol dehydrogenase activity;GO:0047681//aryl-alcohol dehydrogenase (NADP+) activity;GO:0000166//nucleotide binding	GO:0005737//cytoplasm
CL16859.Contig1_All	1249	6.5227	4.6086	5.3468	2.3605	1.9382	-0.501141	-0.286794	-1.46638	-1.75075	gi|332384183|gb|AEE69008.1|	132.9	1e-29	cinnamyl alcohol dehydrogenase 3 [Camellia sinensis]	gi|332384182|gb|HQ880208.1|	1378	0	Camellia sinensis cinnamyl alcohol dehydrogenase 3 mRNA, complete cds	sp|P93257|MTDH_MESCR	251	4e-103	Probable mannitol dehydrogenase OS=Mesembryanthemum crystallinum GN=ELI3 PE=2 SV=1	SMc00680	162	3e-59	COG1064	Zn-dependent alcohol dehydrogenases	K00083	3e-101	253	pop:POPTR_667694	cinnamyl-alcohol dehydrogenase [EC:1.1.1.195]	GO:0055114//oxidation-reduction process	GO:0016491//oxidoreductase activity;GO:0000166//nucleotide binding;GO:0008270//zinc ion binding	-
CL16859.Contig2_All	951	11.1083	11.6092	15.9352	4.1336	5.374	0.0636305	0.520579	-1.42617	-1.04757	gi|462401057|gb|EMJ06614.1|	557.8	9e-158	hypothetical protein PRUPE_ppa007626mg [Prunus persica]	gi|332384182|gb|HQ880208.1|	553	1e-154	Camellia sinensis cinnamyl alcohol dehydrogenase 3 mRNA, complete cds	sp|Q9ZRF1|MTDH_FRAAN	542	1e-154	Probable mannitol dehydrogenase OS=Fragaria ananassa GN=CAD PE=2 SV=1	SMc00680	318	7e-87	COG1064	Zn-dependent alcohol dehydrogenases	K00083	2e-149	526	pop:POPTR_667694	cinnamyl-alcohol dehydrogenase [EC:1.1.1.195]	GO:0009626//plant-type hypersensitive response;GO:0009617//response to bacterium;GO:0009809//lignin biosynthetic process;GO:0055114//oxidation-reduction process	GO:0045551//cinnamyl-alcohol dehydrogenase activity;GO:0018456//aryl-alcohol dehydrogenase (NAD+) activity;GO:0008270//zinc ion binding;GO:0000166//nucleotide binding	-
CL16859.Contig4_All	1462	7.4094	7.0352	7.5545	2.0166	4.1089	-0.0747653	0.0279796	-1.87743	-0.850605	gi|462401057|gb|EMJ06614.1|	605.5	7e-172	hypothetical protein PRUPE_ppa007626mg [Prunus persica]	gi|332384182|gb|HQ880208.1|	391	1e-105	Camellia sinensis cinnamyl alcohol dehydrogenase 3 mRNA, complete cds	sp|Q9ZRF1|MTDH_FRAAN	580	9e-166	Probable mannitol dehydrogenase OS=Fragaria ananassa GN=CAD PE=2 SV=1	SMc00680	345	1e-94	COG1064	Zn-dependent alcohol dehydrogenases	K00083	1e-167	588	pop:POPTR_667694	cinnamyl-alcohol dehydrogenase [EC:1.1.1.195]	GO:0009626//plant-type hypersensitive response;GO:0009617//response to bacterium;GO:0009809//lignin biosynthetic process;GO:0055114//oxidation-reduction process	GO:0045551//cinnamyl-alcohol dehydrogenase activity;GO:0018456//aryl-alcohol dehydrogenase (NAD+) activity;GO:0008270//zinc ion binding;GO:0000166//nucleotide binding	-
CL16859.Contig5_All	2843	0.9447	0.7966	0.9938	0.1886	0.6307	-0.246001	0.0730993	-2.32453	-0.582902	gi|462401057|gb|EMJ06614.1|	499.2	1e-139	hypothetical protein PRUPE_ppa007626mg [Prunus persica]	gi|332384182|gb|HQ880208.1|	385	1e-103	Camellia sinensis cinnamyl alcohol dehydrogenase 3 mRNA, complete cds	sp|Q9ZRF1|MTDH_FRAAN	484	1e-136	Probable mannitol dehydrogenase OS=Fragaria ananassa GN=CAD PE=2 SV=1	BS_adhA	283	1e-75	COG1064	Zn-dependent alcohol dehydrogenases	K00083	7e-133	473	pop:POPTR_667694	cinnamyl-alcohol dehydrogenase [EC:1.1.1.195]	GO:0009626//plant-type hypersensitive response;GO:0009617//response to bacterium;GO:0009809//lignin biosynthetic process;GO:0055114//oxidation-reduction process	GO:0045551//cinnamyl-alcohol dehydrogenase activity;GO:0018456//aryl-alcohol dehydrogenase (NAD+) activity;GO:0008270//zinc ion binding;GO:0000166//nucleotide binding	-
CL16859.Contig9_All	1699	5.322	4.2766	3.8803	2.8396	2.2165	-0.315504	-0.4558	-0.906281	-1.26369	gi|332384183|gb|AEE69008.1|	132.5	2e-29	cinnamyl alcohol dehydrogenase 3 [Camellia sinensis]	gi|332384182|gb|HQ880208.1|	1707	0	Camellia sinensis cinnamyl alcohol dehydrogenase 3 mRNA, complete cds	sp|Q9ZRF1|MTDH_FRAAN	483	1e-136	Probable mannitol dehydrogenase OS=Fragaria ananassa GN=CAD PE=2 SV=1	SMc00680	278	3e-74	COG1064	Zn-dependent alcohol dehydrogenases	K00083	8e-132	469	pop:POPTR_667694	cinnamyl-alcohol dehydrogenase [EC:1.1.1.195]	GO:0055114//oxidation-reduction process	GO:0016491//oxidoreductase activity;GO:0000166//nucleotide binding;GO:0008270//zinc ion binding	-
CL1692.Contig3_All	2975	2.287	1.1736	0.9497	1.5316	1.8083	-0.962516	-1.26791	-0.578417	-0.338822	gi|225428869|ref|XP_002285103.1|	604.4	3e-171	PREDICTED: abscisate beta-glucosyltransferase [Vitis vinifera] >gi|147839910|emb|CAN65904.1| hypothetical protein VITISV_004871 [Vitis vinifera]	gi|470136479|ref|XM_004303972.1|	151	5e-33	PREDICTED: Fragaria vesca subsp. vesca abscisate beta-glucosyltransferase-like (LOC101304491), mRNA	sp|Q8W3P8|AOG_PHAAN	530	2e-150	Abscisate beta-glucosyltransferase OS=Phaseolus angularis GN=AOG PE=1 SV=1	YDL140c	72	6e-12	COG0086	DNA-directed RNA polymerase, beta' subunit/160 kD subunit	K13496	9e-102	370	ath:AT2G36780	UDP-glucosyl transferase 73C [EC:2.4.1.-]	GO:0008152//metabolic process	GO:0035251//UDP-glucosyltransferase activity	-
CL16967.Contig10_All	2531	10.2577	2.4234	1.8944	15.9551	35.5313	-2.0816	-2.43689	0.63731	1.79238	gi|225440524|ref|XP_002275314.1|	202.2	3e-50	PREDICTED: uncharacterized protein LOC100252790 isoform 1 [Vitis vinifera] >gi|359481721|ref|XP_003632663.1| PREDICTED: uncharacterized protein LOC100252790 isoform 2 [Vitis vinifera] >gi|297740289|emb|CBI30471.3| unnamed protein product [Vitis vinifera]	gi|359481720|ref|XM_003632615.1|	91.7	3e-15	PREDICTED: Vitis vinifera uncharacterized LOC100252790, transcript variant 2 (LOC100252790), mRNA	sp|Q6V4H0|10HGO_CATRO	57.4	4e-08	8-hydroxygeraniol dehydrogenase OS=Catharanthus roseus GN=10HGO PE=1 SV=1	--	--	--	--	--	K00083	5e-09	62	pop:POPTR_667694	cinnamyl-alcohol dehydrogenase [EC:1.1.1.195]	-	-	-
CL16967.Contig5_All	2006	20.2615	1.5523	1.5365	9.1746	0.8492	-3.70626	-3.72102	-1.14302	-4.57649	gi|225440524|ref|XP_002275314.1|	202.2	2e-50	PREDICTED: uncharacterized protein LOC100252790 isoform 1 [Vitis vinifera] >gi|359481721|ref|XP_003632663.1| PREDICTED: uncharacterized protein LOC100252790 isoform 2 [Vitis vinifera] >gi|297740289|emb|CBI30471.3| unnamed protein product [Vitis vinifera]	gi|359481720|ref|XM_003632615.1|	91.7	3e-15	PREDICTED: Vitis vinifera uncharacterized LOC100252790, transcript variant 2 (LOC100252790), mRNA	sp|Q6V4H0|10HGO_CATRO	57.4	3e-08	8-hydroxygeraniol dehydrogenase OS=Catharanthus roseus GN=10HGO PE=1 SV=1	--	--	--	--	--	K00083	3e-09	62	pop:POPTR_667694	cinnamyl-alcohol dehydrogenase [EC:1.1.1.195]	-	-	-
CL17255.Contig1_All	1329	11.9906	11.6444	8.1173	5.6469	3.1708	-0.0422675	-0.562832	-1.08637	-1.91899	gi|462401057|gb|EMJ06614.1|	528.5	1e-148	hypothetical protein PRUPE_ppa007626mg [Prunus persica]	gi|224091484|ref|XM_002309234.1|	198	1e-47	Populus trichocarpa cinnamyl alcohol dehydrogenase-like protein (CADL8), mRNA	sp|Q9ZRF1|MTDH_FRAAN	523	7e-149	Probable mannitol dehydrogenase OS=Fragaria ananassa GN=CAD PE=2 SV=1	SMc00680	316	7e-86	COG1064	Zn-dependent alcohol dehydrogenases	K00083	7e-140	495	pop:POPTR_667694	cinnamyl-alcohol dehydrogenase [EC:1.1.1.195]	GO:0009626//plant-type hypersensitive response;GO:0009617//response to bacterium;GO:0009809//lignin biosynthetic process;GO:0055114//oxidation-reduction process	GO:0045551//cinnamyl-alcohol dehydrogenase activity;GO:0018456//aryl-alcohol dehydrogenase (NAD+) activity;GO:0008270//zinc ion binding;GO:0000166//nucleotide binding;GO:0046029//mannitol dehydrogenase activity	-
CL17255.Contig2_All	1407	5.5993	6.6396	3.6511	4.5718	2.1029	0.24585	-0.616915	-0.292484	-1.41287	gi|462401057|gb|EMJ06614.1|	458.4	1e-127	hypothetical protein PRUPE_ppa007626mg [Prunus persica]	gi|224091484|ref|XM_002309234.1|	198	1e-47	Populus trichocarpa cinnamyl alcohol dehydrogenase-like protein (CADL8), mRNA	sp|Q9ZRF1|MTDH_FRAAN	453	1e-127	Probable mannitol dehydrogenase OS=Fragaria ananassa GN=CAD PE=2 SV=1	BS_adhA	273	7e-73	COG1064	Zn-dependent alcohol dehydrogenases	K00083	1e-120	431	pop:POPTR_667694	cinnamyl-alcohol dehydrogenase [EC:1.1.1.195]	GO:0009626//plant-type hypersensitive response;GO:0009617//response to bacterium;GO:0009809//lignin biosynthetic process;GO:0055114//oxidation-reduction process	GO:0045551//cinnamyl-alcohol dehydrogenase activity;GO:0018456//aryl-alcohol dehydrogenase (NAD+) activity;GO:0008270//zinc ion binding;GO:0000166//nucleotide binding;GO:0046029//mannitol dehydrogenase activity	-
CL17255.Contig3_All	1419	1.4511	4.1229	0.8447	1.8259	1.5165	1.50651	-0.780636	0.331461	0.0635986	gi|359497139|ref|XP_003635435.1|	602.4	6e-171	PREDICTED: probable mannitol dehydrogenase-like [Vitis vinifera] >gi|296080872|emb|CBI18801.3| unnamed protein product [Vitis vinifera]	gi|359496606|ref|XM_003635230.1|	309	4e-81	PREDICTED: Vitis vinifera probable mannitol dehydrogenase-like (LOC100854583), mRNA	sp|Q9ZRF1|MTDH_FRAAN	585	2e-167	Probable mannitol dehydrogenase OS=Fragaria ananassa GN=CAD PE=2 SV=1	SMc00680	332	7e-91	COG1064	Zn-dependent alcohol dehydrogenases	K00083	2e-167	587	pop:POPTR_667694	cinnamyl-alcohol dehydrogenase [EC:1.1.1.195]	GO:0009626//plant-type hypersensitive response;GO:0009617//response to bacterium;GO:0009809//lignin biosynthetic process;GO:0055114//oxidation-reduction process	GO:0045551//cinnamyl-alcohol dehydrogenase activity;GO:0018456//aryl-alcohol dehydrogenase (NAD+) activity;GO:0008270//zinc ion binding;GO:0000166//nucleotide binding	-
CL17269.Contig5_All	2435	2.3163	2.4027	2.1448	0.9173	1.3256	0.0528344	-0.110979	-1.33636	-0.805177	gi|351725395|ref|NP_001236323.1|	54.7	9e-06	uncharacterized protein LOC100527456 [Glycine max]	gi|411012943|gb|JX647690.1|	385	1e-103	Camellia sinensis caffeine synthase 1 (TCS1) gene, complete cds	sp|Q9SSC7|LOR5_ARATH	51.2	3e-06	Protein LURP-one-related 5 OS=Arabidopsis thaliana GN=At1g80120 PE=1 SV=1	--	--	--	--	--	--	--	--	--	--	-	-	-
CL17368.Contig2_All	3089	6.8108	7.362	8.9526	1.9956	3.338	0.112273	0.394482	-1.771	-1.02884	gi|300077149|gb|ADJ66851.1|	368.2	4e-100	O-methyltransferase [Vitis vinifera]	gi|359492221|ref|XM_002276703.2|	363	7e-97	PREDICTED: Vitis vinifera endoglucanase 24-like (LOC100262603), mRNA	sp|Q8LCP6|GUN10_ARATH	333	3e-91	Endoglucanase 10 OS=Arabidopsis thaliana GN=At1g75680 PE=2 SV=2	--	--	--	--	--	K01179	4e-47	188	rcu:RCOM_0707630	endoglucanase [EC:3.2.1.4]	GO:0048653//anther development;GO:0016126//sterol biosynthetic process;GO:0009825//multidimensional cell growth;GO:0009664//plant-type cell wall organization;GO:0010075//regulation of meristem growth;GO:0007389//pattern specification process;GO:0043481//anthocyanin accumulation in tissues in response to UV light;GO:0048767//root hair elongation;GO:0006084//acetyl-CoA metabolic process;GO:0005982/…	GO:0008171//O-methyltransferase activity;GO:0008810//cellulase activity	GO:0005576//extracellular region;GO:0005886//plasma membrane
CL17522.Contig8_All	4169	5.2182	6.3829	5.4833	2.2287	2.1076	0.29066	0.0714922	-1.22735	-1.30795	gi|296088490|emb|CBI37481.3|	94.4	1e-17	unnamed protein product [Vitis vinifera]	gi|46277288|gb|AY566628.1|	71.9	5e-09	Camellia japonica RNA polymerase II second largest subunit (RPB2) gene, partial cds	sp|Q9C6I4|G2OX7_ARATH	53.9	7e-07	Gibberellin 2-beta-dioxygenase 7 OS=Arabidopsis thaliana GN=GA2OX7 PE=1 SV=1	--	--	--	--	--	K13229	5e-06	52.8	zma:541977	2,4-dihydroxy-1,4-benzoxazin-3-one-glucoside dioxygenase [EC:1.14.20.2]	-	GO:0016706//oxidoreductase activity, acting on paired donors, with incorporation or reduction of molecular oxygen, 2-oxoglutarate as one donor, and incorporation of one atom each of oxygen into both donors	GO:0005634//nucleus
CL17598.Contig4_All	2814	6.3947	3.8563	6.0547	5.2703	3.0269	-0.729659	-0.0788212	-0.278992	-1.07904	gi|462411644|gb|EMJ16693.1|	219.2	3e-55	hypothetical protein PRUPE_ppa006806mg [Prunus persica]	gi|225442740|ref|XM_002284919.1|	396	1e-107	PREDICTED: Vitis vinifera aspartate aminotransferase-like (LOC100248010), mRNA	sp|E9L7A5|PAT_PETHY	87.4	4e-17	Bifunctional aspartate aminotransferase and glutamate/aspartate-prephenate aminotransferase OS=Petunia hybrida PE=1 SV=1	slr0036	130	1e-29	COG0436	Aspartate/tyrosine/aromatic aminotransferase	K15849	3e-15	82.8	aly:ARALYDRAFT_320067	bifunctional aspartate aminotransferase and glutamate/aspartate-prephenate aminotransferase [EC:2.6.1.1 2.6.1.78 2.6.1.79]	GO:0010366//negative regulation of ethylene biosynthetic process;GO:0009641//shade avoidance;GO:1901997//negative regulation of indoleacetic acid biosynthetic process via tryptophan	GO:0004069//L-aspartate:2-oxoglutarate aminotransferase activity;GO:0010326//methionine-oxo-acid transaminase activity;GO:0080130//L-phenylalanine:2-oxoglutarate aminotransferase activity;GO:0030170//pyridoxal phosphate binding	GO:0005829//cytosol
CL17663.Contig13_All	4014	2.6987	1.528	1.5997	1.3132	1.1839	-0.82062	-0.754463	-1.03918	-1.18872	gi|297823651|ref|XP_002879708.1|	56.6	4e-06	oxidoreductase [Arabidopsis lyrata subsp. lyrata] >gi|297325547|gb|EFH55967.1| oxidoreductase [Arabidopsis lyrata subsp. lyrata]	gi|225440475|ref|XM_002272700.1|	222	2e-54	PREDICTED: Vitis vinifera aldo-keto reductase family 4 member C9-like (LOC100259758), mRNA	sp|Q0PGJ6|AKRC9_ARATH	179	1e-44	Aldo-keto reductase family 4 member C9 OS=Arabidopsis thaliana GN=AKR4C9 PE=1 SV=1	BMEII1060	66.2	4e-10	COG0656	Aldo/keto reductases, related to diketogulonate reductase	K00011	1e-38	160	ath:AT2G37790	aldehyde reductase [EC:1.1.1.21]	GO:0009414//response to water deprivation;GO:0009409//response to cold;GO:0009651//response to salt stress;GO:0055114//oxidation-reduction process	GO:0070401//NADP+ binding;GO:0004032//alditol:NADP+ 1-oxidoreductase activity;GO:0016229//steroid dehydrogenase activity	GO:0009507//chloroplast
CL17716.Contig44_All	2240	1.3189	0.4634	0.0382	0.5185	0.5604	-1.50901	-5.10962	-1.34692	-1.23481	gi|348015378|gb|AEP41067.1|	57	1e-06	SecY [Phytophthora cinnamomi]	gi|145952323|gb|EF526217.1|	254	4e-64	Camellia sinensis caffeine synthase gene, complete cds	--	--	--	--	--	--	--	--	--	--	--	--	--	--	-	-	-
CL17716.Contig49_All	1504	1.7857	0.3137	0.0569	0.594	0.6558	-2.50903	-4.97192	-1.58795	-1.44516	--	--	--	--	gi|145952323|gb|EF526217.1|	157	4e-35	Camellia sinensis caffeine synthase gene, complete cds	--	--	--	--	--	--	--	--	--	--	--	--	--	--	-	-	-
CL17716.Contig59_All	1839	4.1866	1.3341	1.0708	0.8745	1.5114	-1.64991	-1.96709	-2.25925	-1.46989	--	--	--	--	gi|145952323|gb|EF526217.1|	250	4e-63	Camellia sinensis caffeine synthase gene, complete cds	--	--	--	--	--	--	--	--	--	--	--	--	--	--	-	-	-
CL17808.Contig54_All	3158	2.3813	1.7032	1.6267	1.4994	0.9369	-0.483502	-0.549801	-0.667364	-1.34578	gi|400531510|gb|AFP86894.1|	277.7	8e-73	aspartate aminotransferase, partial [Ilex paraguariensis]	--	--	--	--	sp|P46248|AAT5_ARATH	243	4e-64	Aspartate aminotransferase, chloroplastic OS=Arabidopsis thaliana GN=ASP5 PE=1 SV=2	PM0621	114	1e-24	COG1448	Aspartate/tyrosine/aromatic aminotransferase	K00811	3e-72	272	vvi:100242364	aspartate aminotransferase, chloroplastic [EC:2.6.1.1]	GO:0009693//ethylene biosynthetic process;GO:0009409//response to cold;GO:0006520//cellular amino acid metabolic process;GO:0046686//response to cadmium ion	GO:0004069//L-aspartate:2-oxoglutarate aminotransferase activity;GO:0080130//L-phenylalanine:2-oxoglutarate aminotransferase activity;GO:0033853//aspartate-prephenate aminotransferase activity;GO:0033854//glutamate-prephenate aminotransferase activity;GO:0030170//pyridoxal phosphate binding	GO:0005829//cytosol;GO:0009941//chloroplast envelope;GO:0009570//chloroplast stroma;GO:0010319//stromule;GO:0048046//apoplast
CL17851.Contig30_All	985	0.6362	0.6706	0.7823	0.9977	3.2769	0.0759721	0.298242	0.649126	2.36478	--	--	--	--	gi|411012943|gb|JX647690.1|	75.8	8e-11	Camellia sinensis caffeine synthase 1 (TCS1) gene, complete cds	--	--	--	--	--	--	--	--	--	--	--	--	--	--	-	-	-
CL17883.Contig2_All	578	1.5489	2.2856	1.6294	7.5739	2.482	0.561329	0.0730968	2.28979	0.680259	gi|378749120|gb|AFC37247.1|	93.6	5e-83	phenylalanine ammonia-lyase [Camellia chekiangoleosa]	gi|24266657|gb|AF480620.1|	151	9e-34	Populus tremuloides phenylalanine ammonia-lyase (PAL2) mRNA, complete cds	sp|P45731|PAL1_POPKI	234	6e-82	Phenylalanine ammonia-lyase G1 OS=Populus kitakamiensis GN=PALG1 PE=3 SV=1	--	--	--	--	--	K10775	5e-83	236	rcu:RCOM_0262230	phenylalanine ammonia-lyase [EC:4.3.1.24]	GO:0009800//cinnamic acid biosynthetic process;GO:0006559//L-phenylalanine catabolic process	GO:0045548//phenylalanine ammonia-lyase activity	GO:0005737//cytoplasm
CL17883.Contig3_All	914	5.0933	5.2653	7.6813	92.6648	8.5344	0.047915	0.59275	4.18535	0.744689	gi|429326622|gb|AFZ78651.1|	394.4	1e-108	phenylalanine ammonia-lyase [Populus tomentosa]	gi|429326621|gb|JX986714.1|	305	4e-80	Populus tomentosa clone 2 phenylalanine ammonia-lyase gene, complete cds	sp|P45735|PALY_VITVI	389	1e-108	Phenylalanine ammonia-lyase (Fragment) OS=Vitis vinifera GN=PAL PE=2 SV=1	--	--	--	--	--	K10775	1e-109	394	pop:POPTR_820249	phenylalanine ammonia-lyase [EC:4.3.1.24]	GO:0009800//cinnamic acid biosynthetic process;GO:0006559//L-phenylalanine catabolic process	GO:0045548//phenylalanine ammonia-lyase activity	GO:0005737//cytoplasm
CL17883.Contig4_All	1119	33.362	46.2957	28.6923	203.114	33.5727	0.472672	-0.217542	2.60601	0.00908279	gi|255581751|ref|XP_002531677.1|	434.5	1e-120	Phenylalanine ammonia-lyase, putative [Ricinus communis] >gi|223528682|gb|EEF30696.1| Phenylalanine ammonia-lyase, putative [Ricinus communis]	gi|183585194|gb|EU603320.1|	446	1e-122	Populus trichocarpa isolate PAL5 phenylalanine ammonia-lyase mRNA, complete cds	sp|P45731|PAL1_POPKI	429	1e-120	Phenylalanine ammonia-lyase G1 OS=Populus kitakamiensis GN=PALG1 PE=3 SV=1	--	--	--	--	--	K10775	1e-121	434	rcu:RCOM_0262230	phenylalanine ammonia-lyase [EC:4.3.1.24]	GO:0009800//cinnamic acid biosynthetic process;GO:0006559//L-phenylalanine catabolic process	GO:0045548//phenylalanine ammonia-lyase activity	GO:0005737//cytoplasm
CL1881.Contig1_All	1264	0.425	1.4184	2.574	1.3429	2.4118	1.73873	2.59848	1.65982	2.50458	gi|462398392|gb|EMJ04060.1|	244.2	3e-63	hypothetical protein PRUPE_ppa015510mg, partial [Prunus persica]	gi|449438001|ref|XM_004136731.1|	65.9	1e-07	PREDICTED: Cucumis sativus adipocyte plasma membrane-associated protein-like (LOC101214621), mRNA >gi|449511647|ref|XM_004163969.1| PREDICTED: Cucumis sativus adipocyte plasma membrane-associated protein-like (LOC101214621), mRNA	sp|P92976|STS3_ARATH	102	6e-22	Strictosidine synthase 3 OS=Arabidopsis thaliana GN=SS3 PE=2 SV=2	PA1293	115	1e-25	COG3386	Gluconolactonase	K01757	1e-21	102	aly:ARALYDRAFT_476541	strictosidine synthase [EC:4.3.3.2]	GO:0009058//biosynthetic process	GO:0016844//strictosidine synthase activity	GO:0044464//cell part
CL2068.Contig4_All	1953	0.0458	0.2899	0.263	1.8756	0.2755	2.66214	2.52164	5.35586	2.58863	gi|346990426|gb|AEO52694.1|	920.2	0	4-coumarate:CoA ligase [Petunia x hybrida]	gi|343796560|gb|JN392751.1|	601	1e-168	Platycodon grandiflorus 4-hydroxycinnamoyl CoA ligase (4CL) mRNA, complete cds	sp|O24146|4CL2_TOBAC	918	0	4-coumarate--CoA ligase 2 OS=Nicotiana tabacum GN=4CL2 PE=2 SV=1	BH3104	248	4e-65	COG0318	Acyl-CoA synthetases (AMP-forming)/AMP-acid ligases II	K01904	0	873	vvi:100254698	4-coumarate--CoA ligase [EC:6.2.1.12]	-	-	-
CL2068.Contig5_All	1912	0.4682	1.0858	0.403	5.9343	0.6096	1.21356	-0.216345	3.66388	0.380738	gi|346990426|gb|AEO52694.1|	360.9	0	4-coumarate:CoA ligase [Petunia x hybrida]	gi|343796560|gb|JN392751.1|	517	1e-143	Platycodon grandiflorus 4-hydroxycinnamoyl CoA ligase (4CL) mRNA, complete cds	sp|O24146|4CL2_TOBAC	533	0	4-coumarate--CoA ligase 2 OS=Nicotiana tabacum GN=4CL2 PE=2 SV=1	BH3103	167	2e-57	COG0318	Acyl-CoA synthetases (AMP-forming)/AMP-acid ligases II	K01904	0	519	vvi:100254698	4-coumarate--CoA ligase [EC:6.2.1.12]	-	-	-
CL2195.Contig1_All	1919	9.9369	11.6047	26.7249	8.1008	23.2211	0.223841	1.42732	-0.294731	1.22457	gi|359478224|ref|XP_003632089.1|	720.3	0	PREDICTED: cytochrome P450 76C1-like [Vitis vinifera]	gi|359478223|ref|XM_003632041.1|	167	5e-38	PREDICTED: Vitis vinifera cytochrome P450 76C1-like (LOC100261984), mRNA	sp|O64637|C76C2_ARATH	357	2e-98	Cytochrome P450 76C2 OS=Arabidopsis thaliana GN=CYP76C2 PE=2 SV=1	BH0579	133	1e-30	COG2124	Cytochrome P450	K13083	4e-97	353	vvi:100266025	cytochrome P450, family 75, subfamily A (flavonoid 3',5'-hydroxylase) [EC:1.14.13.88]	-	GO:0046872//metal ion binding;GO:0016705//oxidoreductase activity, acting on paired donors, with incorporation or reduction of molecular oxygen;GO:0004497//monooxygenase activity	-
CL2195.Contig2_All	1353	2.2497	1.5343	5.6319	1.4527	2.5845	-0.552152	1.32389	-0.630996	0.200153	gi|359478224|ref|XP_003632089.1|	384	3e-105	PREDICTED: cytochrome P450 76C1-like [Vitis vinifera]	gi|29122721|dbj|AP006082.1|	63.9	4e-07	Lotus japonicus genomic DNA, chromosome 4, clone: LjT31E04, TM0126, complete sequence	sp|Q9SD85|F3PH_ARATH	151	7e-37	Flavonoid 3'-monooxygenase OS=Arabidopsis thaliana GN=CYP75B1 PE=1 SV=1	--	--	--	--	--	K05280	2e-36	151	ath:AT5G07990	flavonoid 3'-monooxygenase [EC:1.14.13.21]	-	GO:0016491//oxidoreductase activity;GO:0005488//binding	-
CL2199.Contig11_All	1890	1.5631	1.4978	1.4496	5.4834	3.6528	-0.0615651	-0.108755	1.81066	1.22459	gi|296082448|emb|CBI21453.3|	770	0	unnamed protein product [Vitis vinifera]	gi|225438652|ref|XM_002276964.1|	967	0	PREDICTED: Vitis vinifera bifunctional aspartate aminotransferase and glutamate/aspartate-prephenate aminotransferase-like (LOC100245826), mRNA	sp|E9L7A5|PAT_PETHY	740	0	Bifunctional aspartate aminotransferase and glutamate/aspartate-prephenate aminotransferase OS=Petunia hybrida PE=1 SV=1	DR0623	325	2e-88	COG0436	Aspartate/tyrosine/aromatic aminotransferase	K15849	0	740	vvi:100245826	bifunctional aspartate aminotransferase and glutamate/aspartate-prephenate aminotransferase [EC:2.6.1.1 2.6.1.78 2.6.1.79]	GO:0009095//aromatic amino acid family biosynthetic process, prephenate pathway;GO:0009793//embryo development ending in seed dormancy	GO:0004069//L-aspartate:2-oxoglutarate aminotransferase activity;GO:0080130//L-phenylalanine:2-oxoglutarate aminotransferase activity;GO:0033853//aspartate-prephenate aminotransferase activity;GO:0033854//glutamate-prephenate aminotransferase activity;GO:0030170//pyridoxal phosphate binding	GO:0009507//chloroplast
CL2199.Contig18_All	633	7.6372	5.2175	3.7872	3.1051	1.6997	-0.549685	-1.01191	-1.2984	-2.16776	--	--	--	--	gi|411012943|gb|JX647690.1|	63.9	2e-07	Camellia sinensis caffeine synthase 1 (TCS1) gene, complete cds	--	--	--	--	--	--	--	--	--	--	--	--	--	--	-	-	-
CL2199.Contig32_All	736	16.786	12.4363	9.3063	6.1908	5.6038	-0.432701	-0.850979	-1.43906	-1.58278	--	--	--	--	gi|411012943|gb|JX647690.1|	79.8	4e-12	Camellia sinensis caffeine synthase 1 (TCS1) gene, complete cds	--	--	--	--	--	--	--	--	--	--	--	--	--	--	-	-	-
CL2219.Contig3_All	1693	4.2833	1.5049	1.6689	3.4301	3.919	-1.50906	-1.35983	-0.320472	-0.128237	gi|470129390|ref|XP_004300604.1|	302.4	1e-80	PREDICTED: probable caffeoyl-CoA O-methyltransferase At4g26220-like [Fragaria vesca subsp. vesca]	gi|225444994|ref|XM_002279885.1|	262	1e-66	PREDICTED: Vitis vinifera probable caffeoyl-CoA O-methyltransferase At4g26220-like (LOC100268094), mRNA	sp|Q9C5D7|CAMT3_ARATH	275	6e-74	Probable caffeoyl-CoA O-methyltransferase At4g26220 OS=Arabidopsis thaliana GN=At4g26220 PE=2 SV=1	all5179	167	4e-41	COG4122	Predicted O-methyltransferase	K00588	1e-64	246	osa:4340240	caffeoyl-CoA O-methyltransferase [EC:2.1.1.104]	GO:0032259//methylation	GO:0042409//caffeoyl-CoA O-methyltransferase activity	-
CL2270.Contig2_All	2487	3.2398	2.618	1.6525	8.1546	2.3073	-0.30744	-0.971254	1.33171	-0.489699	gi|1345787|sp|P48387.1|CHS2_CAMSI	210.3	1e-52	RecName: Full=Chalcone synthase 2; AltName: Full=Naringenin-chalcone synthase 2 >gi|567937|dbj|BAA05641.1| chalcone synthase [Camellia sinensis] >gi|469954127|gb|AGI02995.1| chalcone synthase [Camellia sinensis]	gi|567936|dbj|D26594.1|CMEVEG37B	618	1e-174	Camellia sinensis CHS2 mRNA for chalcone synthase, complete cds, clone: VEG37	sp|P48387|CHS2_CAMSI	210	4e-54	Chalcone synthase 2 OS=Camellia sinensis GN=CHS2 PE=2 SV=1	--	--	--	--	--	K00660	7e-52	204	gmx:732575	chalcone synthase [EC:2.3.1.74]	GO:0006979//response to oxidative stress;GO:0009753//response to jasmonic acid stimulus;GO:0010224//response to UV-B;GO:0009926//auxin polar transport;GO:0009611//response to wounding;GO:0009715//chalcone biosynthetic process;GO:0031540//regulation of anthocyanin biosynthetic process;GO:0009629//response to gravity	GO:0016210//naringenin-chalcone synthase activity	GO:0009705//plant-type vacuole membrane;GO:0005783//endoplasmic reticulum;GO:0005634//nucleus
CL2340.Contig6_All	1967	1.3199	1.1993	1.654	3.0886	3.2819	-0.138236	0.325531	1.22652	1.3141	gi|359487776|ref|XP_002284915.2|	886.7	0	PREDICTED: branched-chain-amino-acid aminotransferase-like protein 2 [Vitis vinifera]	gi|359487775|ref|XM_002284879.2|	626	1e-176	PREDICTED: Vitis vinifera branched-chain-amino-acid aminotransferase-like protein 2 (LOC100264940), mRNA	sp|Q9ASR4|BCAL2_ARATH	844	0	Branched-chain-amino-acid aminotransferase-like protein 2 OS=Arabidopsis thaliana GN=At5g27410 PE=2 SV=1	MK1627	211	4e-54	COG0115	Branched-chain amino acid aminotransferase/4-amino-4-deoxychorismate lyase	K00826	2e-46	185	vcn:VOLCADRAFT_102054	branched-chain amino acid aminotransferase [EC:2.6.1.42]	GO:0008152//metabolic process	GO:0008483//transaminase activity	GO:0005739//mitochondrion;GO:0009507//chloroplast
CL2373.Contig2_All	1530	2.3405	2.0353	2.2943	16.4668	4.2193	-0.201575	-0.0287627	2.81467	0.850187	gi|460388619|ref|XP_004239964.1|	27.7	8e-14	PREDICTED: peroxidase 4-like [Solanum lycopersicum]	gi|222159966|gb|FJ596178.1|	319	5e-84	Capsicum annuum peroxidase (POD) mRNA, complete cds	sp|A7NY33|PER4_VITVI	390	1e-108	Peroxidase 4 OS=Vitis vinifera GN=GSVIVT00023967001 PE=1 SV=1	--	--	--	--	--	K00430	2e-114	410	vvi:100257059	peroxidase [EC:1.11.1.7]	GO:0055114//oxidation-reduction process;GO:0006979//response to oxidative stress	GO:0020037//heme binding;GO:0046872//metal ion binding;GO:0004601//peroxidase activity	GO:0048046//apoplast;GO:0005618//cell wall
CL2478.Contig2_All	1195	2.7719	1.6582	0.5015	0.3738	2.2509	-0.741257	-2.46655	-2.89054	-0.300373	gi|255547852|ref|XP_002514983.1|	273.1	6e-72	Anthranilate N-benzoyltransferase protein, putative [Ricinus communis] >gi|223546034|gb|EEF47537.1| Anthranilate N-benzoyltransferase protein, putative [Ricinus communis]	gi|470148988|ref|XR_185516.1|	61.9	1e-06	PREDICTED: Fragaria vesca subsp. vesca vinorine synthase-like (LOC101292960), misc_RNA	sp|Q9FI40|BAHD1_ARATH	181	1e-45	BAHD acyltransferase At5g47980 OS=Arabidopsis thaliana GN=BAHD1 PE=2 SV=1	--	--	--	--	--	K13065	5e-22	103	sbi:SORBI_04g025760	shikimate O-hydroxycinnamoyltransferase [EC:2.3.1.133]	-	GO:0016740//transferase activity	-
CL2591.Contig5_All	1362	616.226	485.46	420.106	252.216	543.033	-0.344107	-0.552707	-1.2888	-0.18242	gi|225453893|ref|XP_002278874.1|	469.2	7e-131	PREDICTED: dihydroflavonol-4-reductase-like [Vitis vinifera]	gi|147846755|emb|AM441681.2|	99.6	7e-18	Vitis vinifera contig VV78X098753.19, whole genome shotgun sequence	sp|P51102|DFRA_ARATH	288	4e-78	Dihydroflavonol-4-reductase OS=Arabidopsis thaliana GN=DFRA PE=3 SV=2	SA0317	111	3e-24	COG0451	Nucleoside-diphosphate-sugar epimerases	K13082	6e-78	289	gmx:548087	bifunctional dihydroflavonol 4-reductase/flavanone 4-reductase [EC:1.1.1.219 1.1.1.234]	-	-	-
CL2652.Contig6_All	1702	1.7884	2.4394	1.2073	7.2964	0.9482	0.447857	-0.566885	2.02852	-0.915406	gi|359472804|ref|XP_002274636.2|	852.8	0	PREDICTED: beta-glucosidase 40-like [Vitis vinifera]	gi|470122449|ref|XM_004297206.1|	624	1e-176	PREDICTED: Fragaria vesca subsp. vesca beta-glucosidase 40-like, transcript variant 2 (LOC101290754), mRNA	sp|Q9FZE0|BGL40_ARATH	817	0	Beta-glucosidase 40 OS=Arabidopsis thaliana GN=BGLU40 PE=2 SV=1	BH1923	346	8e-95	COG2723	Beta-glucosidase/6-phospho-beta-glucosidase/beta-galactosidase	K01188	0	851	rcu:RCOM_1621030	beta-glucosidase [EC:3.2.1.21]	-	-	-
CL266.Contig2_All	861	35.7686	32.0021	26.7494	246.026	56.3373	-0.160527	-0.419187	2.78205	0.655397	gi|356518030|ref|XP_003527687.1|	299.7	4e-80	PREDICTED: isoflavone reductase homolog [Glycine max]	gi|411012943|gb|JX647690.1|	299	3e-78	Camellia sinensis caffeine synthase 1 (TCS1) gene, complete cds	sp|E1U332|ALL12_OLEEU	277	6e-75	Isoflavone reductase-like protein OS=Olea europaea PE=1 SV=1	--	--	--	--	--	K00224	4e-63	239	aly:ARALYDRAFT_476671	[EC:1.3.1.-]	GO:0055114//oxidation-reduction process	GO:0016491//oxidoreductase activity;GO:0000166//nucleotide binding	GO:0005737//cytoplasm
CL267.Contig10_All	1259	4.9776	0.001	0.001	0.3548	0.001	-12.2812	-12.2812	-3.81037	-12.2812	gi|359493680|ref|XP_003634649.1|	435.6	8e-121	PREDICTED: lactase-phlorizin hydrolase [Vitis vinifera]	gi|460397299|ref|XM_004244157.1|	91.7	2e-15	PREDICTED: Solanum lycopersicum beta-glucosidase 18-like (LOC101248595), mRNA	sp|Q7XSK2|BGL16_ORYSJ	355	2e-98	Beta-glucosidase 16 OS=Oryza sativa subsp. japonica GN=BGLU16 PE=2 SV=2	CAC2963	157	4e-38	COG2723	Beta-glucosidase/6-phospho-beta-glucosidase/beta-galactosidase	K01229	3e-135	479	vvi:100267558	lactase-phlorizin hydrolase [EC:3.2.1.108 3.2.1.62]	GO:0008152//metabolic process	GO:0016798//hydrolase activity, acting on glycosyl bonds	-
CL267.Contig13_All	1709	1.2572	0.001	0.1002	2.3525	0.0525	-10.296	-3.64926	0.903981	-4.58175	gi|302143051|emb|CBI20346.3|	732.6	0	unnamed protein product [Vitis vinifera]	gi|359493679|ref|XM_003634601.1|	190	3e-45	PREDICTED: Vitis vinifera lactase-phlorizin hydrolase-like (LOC100267558), mRNA	sp|Q7XSK0|BGL18_ORYSJ	571	4e-163	Beta-glucosidase 18 OS=Oryza sativa subsp. japonica GN=BGLU18 PE=2 SV=2	CAC0385	291	3e-78	COG2723	Beta-glucosidase/6-phospho-beta-glucosidase/beta-galactosidase	K01229	0	732	vvi:100267558	lactase-phlorizin hydrolase [EC:3.2.1.108 3.2.1.62]	GO:0005975//carbohydrate metabolic process	GO:0004553//hydrolase activity, hydrolyzing O-glycosyl compounds	GO:0016023//cytoplasmic membrane-bounded vesicle
CL2670.Contig5_All	1142	1.8814	1.7352	0.2249	2.2687	1.7273	-0.116705	-3.06445	0.270059	-0.123288	gi|359475228|ref|XP_003631618.1|	495.7	6e-139	PREDICTED: gibberellin 20 oxidase 1-like [Vitis vinifera] >gi|297741342|emb|CBI32473.3| unnamed protein product [Vitis vinifera]	gi|359475227|ref|XM_003631570.1|	299	3e-78	PREDICTED: Vitis vinifera gibberellin 20 oxidase 1-like (LOC100265761), mRNA	sp|Q7XZQ6|FLS_PETCR	186	2e-47	Flavonol synthase/flavanone 3-hydroxylase OS=Petroselinum crispum GN=FLS PE=1 SV=1	PA0147	153	5e-37	COG3491	Isopenicillin N synthase and related dioxygenases	K06892	9e-107	385	aly:ARALYDRAFT_479418		-	-	-
CL2703.Contig2_All	1210	2.2936	3.0414	1.9105	5.39	2.4453	0.407122	-0.263664	1.23267	0.0923977	gi|462396766|gb|EMJ02565.1|	533.5	2e-150	hypothetical protein PRUPE_ppa007748mg [Prunus persica]	gi|166977515|gb|EU373012.1|	167	3e-38	Gossypium hirsutum gland development related protein 20-like mRNA, complete sequence	sp|Q96520|PER12_ARATH	426	1e-119	Peroxidase 12 OS=Arabidopsis thaliana GN=PER12 PE=1 SV=1	--	--	--	--	--	K00430	4e-143	506	pop:POPTR_830144	peroxidase [EC:1.11.1.7]	-	-	-
CL2703.Contig4_All	546	3.2793	4.3206	2.1953	4.7452	9.0318	0.397844	-0.57897	0.533081	1.46163	gi|462396766|gb|EMJ02565.1|	208.4	5e-53	hypothetical protein PRUPE_ppa007748mg [Prunus persica]	gi|166977515|gb|EU373012.1|	109	3e-21	Gossypium hirsutum gland development related protein 20-like mRNA, complete sequence	sp|Q96520|PER12_ARATH	166	6e-42	Peroxidase 12 OS=Arabidopsis thaliana GN=PER12 PE=1 SV=1	--	--	--	--	--	K00430	1e-52	203	rcu:RCOM_0961200	peroxidase [EC:1.11.1.7]	-	-	-
CL2757.Contig3_All	2807	3.604	5.1098	6.1003	0.191	4.408	0.503668	0.759281	-4.23795	0.290525	gi|224087451|ref|XP_002308172.1|	286.2	2e-75	predicted protein [Populus trichocarpa] >gi|222854148|gb|EEE91695.1| predicted protein [Populus trichocarpa]	gi|225458048|ref|XM_002280402.1|	180	5e-42	PREDICTED: Vitis vinifera cytochrome P450 83B1-like (LOC100260959), mRNA	sp|Q9LIP4|C71BX_ARATH	164	3e-40	Cytochrome P450 71B36 OS=Arabidopsis thaliana GN=CYP71B36 PE=3 SV=1	--	--	--	--	--	K14327	4e-46	185	vvi:100258101	regulator of nonsense transcripts 2	-	-	-
CL278.Contig9_All	371	0.001	1.0174	0.001	6.7427	0.725	9.99067	0	12.7191	9.50184	--	--	--	--	gi|411012945|gb|JX647691.1|	694	0	Camellia sinensis caffeine synthase 2 (TCS2) gene, complete cds	--	--	--	--	--	--	--	--	--	--	--	--	--	--	-	-	-
CL2924.Contig3_All	1700	4.3183	5.4397	2.3167	1.419	1.5295	0.333064	-0.898392	-1.60559	-1.4974	gi|470103106|ref|XP_004287985.1|	678.3	0	PREDICTED: isoflavone 2&apos;-hydroxylase-like [Fragaria vesca subsp. vesca]	gi|359480600|ref|XM_002283466.2|	111	2e-21	PREDICTED: Vitis vinifera isoflavone 2'-hydroxylase-like (LOC100259358), mRNA	sp|P93147|C81E1_GLYEC	566	2e-161	Isoflavone 2'-hydroxylase OS=Glycyrrhiza echinata GN=CYP81E1 PE=1 SV=2	BH0579	120	7e-27	COG2124	Cytochrome P450	K00517	1e-162	571	ath:AT4G37370	[EC:1.14.-.-]	-	-	-
CL2924.Contig4_All	1027	1.1332	2.1133	1.0838	4.0887	4.1906	0.899095	-0.064304	1.85124	1.88675	gi|470103106|ref|XP_004287985.1|	384.4	1e-105	PREDICTED: isoflavone 2&apos;-hydroxylase-like [Fragaria vesca subsp. vesca]	gi|470103105|ref|XM_004287937.1|	147	3e-32	PREDICTED: Fragaria vesca subsp. vesca isoflavone 2'-hydroxylase-like (LOC101304511), mRNA	sp|P93147|C81E1_GLYEC	325	3e-89	Isoflavone 2'-hydroxylase OS=Glycyrrhiza echinata GN=CYP81E1 PE=1 SV=2	--	--	--	--	--	K00517	7e-81	298	ath:AT4G37320	[EC:1.14.-.-]	-	-	-
CL2924.Contig7_All	1683	0.4787	0.6728	0.3052	1.8049	3.1965	0.491056	-0.649367	1.91473	2.7393	gi|470103106|ref|XP_004287985.1|	329.3	0	PREDICTED: isoflavone 2&apos;-hydroxylase-like [Fragaria vesca subsp. vesca]	gi|470103105|ref|XM_004287937.1|	131	3e-27	PREDICTED: Fragaria vesca subsp. vesca isoflavone 2'-hydroxylase-like (LOC101304511), mRNA	sp|P93147|C81E1_GLYEC	305	2e-155	Isoflavone 2'-hydroxylase OS=Glycyrrhiza echinata GN=CYP81E1 PE=1 SV=2	all3746	107	5e-23	COG2124	Cytochrome P450	K00517	5e-155	291	ath:AT4G37360	[EC:1.14.-.-]	-	-	-
CL2924.Contig9_All	1667	2.7926	3.1699	1.7463	0.9111	1.3984	0.182828	-0.677308	-1.61593	-0.997832	gi|225438879|ref|XP_002283500.1|	671	0	PREDICTED: isoflavone 2&apos;-hydroxylase [Vitis vinifera]	gi|359480600|ref|XM_002283466.2|	103	6e-19	PREDICTED: Vitis vinifera isoflavone 2'-hydroxylase-like (LOC100259358), mRNA	sp|P93147|C81E1_GLYEC	567	7e-162	Isoflavone 2'-hydroxylase OS=Glycyrrhiza echinata GN=CYP81E1 PE=1 SV=2	BH0579	122	2e-27	COG2124	Cytochrome P450	K00517	3e-161	566	ath:AT4G37370	[EC:1.14.-.-]	-	-	-
CL3394.Contig1_All	568	1.8914	6.8114	3.1655	19.0322	2.2099	1.8485	0.742979	3.33092	0.224527	--	--	--	--	--	--	--	--	sp|Q43095|CAMT_POPTM	292	1e-79	Caffeoyl-CoA O-methyltransferase OS=Populus tremuloides PE=2 SV=1	all5179	112	3e-25	COG4122	Predicted O-methyltransferase	K00588	1e-79	293	vvi:100243978	caffeoyl-CoA O-methyltransferase [EC:2.1.1.104]	-	-	-
CL3406.Contig1_All	1403	0.1276	0.1345	0.1831	4.2665	0.0639	0.0759778	0.521003	5.06335	-0.99774	gi|462422059|gb|EMJ26322.1|	718.8	0	hypothetical protein PRUPE_ppa002675mg [Prunus persica]	gi|359477344|ref|XM_002278271.2|	172	6e-40	PREDICTED: Vitis vinifera primary amine oxidase-like (LOC100256366), mRNA	sp|Q43077|AMO_PEA	512	2e-145	Primary amine oxidase OS=Pisum sativum PE=1 SV=1	tynA	267	3e-71	COG3733	Cu2+-containing amine oxidase	K00276	1e-59	229	cme:CMS002C	primary-amine oxidase [EC:1.4.3.21]	GO:0006468//protein phosphorylation;GO:0055114//oxidation-reduction process;GO:0009851//auxin biosynthetic process;GO:0009834//secondary cell wall biogenesis;GO:0009688//abscisic acid biosynthetic process;GO:0048544//recognition of pollen;GO:0009308//amine metabolic process	GO:0048038//quinone binding;GO:0005507//copper ion binding;GO:0008131//primary amine oxidase activity;GO:0051537//2 iron, 2 sulfur cluster binding;GO:0004674//protein serine/threonine kinase activity;GO:0050302//indole-3-acetaldehyde oxidase activity;GO:0009055//electron carrier activity;GO:0016614//oxidoreductase activity, acting on CH-OH group of donors;GO:0005524//ATP binding;GO:0050660//flavi…	GO:0005618//cell wall;GO:0005576//extracellular region
CL3406.Contig2_All	2197	12.0617	5.8413	6.8198	2.6432	3.1016	-1.04607	-0.822632	-2.19008	-1.95935	gi|462422059|gb|EMJ26322.1|	937.9	0	hypothetical protein PRUPE_ppa002675mg [Prunus persica]	gi|359477344|ref|XM_002278271.2|	117	5e-23	PREDICTED: Vitis vinifera primary amine oxidase-like (LOC100256366), mRNA	sp|Q43077|AMO_PEA	647	0	Primary amine oxidase OS=Pisum sativum PE=1 SV=1	tynA	292	2e-78	COG3733	Cu2+-containing amine oxidase	K00276	7e-70	263	cme:CMT003C	primary-amine oxidase [EC:1.4.3.21]	GO:0006468//protein phosphorylation;GO:0055114//oxidation-reduction process;GO:0009851//auxin biosynthetic process;GO:0009834//secondary cell wall biogenesis;GO:0009688//abscisic acid biosynthetic process;GO:0048544//recognition of pollen;GO:0009308//amine metabolic process	GO:0048038//quinone binding;GO:0005507//copper ion binding;GO:0008131//primary amine oxidase activity;GO:0051536//iron-sulfur cluster binding;GO:0004674//protein serine/threonine kinase activity;GO:0050302//indole-3-acetaldehyde oxidase activity;GO:0005524//ATP binding	GO:0005618//cell wall;GO:0005576//extracellular region
CL3500.Contig31_All	2613	0.651	0.7945	0.3277	1.5386	1.8529	0.28739	-0.990282	1.24089	1.50906	gi|462402771|gb|EMJ08328.1|	986.5	0	hypothetical protein PRUPE_ppa003012mg [Prunus persica]	gi|225434673|ref|XM_002279721.1|	412	1e-112	PREDICTED: Vitis vinifera periplasmic beta-glucosidase-like (LOC100255282), mRNA	sp|Q9FLG1|BXL4_ARATH	139	1e-32	Beta-D-xylosidase 4 OS=Arabidopsis thaliana GN=BXL4 PE=1 SV=1	CC0797	435	2e-121	COG1472	Beta-glucosidase-related glycosidases	K01188	0	986	vvi:100255282	beta-glucosidase [EC:3.2.1.21]	GO:0005975//carbohydrate metabolic process;GO:0010106//cellular response to iron ion starvation;GO:0015706//nitrate transport;GO:0010167//response to nitrate;GO:0006826//iron ion transport	GO:0008422//beta-glucosidase activity	GO:0005773//vacuole;GO:0005576//extracellular region;GO:0005829//cytosol
CL3526.Contig2_All	1285	8.221	8.9589	3.0649	7.6479	4.6749	0.124008	-1.42347	-0.10425	-0.814378	gi|470111949|ref|XP_004292202.1|	407.5	2e-112	PREDICTED: hyoscyamine 6-dioxygenase-like [Fragaria vesca subsp. vesca]	gi|470111950|ref|XM_004292155.1|	65.9	1e-07	PREDICTED: Fragaria vesca subsp. vesca hyoscyamine 6-dioxygenase-like (LOC101297698), mRNA	sp|P24397|HY6H_HYONI	258	5e-69	Hyoscyamine 6-dioxygenase OS=Hyoscyamus niger GN=H6H PE=1 SV=1	mlr6892	103	8e-22	COG3491	Isopenicillin N synthase and related dioxygenases	K06892	5e-62	236	pop:POPTR_550478		-	GO:0016706//oxidoreductase activity, acting on paired donors, with incorporation or reduction of molecular oxygen, 2-oxoglutarate as one donor, and incorporation of one atom each of oxygen into both donors	-
CL3553.Contig1_All	1781	6.2331	2.8081	1.6826	3.6118	2.6682	-1.15036	-1.88926	-0.787232	-1.22408	gi|452090848|gb|AGF95095.1|	723	0	aspartate aminotransferase [Prunus persica]	gi|349730420|emb|FQ383055.1|	1080	0	Vitis vinifera clone SS0ABG33YG18	sp|P46644|AAT3_ARATH	701	0	Aspartate aminotransferase, chloroplastic OS=Arabidopsis thaliana GN=ASP3 PE=1 SV=1	SPBC725.01	362	9e-100	COG1448	Aspartate/tyrosine/aromatic aminotransferase	K14454	0	720	pop:POPTR_819551	aspartate aminotransferase, cytoplasmic [EC:2.6.1.1]	GO:0051788//response to misfolded protein;GO:0006635//fatty acid beta-oxidation;GO:0043161//proteasomal ubiquitin-dependent protein catabolic process;GO:0009693//ethylene biosynthetic process;GO:0009407//toxin catabolic process;GO:0080129//proteasome core complex assembly;GO:0048767//root hair elongation;GO:0006099//tricarboxylic acid cycle;GO:0006531//aspartate metabolic process;GO:0010150//leaf…	GO:0004069//L-aspartate:2-oxoglutarate aminotransferase activity;GO:0080130//L-phenylalanine:2-oxoglutarate aminotransferase activity;GO:0030170//pyridoxal phosphate binding;GO:0005507//copper ion binding	GO:0009536//plastid;GO:0005618//cell wall;GO:0005777//peroxisome;GO:0005829//cytosol;GO:0005886//plasma membrane;GO:0005739//mitochondrion
CL3553.Contig2_All	1495	16.2283	7.2586	6.4142	12.968	8.9361	-1.16075	-1.33917	-0.323556	-0.860795	gi|366984548|gb|AEX09183.1|	774.2	0	putative aspartate aminotransferase 2 [Gossypium hirsutum]	gi|349730420|emb|FQ383055.1|	1152	0	Vitis vinifera clone SS0ABG33YG18	sp|P46644|AAT3_ARATH	749	0	Aspartate aminotransferase, chloroplastic OS=Arabidopsis thaliana GN=ASP3 PE=1 SV=1	SPBC725.01	389	7e-108	COG1448	Aspartate/tyrosine/aromatic aminotransferase	K14454	0	769	pop:POPTR_819551	aspartate aminotransferase, cytoplasmic [EC:2.6.1.1]	GO:0051788//response to misfolded protein;GO:0006635//fatty acid beta-oxidation;GO:0043161//proteasomal ubiquitin-dependent protein catabolic process;GO:0009693//ethylene biosynthetic process;GO:0009407//toxin catabolic process;GO:0080129//proteasome core complex assembly;GO:0048767//root hair elongation;GO:0006099//tricarboxylic acid cycle;GO:0006531//aspartate metabolic process;GO:0010150//leaf…	GO:0004069//L-aspartate:2-oxoglutarate aminotransferase activity;GO:0080130//L-phenylalanine:2-oxoglutarate aminotransferase activity;GO:0030170//pyridoxal phosphate binding;GO:0005507//copper ion binding	GO:0009536//plastid;GO:0005618//cell wall;GO:0005777//peroxisome;GO:0005829//cytosol;GO:0005886//plasma membrane;GO:0005739//mitochondrion
CL3774.Contig1_All	1130	62.5885	25.219	32.0499	124.999	85.4554	-1.31139	-0.965578	0.997946	0.449274	gi|325551315|gb|ADZ28513.1|	450.7	2e-125	chalcone isomerase [Camellia nitidissima]	gi|325551314|gb|HQ269805.1|	1740	0	Camellia nitidissima chalcone isomerase (CHI) mRNA, complete cds	sp|Q45QI7|CFI_CAMSI	449	1e-126	Chalcone--flavonone isomerase OS=Camellia sinensis GN=CHI PE=2 SV=2	--	--	--	--	--	K01859	2e-95	347	vvi:100233078	chalcone isomerase [EC:5.5.1.6]	-	-	-
CL3863.Contig1_All	504	2.4868	6.5529	6.9649	7.6224	8.3612	1.39784	1.48581	1.61595	1.74942	gi|18000070|gb|AAL54886.1|AF092915_1	125.2	4e-28	cytochrome P450-dependent fatty acid hydroxylase [Nicotiana tabacum]	gi|470107152|ref|XM_004289866.1|	99.6	3e-18	PREDICTED: Fragaria vesca subsp. vesca cytochrome P450 94A1-like (LOC101302507), mRNA	sp|P98188|C94A2_VICSA	114	3e-26	Cytochrome P450 94A2 OS=Vicia sativa GN=CYP94A2 PE=2 SV=1	--	--	--	--	--	K13407	1e-28	123	vvi:100259592	cytochrome P450, family 94, subfamily A, polypeptide 1 (fatty acid omega-hydroxylase) [EC:1.14.-.-]	GO:0055114//oxidation-reduction process	GO:0020037//heme binding;GO:0005506//iron ion binding;GO:0009055//electron carrier activity;GO:0070330//aromatase activity	-
CL3924.Contig2_All	975	1.4691	3.9681	2.9856	4.9481	7.2648	1.43352	1.02309	1.75194	2.30599	gi|359496065|ref|XP_002263026.2|	346.7	3e-94	PREDICTED: polyneuridine-aldehyde esterase-like [Vitis vinifera]	gi|147837080|emb|AM464339.2|	93.7	3e-16	Vitis vinifera contig VV78X079104.4, whole genome shotgun sequence	sp|Q8S9K8|MES10_ARATH	307	5e-84	Methylesterase 10 OS=Arabidopsis thaliana GN=MES10 PE=2 SV=1	--	--	--	--	--	K08233	3e-66	250	ath:AT2G23610	polyneuridine-aldehyde esterase [EC:3.1.1.78]	-	GO:0080032//methyl jasmonate esterase activity	GO:0005737//cytoplasm
CL3992.Contig4_All	2326	9.3913	3.6106	4.0122	9.8329	8.0564	-1.37909	-1.22693	0.0662921	-0.22119	gi|224061883|ref|XP_002300646.1|	553.5	5e-156	predicted protein [Populus trichocarpa] >gi|222842372|gb|EEE79919.1| predicted protein [Populus trichocarpa]	gi|351721225|ref|NM_001251297.1|	111	3e-21	Glycine max uncharacterized LOC100305374 (LOC100305374), mRNA	sp|Q9FI40|BAHD1_ARATH	250	2e-66	BAHD acyltransferase At5g47980 OS=Arabidopsis thaliana GN=BAHD1 PE=2 SV=1	--	--	--	--	--	K15400	7e-33	140	ath:AT5G41040	omega-hydroxypalmitate O-feruloyl transferase [EC:2.3.1.188]	-	GO:0016747//transferase activity, transferring acyl groups other than amino-acyl groups	-
CL3997.Contig1_All	1656	29.2471	1.8804	0.4136	11.0058	3.411	-3.95918	-6.14391	-1.41003	-3.10003	gi|460409461|ref|XP_004250157.1|	572	1e-161	PREDICTED: putative UDP-rhamnose:rhamnosyltransferase 1-like [Solanum lycopersicum]	gi|225320342|dbj|AK324815.1|	99.6	9e-18	Solanum lycopersicum cDNA, clone: LEFL1086CH05, HTC in leaf	sp|Q940V3|U91A1_ARATH	487	7e-138	UDP-glycosyltransferase 91A1 OS=Arabidopsis thaliana GN=UGT91A1 PE=2 SV=1	BS_ydhE	52	3e-06	COG1819	Glycosyl transferases, related to UDP-glucuronosyltransferase	K13496	1e-39	162	ath:AT2G36800	UDP-glucosyl transferase 73C [EC:2.4.1.-]	-	GO:0016758//transferase activity, transferring hexosyl groups	-
CL3997.Contig2_All	1676	2.7242	2.6462	1.788	13.4865	5.0822	-0.0419105	-0.607486	2.30761	0.899621	gi|460389217|ref|XP_004240255.1|	578.9	8e-164	PREDICTED: putative UDP-rhamnose:rhamnosyltransferase 1-like [Solanum lycopersicum]	gi|225320342|dbj|AK324815.1|	115	2e-22	Solanum lycopersicum cDNA, clone: LEFL1086CH05, HTC in leaf	sp|Q940V3|U91A1_ARATH	494	5e-140	UDP-glycosyltransferase 91A1 OS=Arabidopsis thaliana GN=UGT91A1 PE=2 SV=1	BS_ydhE	52.8	2e-06	COG1819	Glycosyl transferases, related to UDP-glucuronosyltransferase	K13496	7e-37	153	ath:AT2G36800	UDP-glucosyl transferase 73C [EC:2.4.1.-]	-	GO:0016758//transferase activity, transferring hexosyl groups	-
CL4.Contig65_All	2202	3.0492	3.3854	5.3657	0.5274	1.7101	0.150896	0.815336	-2.53146	-0.83435	gi|359479906|ref|XP_003632372.1|	512.3	1e-143	PREDICTED: beta-glucosidase 11-like [Vitis vinifera]	gi|359479909|ref|XM_002267607.2|	337	3e-89	PREDICTED: Vitis vinifera beta-glucosidase 11-like (LOC100252190), mRNA	sp|B3H5Q1|BGL11_ARATH	449	3e-126	Beta-glucosidase 11 OS=Arabidopsis thaliana GN=BGLU11 PE=2 SV=2	CAC0385	208	3e-53	COG2723	Beta-glucosidase/6-phospho-beta-glucosidase/beta-galactosidase	K01188	1e-117	422	osa:4338560	beta-glucosidase [EC:3.2.1.21]	GO:0005975//carbohydrate metabolic process	GO:0008422//beta-glucosidase activity;GO:0043169//cation binding	GO:0005576//extracellular region
CL4106.Contig2_All	1470	13.642	3.0812	1.3978	7.6578	2.4397	-2.14649	-3.28683	-0.833053	-2.48328	--	--	--	--	gi|411012943|gb|JX647690.1|	65.9	1e-07	Camellia sinensis caffeine synthase 1 (TCS1) gene, complete cds	--	--	--	--	--	--	--	--	--	--	--	--	--	--	-	-	-
CL4148.Contig1_All	1859	5.1529	3.1471	4.4214	17.6857	10.8037	-0.711362	-0.220881	1.77913	1.06807	gi|46359653|dbj|BAD15331.1|	610.9	2e-173	cytochrome P450 [Panax ginseng]	gi|359491437|ref|XM_003634230.1|	63.9	6e-07	PREDICTED: Vitis vinifera cytochrome P450 71D10-like (LOC100249139), mRNA	sp|P24465|C71A1_PERAE	409	3e-114	Cytochrome P450 71A1 OS=Persea americana GN=CYP71A1 PE=1 SV=2	BH0579	125	3e-28	COG2124	Cytochrome P450	K09755	2e-153	540	rcu:RCOM_0193830	ferulate-5-hydroxylase [EC:1.14.-.-]	-	GO:0046872//metal ion binding;GO:0016705//oxidoreductase activity, acting on paired donors, with incorporation or reduction of molecular oxygen;GO:0004497//monooxygenase activity	-
CL4165.Contig2_All	652	5.6297	6.368	8.5355	1.2332	1.7877	0.177782	0.600418	-2.19065	-1.65495	gi|359497141|ref|XP_003635436.1|	63.9	2e-09	PREDICTED: probable mannitol dehydrogenase-like isoform 2 [Vitis vinifera] >gi|359497143|ref|XP_002266559.2| PREDICTED: probable mannitol dehydrogenase-like isoform 1 [Vitis vinifera]	gi|359496610|ref|XM_003635232.1|	85.7	5e-14	PREDICTED: Vitis vinifera probable mannitol dehydrogenase-like (LOC100854646), mRNA	sp|Q9ZRF1|MTDH_FRAAN	56.6	1e-08	Probable mannitol dehydrogenase OS=Fragaria ananassa GN=CAD PE=2 SV=1	--	--	--	--	--	K00083	5e-08	55.8	pop:POPTR_667694	cinnamyl-alcohol dehydrogenase [EC:1.1.1.195]	GO:0055114//oxidation-reduction process	GO:0016491//oxidoreductase activity;GO:0000166//nucleotide binding;GO:0008270//zinc ion binding	-
CL4249.Contig4_All	1389	2.0625	0.7473	1.2328	0.6432	0.3228	-1.46463	-0.742455	-1.68105	-2.67568	gi|460404485|ref|XP_004247712.1|	485	1e-135	PREDICTED: 1-aminocyclopropane-1-carboxylate oxidase homolog 1-like [Solanum lycopersicum]	gi|359477770|ref|XM_003631972.1|	89.7	7e-15	PREDICTED: Vitis vinifera 1-aminocyclopropane-1-carboxylate oxidase homolog 1-like (LOC100266596), mRNA	sp|Q84MB3|ACCH1_ARATH	381	5e-106	1-aminocyclopropane-1-carboxylate oxidase homolog 1 OS=Arabidopsis thaliana GN=At1g06620 PE=2 SV=1	mlr6892	99.8	1e-20	COG3491	Isopenicillin N synthase and related dioxygenases	K13229	1e-77	288	zma:541977	2,4-dihydroxy-1,4-benzoxazin-3-one-glucoside dioxygenase [EC:1.14.20.2]	GO:0019761//glucosinolate biosynthetic process	GO:0016706//oxidoreductase activity, acting on paired donors, with incorporation or reduction of molecular oxygen, 2-oxoglutarate as one donor, and incorporation of one atom each of oxygen into both donors	-
CL4249.Contig6_All	265	9.7971	0.001	0.001	0.001	0.001	-13.2581	-13.2581	-13.2581	-13.2581	gi|462422805|gb|EMJ27068.1|	102.4	2e-21	hypothetical protein PRUPE_ppa010219mg [Prunus persica]	gi|359477770|ref|XM_003631972.1|	69.9	1e-09	PREDICTED: Vitis vinifera 1-aminocyclopropane-1-carboxylate oxidase homolog 1-like (LOC100266596), mRNA	sp|Q9LTH8|ACH11_ARATH	89.7	4e-19	1-aminocyclopropane-1-carboxylate oxidase homolog 11 OS=Arabidopsis thaliana GN=At5g59530 PE=2 SV=1	--	--	--	--	--	K13229	2e-14	75.1	zma:541977	2,4-dihydroxy-1,4-benzoxazin-3-one-glucoside dioxygenase [EC:1.14.20.2]	GO:0044710	GO:0016706//oxidoreductase activity, acting on paired donors, with incorporation or reduction of molecular oxygen, 2-oxoglutarate as one donor, and incorporation of one atom each of oxygen into both donors	-
CL4249.Contig7_All	1914	1.3097	0.3944	0.2237	0.2334	0.1874	-1.7315	-2.5496	-2.48836	-2.80504	gi|460404485|ref|XP_004247712.1|	482.6	1e-134	PREDICTED: 1-aminocyclopropane-1-carboxylate oxidase homolog 1-like [Solanum lycopersicum]	gi|359477770|ref|XM_003631972.1|	89.7	1e-14	PREDICTED: Vitis vinifera 1-aminocyclopropane-1-carboxylate oxidase homolog 1-like (LOC100266596), mRNA	sp|Q84MB3|ACCH1_ARATH	380	1e-105	1-aminocyclopropane-1-carboxylate oxidase homolog 1 OS=Arabidopsis thaliana GN=At1g06620 PE=2 SV=1	mlr6892	99.8	2e-20	COG3491	Isopenicillin N synthase and related dioxygenases	K13229	1e-77	289	zma:541977	2,4-dihydroxy-1,4-benzoxazin-3-one-glucoside dioxygenase [EC:1.14.20.2]	GO:0019761//glucosinolate biosynthetic process	GO:0016706//oxidoreductase activity, acting on paired donors, with incorporation or reduction of molecular oxygen, 2-oxoglutarate as one donor, and incorporation of one atom each of oxygen into both donors	-
CL4249.Contig8_All	1287	29.7027	4.7658	2.7941	3.1932	2.6473	-2.6398	-3.41014	-3.21752	-3.488	gi|460404485|ref|XP_004247712.1|	483	4e-135	PREDICTED: 1-aminocyclopropane-1-carboxylate oxidase homolog 1-like [Solanum lycopersicum]	gi|359477770|ref|XM_003631972.1|	93.7	4e-16	PREDICTED: Vitis vinifera 1-aminocyclopropane-1-carboxylate oxidase homolog 1-like (LOC100266596), mRNA	sp|Q84MB3|ACCH1_ARATH	375	2e-104	1-aminocyclopropane-1-carboxylate oxidase homolog 1 OS=Arabidopsis thaliana GN=At1g06620 PE=2 SV=1	mlr6892	104	4e-22	COG3491	Isopenicillin N synthase and related dioxygenases	K13229	3e-82	303	zma:541977	2,4-dihydroxy-1,4-benzoxazin-3-one-glucoside dioxygenase [EC:1.14.20.2]	GO:0019761//glucosinolate biosynthetic process	GO:0016706//oxidoreductase activity, acting on paired donors, with incorporation or reduction of molecular oxygen, 2-oxoglutarate as one donor, and incorporation of one atom each of oxygen into both donors	-
CL4270.Contig13_All	1578	2.7232	1.0764	1.3564	10.0212	1.5341	-1.33909	-1.00552	1.87968	-0.82791	gi|462411504|gb|EMJ16553.1|	459.1	9e-128	hypothetical protein PRUPE_ppa005488mg [Prunus persica]	gi|356573494|ref|XM_003554846.1|	69.9	8e-09	PREDICTED: Glycine max agmatine coumaroyltransferase-like (LOC100785084), mRNA	sp|Q9LRQ8|PMAT2_ARATH	303	2e-82	Phenolic glucoside malonyltransferase 2 OS=Arabidopsis thaliana GN=PMAT2 PE=1 SV=1	--	--	--	--	--	K14329	7e-71	266	ath:AT5G61160	agmatine coumaroyltransferase [EC:2.3.1.64 2.3.1.-]	-	GO:0016746//transferase activity, transferring acyl groups	-
CL4270.Contig14_All	1671	8.7865	3.2188	2.8693	5.6674	18.136	-1.44877	-1.61459	-0.632602	1.0455	gi|462411504|gb|EMJ16553.1|	437.6	3e-121	hypothetical protein PRUPE_ppa005488mg [Prunus persica]	--	--	--	--	sp|Q9LRQ8|PMAT2_ARATH	329	3e-90	Phenolic glucoside malonyltransferase 2 OS=Arabidopsis thaliana GN=PMAT2 PE=1 SV=1	--	--	--	--	--	K14329	3e-78	291	ath:AT5G61160	agmatine coumaroyltransferase [EC:2.3.1.64 2.3.1.-]	-	GO:0016746//transferase activity, transferring acyl groups	-
CL4307.Contig1_All	743	4.2172	1.778	1.8437	2.6454	0.724	-1.24603	-1.19368	-0.6728	-2.54222	gi|388518285|gb|AFK47204.1|	55.5	1e-06	unknown [Lotus japonicus]	gi|429503490|gb|JX647694.1|	71.9	9e-10	Camellia sinensis caffeine synthase 5 (TCS5) gene, complete cds	sp|O04266|SAR1A_BRACM	53.9	9e-08	GTP-binding protein SAR1A OS=Brassica campestris GN=SAR1A PE=2 SV=1	--	--	--	--	--	K07953	9e-08	55.5	gmx:100305650	GTP-binding protein SAR1 [EC:3.6.5.-]	-	-	-
CL4332.Contig1_All	1312	86.3183	34.6666	22.1876	458.147	157.521	-1.31612	-1.95991	2.40807	0.867809	gi|387571558|gb|AFJ80777.1|	500.4	2e-140	phenylalanine ammonia-lyase [Camellia japonica]	gi|387571557|gb|JQ860361.1|	1604	0	Camellia japonica phenylalanine ammonia-lyase mRNA, complete cds	sp|P45726|PALY_CAMSI	428	4e-120	Phenylalanine ammonia-lyase OS=Camellia sinensis GN=PAL PE=2 SV=1	--	--	--	--	--	K10775	3e-121	433	vvi:100241575	phenylalanine ammonia-lyase [EC:4.3.1.24]	GO:0009800//cinnamic acid biosynthetic process;GO:0006559//L-phenylalanine catabolic process	GO:0045548//phenylalanine ammonia-lyase activity	GO:0005737//cytoplasm
CL4332.Contig2_All	1309	19.0814	4.7578	5.8866	172.404	27.3982	-2.0038	-1.69666	3.17555	0.521914	gi|51594297|gb|AAU08174.1|	800	0	phenylalanine ammonia-lyase [Camellia sinensis]	gi|51594296|gb|AY694188.1|	1493	0	Camellia sinensis phenylalanine ammonia-lyase mRNA, complete cds	sp|P45726|PALY_CAMSI	800	0	Phenylalanine ammonia-lyase OS=Camellia sinensis GN=PAL PE=2 SV=1	RSp0365	129	1e-29	COG2986	Histidine ammonia-lyase	K10775	0	777	vvi:100241377	phenylalanine ammonia-lyase [EC:4.3.1.24]	GO:0009800//cinnamic acid biosynthetic process;GO:0006559//L-phenylalanine catabolic process	GO:0045548//phenylalanine ammonia-lyase activity	GO:0005737//cytoplasm
CL4332.Contig3_All	1999	9.0914	5.759	2.3985	125.632	11.572	-0.658684	-1.92237	3.78856	0.348064	gi|1171998|sp|P45726.1|PALY_CAMSI	1123.2	0	RecName: Full=Phenylalanine ammonia-lyase >gi|662271|dbj|BAA05643.1| phenylalanine ammonia-lyase [Camellia sinensis]	gi|662270|dbj|D26596.1|CMEPAL	2859	0	Camellia sinensis PAL mRNA for phenylalanine ammonia-lyase, complete cds	sp|P45726|PALY_CAMSI	1123	0	Phenylalanine ammonia-lyase OS=Camellia sinensis GN=PAL PE=2 SV=1	RSp0365	217	5e-56	COG2986	Histidine ammonia-lyase	K10775	0	1051	vvi:100241377	phenylalanine ammonia-lyase [EC:4.3.1.24]	GO:0009800//cinnamic acid biosynthetic process;GO:0006559//L-phenylalanine catabolic process	GO:0045548//phenylalanine ammonia-lyase activity	GO:0005737//cytoplasm
CL4332.Contig4_All	1045	36.6668	7.6754	0.001	63.7787	32.6897	-2.25616	-15.1622	0.7986	-0.165638	gi|387571558|gb|AFJ80777.1|	462.2	6e-129	phenylalanine ammonia-lyase [Camellia japonica]	gi|387571557|gb|JQ860361.1|	749	0	Camellia japonica phenylalanine ammonia-lyase mRNA, complete cds	sp|P45726|PALY_CAMSI	426	1e-119	Phenylalanine ammonia-lyase OS=Camellia sinensis GN=PAL PE=2 SV=1	--	--	--	--	--	K10775	5e-122	435	vvi:100241575	phenylalanine ammonia-lyase [EC:4.3.1.24]	GO:0009800//cinnamic acid biosynthetic process;GO:0006559//L-phenylalanine catabolic process	GO:0045548//phenylalanine ammonia-lyase activity	GO:0005737//cytoplasm
CL4371.Contig1_All	1327	2.4962	0.8533	0.9033	0.8752	0.4054	-1.54861	-1.46646	-1.51205	-2.62232	gi|255555341|ref|XP_002518707.1|	513.8	2e-144	UDP-glucosyltransferase, putative [Ricinus communis] >gi|223542088|gb|EEF43632.1| UDP-glucosyltransferase, putative [Ricinus communis]	gi|387135127|gb|JN088318.1|	97.6	3e-17	Linum usitatissimum UDP-glycosyltransferase 1 (UGT73Z1) gene, complete cds	sp|Q2V6J9|UFOG7_FRAAN	414	8e-116	UDP-glucose flavonoid 3-O-glucosyltransferase 7 OS=Fragaria ananassa GN=GT7 PE=1 SV=1	--	--	--	--	--	K13496	6e-97	352	ath:AT2G36780	UDP-glucosyl transferase 73C [EC:2.4.1.-]	GO:0051707//response to other organism;GO:0032940//secretion by cell;GO:0051555//flavonol biosynthetic process	GO:0010294//abscisic acid glucosyltransferase activity;GO:0080044//quercetin 7-O-glucosyltransferase activity;GO:0047213//anthocyanidin 3-O-glucosyltransferase activity;GO:0080043//quercetin 3-O-glucosyltransferase activity;GO:0047893//flavonol 3-O-glucosyltransferase activity	GO:0016023//cytoplasmic membrane-bounded vesicle
CL4570.Contig2_All	1521	3.1196	2.9159	1.6324	0.3524	1.2379	-0.0974198	-0.934366	-3.14608	-1.33347	gi|225459251|ref|XP_002285767.1|	705.3	0	PREDICTED: UDP-glycosyltransferase 85A3 [Vitis vinifera]	gi|359475673|ref|XM_002263064.2|	149	1e-32	PREDICTED: Vitis vinifera UDP-glycosyltransferase 85A2-like, transcript variant 2 (LOC100248624), mRNA	sp|Q9LMF1|U85A3_ARATH	643	0	UDP-glycosyltransferase 85A3 OS=Arabidopsis thaliana GN=UGT85A3 PE=2 SV=2	--	--	--	--	--	K13030	9e-119	425	sbi:SORBI_01g001220	cyanohydrin beta-glucosyltransferase [EC:2.4.1.85]	GO:0008152//metabolic process	GO:0047213//anthocyanidin 3-O-glucosyltransferase activity;GO:0050502//cis-zeatin O-beta-D-glucosyltransferase activity;GO:0050403//trans-zeatin O-beta-D-glucosyltransferase activity	-
CL4570.Contig3_All	1718	3.5956	5.2729	8.7213	6.1364	10.2812	0.552364	1.27831	0.77116	1.5157	gi|225459251|ref|XP_002285767.1|	721.9	0	PREDICTED: UDP-glycosyltransferase 85A3 [Vitis vinifera]	gi|359475673|ref|XM_002263064.2|	121	3e-24	PREDICTED: Vitis vinifera UDP-glycosyltransferase 85A2-like, transcript variant 2 (LOC100248624), mRNA	sp|Q9LMF1|U85A3_ARATH	654	0	UDP-glycosyltransferase 85A3 OS=Arabidopsis thaliana GN=UGT85A3 PE=2 SV=2	--	--	--	--	--	K13030	9e-125	445	sbi:SORBI_01g001220	cyanohydrin beta-glucosyltransferase [EC:2.4.1.85]	GO:0008152//metabolic process	GO:0047213//anthocyanidin 3-O-glucosyltransferase activity;GO:0050502//cis-zeatin O-beta-D-glucosyltransferase activity;GO:0050403//trans-zeatin O-beta-D-glucosyltransferase activity	-
CL4571.Contig35_All	4493	4.5629	1.4491	1.01	2.247	2.0953	-1.65479	-2.1756	-1.02195	-1.12279	gi|225458665|ref|XP_002282892.1|	680.2	0	PREDICTED: uncharacterized protein LOC100267740 [Vitis vinifera]	gi|225458664|ref|XM_002282856.1|	107	1e-19	PREDICTED: Vitis vinifera uncharacterized LOC100267740 (LOC100267740), mRNA	sp|Q70PR7|VINSY_RAUSE	194	5e-49	Vinorine synthase OS=Rauvolfia serpentina GN=ACT PE=1 SV=2	--	--	--	--	--	K15400	2e-20	100	ath:AT5G41040	omega-hydroxypalmitate O-feruloyl transferase [EC:2.3.1.188]	-	-	-
CL4739.Contig1_All	646	1.3858	2.045	2.1206	8.7129	2.0819	0.561382	0.613753	2.65243	0.587182	gi|462421916|gb|EMJ26179.1|	291.6	6e-78	hypothetical protein PRUPE_ppa020679mg [Prunus persica]	gi|470123303|ref|XM_004297619.1|	111	9e-22	PREDICTED: Fragaria vesca subsp. vesca UDP-glycosyltransferase 74B1-like (LOC101294357), mRNA	sp|O48676|U74B1_ARATH	236	8e-63	UDP-glycosyltransferase 74B1 OS=Arabidopsis thaliana GN=UGT74B1 PE=1 SV=1	BS_yojK	54.3	2e-07	COG1819	Glycosyl transferases, related to UDP-glucuronosyltransferase	K13691	2e-65	246	vvi:100249215	pathogen-inducible salicylic acid glucosyltransferase [EC:2.4.1.-]	GO:0008152//metabolic process	GO:0047215//indole-3-acetate beta-glucosyltransferase activity	-
CL5038.Contig1_All	1844	20.8278	19.7015	22.751	56.3471	40.0167	-0.080205	0.12742	1.43583	0.942092	gi|47933890|gb|AAT39511.1|	891.3	0	ferulate 5-hydroxylase [Camptotheca acuminata]	gi|46403210|gb|AY596978.1|	341	2e-90	Centaurium erythraea coniferylalcohol 5-hydroxylase mRNA, complete cds	sp|Q42600|C84A1_ARATH	800	0	Cytochrome P450 84A1 OS=Arabidopsis thaliana GN=CYP84A1 PE=2 SV=1	BH0579	121	5e-27	COG2124	Cytochrome P450	K09755	0	870	vvi:100267863	ferulate-5-hydroxylase [EC:1.14.-.-]	GO:0010224//response to UV-B;GO:0055114//oxidation-reduction process	GO:0046424//ferulate 5-hydroxylase activity;GO:0009055//electron carrier activity;GO:0005506//iron ion binding;GO:0020037//heme binding;GO:0016705//oxidoreductase activity, acting on paired donors, with incorporation or reduction of molecular oxygen	GO:0005783//endoplasmic reticulum
CL5038.Contig2_All	918	0.5851	0.6167	0.8394	3.1143	1.9534	0.0758856	0.520675	2.41215	1.73923	gi|147787265|emb|CAN73481.1|	534.3	1e-150	hypothetical protein VITISV_026695 [Vitis vinifera]	gi|359476647|ref|XM_002272608.2|	244	1e-61	PREDICTED: Vitis vinifera cytochrome P450 84A1-like (LOC100267863), mRNA	sp|Q42600|C84A1_ARATH	491	2e-139	Cytochrome P450 84A1 OS=Arabidopsis thaliana GN=CYP84A1 PE=2 SV=1	BH0579	107	2e-23	COG2124	Cytochrome P450	K09755	3e-151	532	vvi:100267863	ferulate-5-hydroxylase [EC:1.14.-.-]	GO:0000038//very long-chain fatty acid metabolic process;GO:0006633//fatty acid biosynthetic process;GO:0055114//oxidation-reduction process;GO:0010224//response to UV-B;GO:0006891//intra-Golgi vesicle-mediated transport;GO:0006944//cellular membrane fusion;GO:0043069//negative regulation of programmed cell death;GO:0009809//lignin biosynthetic process	GO:0080132//fatty acid alpha-hydroxylase activity;GO:0016705//oxidoreductase activity, acting on paired donors, with incorporation or reduction of molecular oxygen;GO:0009055//electron carrier activity;GO:0020037//heme binding;GO:0046424//ferulate 5-hydroxylase activity;GO:0005506//iron ion binding	GO:0005783//endoplasmic reticulum
CL515.Contig11_All	2705	3.2103	2.721	3.4817	1.156	2.0219	-0.238571	0.117084	-1.47357	-0.666996	gi|225453799|ref|XP_002276053.1|	303.9	9e-81	PREDICTED: cytochrome P450 76C4-like [Vitis vinifera]	gi|359489375|ref|XM_002271384.2|	165	3e-37	PREDICTED: Vitis vinifera cytochrome P450 76C4-like (LOC100264407), mRNA	sp|O64637|C76C2_ARATH	270	2e-72	Cytochrome P450 76C2 OS=Arabidopsis thaliana GN=CYP76C2 PE=2 SV=1	alr4833	98.6	5e-20	COG2124	Cytochrome P450	K05280	2e-61	236	rcu:RCOM_1469920	flavonoid 3'-monooxygenase [EC:1.14.13.21]	-	GO:0046872//metal ion binding;GO:0016491//oxidoreductase activity	-
CL515.Contig4_All	1706	2.1515	1.5487	4.7175	1.7282	3.0483	-0.474285	1.13268	-0.316073	0.502662	gi|225453799|ref|XP_002276053.1|	647.9	0	PREDICTED: cytochrome P450 76C4-like [Vitis vinifera]	gi|359489375|ref|XM_002271384.2|	170	3e-39	PREDICTED: Vitis vinifera cytochrome P450 76C4-like (LOC100264407), mRNA	sp|Q8VWZ7|C76B6_CATRO	512	2e-145	Geraniol 8-hydroxylase OS=Catharanthus roseus GN=CYP76B6 PE=1 SV=1	all3746	120	6e-27	COG2124	Cytochrome P450	K00517	7e-120	429	osa:4348172	[EC:1.14.-.-]	-	GO:0046872//metal ion binding;GO:0016491//oxidoreductase activity	-
CL5160.Contig3_All	1147	4.9173	0.001	0.2986	4.7514	8.286	-12.2637	-4.04158	-0.0495137	0.752809	gi|225464123|ref|XP_002265783.1|	370.9	2e-101	PREDICTED: flavonol 4&apos;-sulfotransferase [Vitis vinifera] >gi|296087962|emb|CBI35245.3| unnamed protein product [Vitis vinifera]	gi|359487161|ref|XM_003633476.1|	97.6	2e-17	PREDICTED: Vitis vinifera sulfotransferase 16-like (LOC100266153), mRNA	sp|Q8L5A7|SOT15_ARATH	300	1e-81	Cytosolic sulfotransferase 15 OS=Arabidopsis thaliana GN=SOT15 PE=1 SV=1	--	--	--	--	--	K11821	3e-74	276	aly:ARALYDRAFT_895283	desulfoglucosinolate sulfotransferase A/B/C [EC:2.8.2.-]	-	GO:0008146//sulfotransferase activity	-
CL5160.Contig4_All	1148	4.757	1.6439	1.2679	3.0351	5.3109	-1.53293	-1.90761	-0.648308	0.158904	gi|225464123|ref|XP_002265783.1|	377.5	2e-103	PREDICTED: flavonol 4&apos;-sulfotransferase [Vitis vinifera] >gi|296087962|emb|CBI35245.3| unnamed protein product [Vitis vinifera]	gi|330318799|gb|HM003368.1|	93.7	4e-16	Camellia sinensis clone U10BcDNA 0859 flavonol 4'-sulfotransferase mRNA, partial cds	sp|Q8L5A7|SOT15_ARATH	309	2e-84	Cytosolic sulfotransferase 15 OS=Arabidopsis thaliana GN=SOT15 PE=1 SV=1	--	--	--	--	--	K11821	6e-76	282	aly:ARALYDRAFT_895283	desulfoglucosinolate sulfotransferase A/B/C [EC:2.8.2.-]	-	GO:0008146//sulfotransferase activity	-
CL5160.Contig7_All	1215	7.8104	2.6406	1.5503	4.6325	3.5422	-1.56453	-2.33285	-0.753605	-1.14075	gi|359474703|ref|XP_002264151.2|	359	9e-98	PREDICTED: sulfotransferase 16-like [Vitis vinifera]	gi|330318799|gb|HM003368.1|	617	1e-173	Camellia sinensis clone U10BcDNA 0859 flavonol 4'-sulfotransferase mRNA, partial cds	sp|Q8L5A7|SOT15_ARATH	290	9e-79	Cytosolic sulfotransferase 15 OS=Arabidopsis thaliana GN=SOT15 PE=1 SV=1	--	--	--	--	--	K11821	3e-75	280	aly:ARALYDRAFT_895283	desulfoglucosinolate sulfotransferase A/B/C [EC:2.8.2.-]	-	GO:0008146//sulfotransferase activity	-
CL5213.Contig6_All	1932	0.278	0.2931	1.1522	1.6647	0.8353	0.0763081	2.05123	2.58211	1.58721	gi|296089090|emb|CBI38793.3|	150.6	9e-35	unnamed protein product [Vitis vinifera]	--	--	--	--	sp|Q9ZUC1|QORL_ARATH	180	2e-45	Quinone oxidoreductase-like protein At1g23740, chloroplastic OS=Arabidopsis thaliana GN=At1g23740 PE=1 SV=2	lin0622	144	7e-34	COG0604	NADPH:quinone reductase and related Zn-dependent oxidoreductases	K00083	3e-12	72	rcu:RCOM_0811350	cinnamyl-alcohol dehydrogenase [EC:1.1.1.195]	GO:0055114//oxidation-reduction process	GO:0003960//NADPH:quinone reductase activity;GO:0008270//zinc ion binding;GO:0000166//nucleotide binding	GO:0044435;GO:0009507//chloroplast
CL5240.Contig2_All	2195	2.1209	0.9028	0.078	3.2155	0.6127	-1.2322	-4.76506	0.600366	-1.79142	gi|225431637|ref|XP_002263124.1|	429.5	1e-118	PREDICTED: gibberellin 3-beta-dioxygenase 4-like [Vitis vinifera]	--	--	--	--	sp|Q05964|FL3H_DIACA	104	2e-22	Naringenin,2-oxoglutarate 3-dioxygenase OS=Dianthus caryophyllus GN=FHT PE=2 SV=1	PA0147	84.3	8e-16	COG3491	Isopenicillin N synthase and related dioxygenases	K04124	1e-25	116	vvi:100265167	gibberellin 3-beta-dioxygenase [EC:1.14.11.15]	GO:0055114//oxidation-reduction process	GO:0016707//gibberellin 3-beta-dioxygenase activity;GO:0016702//oxidoreductase activity, acting on single donors with incorporation of molecular oxygen, incorporation of two atoms of oxygen	-
CL5269.Contig1_All	756	5.8026	7.6139	3.9638	1.6545	2.4906	0.391936	-0.549815	-1.8103	-1.22021	gi|225436321|ref|XP_002270285.1|	235.3	7e-61	PREDICTED: flavanone 7-O-glucoside 2&apos;&apos;-O-beta-L-rhamnosyltransferase [Vitis vinifera]	--	--	--	--	sp|Q8GVE3|FLRT_CITMA	187	7e-48	Flavanone 7-O-glucoside 2''-O-beta-L-rhamnosyltransferase OS=Citrus maxima GN=C12RT1 PE=1 SV=2	BS_yojK	57.8	2e-08	COG1819	Glycosyl transferases, related to UDP-glucuronosyltransferase	K12356	6e-30	129	vvi:100265092	coniferyl-alcohol glucosyltransferase [EC:2.4.1.111]	-	-	-
CL5311.Contig2_All	1093	5.324	3.7987	10.9666	5.64	3.5274	-0.487005	1.04253	0.0831846	-0.593905	gi|225428757|ref|XP_002285054.1|	366.7	3e-100	PREDICTED: probable carboxylesterase 2 [Vitis vinifera]	--	--	--	--	sp|Q9LMA7|CXE1_ARATH	213	1e-55	Probable carboxylesterase 1 OS=Arabidopsis thaliana GN=CXE1 PE=2 SV=1	RSp0232	97.4	4e-20	COG0657	Esterase/lipase	K13258	4e-55	213	gmx:547489	2-hydroxyisoflavanone dehydratase [EC:4.2.1.105]	-	-	-
CL5311.Contig3_All	1135	11.9104	18.9556	27.9107	54.5494	37.9972	0.670402	1.2286	2.19534	1.67367	gi|225428757|ref|XP_002285054.1|	413.3	3e-114	PREDICTED: probable carboxylesterase 2 [Vitis vinifera]	--	--	--	--	sp|Q9FX94|CXE5_ARATH	247	1e-65	Probable carboxylesterase 5 OS=Arabidopsis thaliana GN=CXE5 PE=2 SV=1	Rv1399c	98.2	2e-20	COG0657	Esterase/lipase	K13258	1e-63	241	gmx:547489	2-hydroxyisoflavanone dehydratase [EC:4.2.1.105]	-	-	-
CL5356.Contig2_All	2171	20.2061	15.7778	6.9409	7.7366	15.8176	-0.356895	-1.5416	-1.38502	-0.35326	gi|225470747|ref|XP_002267459.1|	915.2	0	PREDICTED: putative peroxisomal-coenzyme A synthetase-like [Vitis vinifera]	--	--	--	--	sp|Q9SMT7|4CLLA_ARATH	815	0	4-coumarate--CoA ligase-like 10 OS=Arabidopsis thaliana GN=4CLL10 PE=2 SV=1	SPCC1827.03c	457	3e-128	COG0318	Acyl-CoA synthetases (AMP-forming)/AMP-acid ligases II	K01904	1e-57	223	sbi:SORBI_01g016420	4-coumarate--CoA ligase [EC:6.2.1.12]	GO:0015706//nitrate transport;GO:0010214//seed coat development;GO:0010167//response to nitrate;GO:0046482//para-aminobenzoic acid metabolic process;GO:0010030//positive regulation of seed germination;GO:0033611//oxalate catabolic process;GO:0046686//response to cadmium ion;GO:0050832//defense response to fungus	GO:0050203//oxalate-CoA ligase activity;GO:0008756//o-succinylbenzoate-CoA ligase activity;GO:0016208//AMP binding	GO:0005829//cytosol;GO:0005739//mitochondrion;GO:0009506//plasmodesma;GO:0009570//chloroplast stroma;GO:0048046//apoplast
CL5395.Contig1_All	2272	2.4824	3.5718	2.3364	6.6456	3.6701	0.524916	-0.0874483	1.42066	0.564084	gi|225432636|ref|XP_002278244.1|	1076.6	0	PREDICTED: primary amine oxidase [Vitis vinifera] >gi|297737034|emb|CBI26235.3| unnamed protein product [Vitis vinifera]	--	--	--	--	sp|Q43077|AMO_PEA	821	0	Primary amine oxidase OS=Pisum sativum PE=1 SV=1	tynA	311	2e-84	COG3733	Cu2+-containing amine oxidase	K00276	1e-77	289	cme:CMS002C	primary-amine oxidase [EC:1.4.3.21]	GO:0009308//amine metabolic process;GO:0055114//oxidation-reduction process	GO:0008131//primary amine oxidase activity;GO:0005507//copper ion binding;GO:0048038//quinone binding	GO:0009507//chloroplast
CL5395.Contig3_All	1670	0.7505	1.7516	1.3842	2.6749	1.4496	1.22275	0.883128	1.83356	0.949731	gi|225432636|ref|XP_002278244.1|	724.5	0	PREDICTED: primary amine oxidase [Vitis vinifera] >gi|297737034|emb|CBI26235.3| unnamed protein product [Vitis vinifera]	--	--	--	--	sp|Q43077|AMO_PEA	562	2e-160	Primary amine oxidase OS=Pisum sativum PE=1 SV=1	tynA	242	2e-63	COG3733	Cu2+-containing amine oxidase	K00276	1e-59	229	cme:CMS002C	primary-amine oxidase [EC:1.4.3.21]	GO:0009308//amine metabolic process;GO:0055114//oxidation-reduction process	GO:0008131//primary amine oxidase activity;GO:0005507//copper ion binding;GO:0048038//quinone binding	GO:0009507//chloroplast
CL5449.Contig7_All	1060	1.6047	2.4036	1.6962	7.1642	2.1992	0.582893	0.0800027	2.1585	0.454675	gi|359486873|ref|XP_002272822.2|	155.2	1e-36	PREDICTED: shugoshin-1-like [Vitis vinifera] >gi|296085974|emb|CBI31415.3| unnamed protein product [Vitis vinifera]	--	--	--	--	sp|Q68CM3|TCS2_CAMSI	127	1e-29	Probable caffeine synthase 2 OS=Camellia sinensis GN=TCS2 PE=2 SV=1	--	--	--	--	--	K01640	2e-11	68.6	bdi:100839293	hydroxymethylglutaryl-CoA lyase [EC:4.1.3.4]	-	-	GO:0043229//intracellular organelle
CL5578.Contig1_All	1315	1.4978	3.6597	7.3573	1.4947	20.6595	1.28888	2.29633	-0.00298904	3.78589	gi|325551321|gb|ADZ28516.1|	694.5	0	flavonol synthase [Camellia nitidissima]	--	--	--	--	sp|Q07512|FLS_PETHY	551	2e-157	Flavonol synthase/flavanone 3-hydroxylase OS=Petunia hybrida GN=FL PE=2 SV=1	PA4191	108	2e-23	COG3491	Isopenicillin N synthase and related dioxygenases	K05278	8e-147	518	vvi:100249002	flavonol synthase [EC:1.14.11.23]	-	-	-
CL5578.Contig2_All	1207	0.8901	1.1727	5.2491	3.0348	8.9141	0.397795	2.56003	1.76956	3.32405	gi|325551321|gb|ADZ28516.1|	645.6	0	flavonol synthase [Camellia nitidissima]	--	--	--	--	sp|Q07512|FLS_PETHY	553	7e-158	Flavonol synthase/flavanone 3-hydroxylase OS=Petunia hybrida GN=FL PE=2 SV=1	PA4191	115	2e-25	COG3491	Isopenicillin N synthase and related dioxygenases	K05278	1e-148	524	vvi:100249002	flavonol synthase [EC:1.14.11.23]	-	-	-
CL5585.Contig1_All	2045	7.1358	3.5991	2.8051	13.8927	5.042	-0.987439	-1.34702	0.96118	-0.501079	gi|222093457|gb|ACM43505.1|	880.2	0	polyphenoloxidase [Camellia nitidissima]	--	--	--	--	sp|P43309|PPO_MALDO	748	0	Polyphenol oxidase, chloroplastic OS=Malus domestica PE=2 SV=1	--	--	--	--	--	K00422	0	664	vvi:100256583	polyphenol oxidase [EC:1.10.3.1]	GO:0046148//pigment biosynthetic process;GO:0055114//oxidation-reduction process	GO:0046872//metal ion binding;GO:0004097//catechol oxidase activity	-
CL5585.Contig2_All	585	0.153	0.001	0.1464	5.0398	0.3065	-7.25739	-0.0636161	5.04176	1.00236	gi|222093457|gb|ACM43505.1|	409.5	1e-113	polyphenoloxidase [Camellia nitidissima]	--	--	--	--	sp|P43309|PPO_MALDO	334	2e-92	Polyphenol oxidase, chloroplastic OS=Malus domestica PE=2 SV=1	--	--	--	--	--	K00422	5e-74	275	vvi:100256583	polyphenol oxidase [EC:1.10.3.1]	GO:0046148//pigment biosynthetic process;GO:0055114//oxidation-reduction process	GO:0046872//metal ion binding;GO:0004097//catechol oxidase activity	-
CL5703.Contig3_All	6363	0.4784	1.0084	1.0899	0.674	0.6623	1.07578	1.18791	0.494531	0.469267	gi|462407028|gb|EMJ12492.1|	371.7	9e-101	hypothetical protein PRUPE_ppa002116mg [Prunus persica]	--	--	--	--	sp|Q43077|AMO_PEA	140	9e-33	Primary amine oxidase OS=Pisum sativum PE=1 SV=1	mll6250	291	1e-77	COG3733	Cu2+-containing amine oxidase	K00276	0	895	vvi:100267280	primary-amine oxidase [EC:1.4.3.21]	GO:0009308//amine metabolic process;GO:0055114//oxidation-reduction process	GO:0008131//primary amine oxidase activity;GO:0005507//copper ion binding;GO:0048038//quinone binding	GO:0005777//peroxisome;GO:0009507//chloroplast
CL5752.Contig1_All	339	8.9789	8.0723	6.8191	13.9678	20.3654	-0.153559	-0.396957	0.637494	1.18151	gi|224127430|ref|XP_002320072.1|	202.2	2e-51	cytochrome P450 [Populus trichocarpa] >gi|222860845|gb|EEE98387.1| cytochrome P450 [Populus trichocarpa]	gi|225453788|ref|XM_002270637.1|	222	2e-55	PREDICTED: Vitis vinifera cytochrome P450 704C1-like (LOC100262525), mRNA	sp|Q50EK3|C04C1_PINTA	121	1e-28	Cytochrome P450 704C1 OS=Pinus taeda GN=CYP704C1 PE=2 SV=1	--	--	--	--	--	K13407	2e-16	82	rcu:RCOM_0992750	cytochrome P450, family 94, subfamily A, polypeptide 1 (fatty acid omega-hydroxylase) [EC:1.14.-.-]	GO:0055114//oxidation-reduction process	GO:0020037//heme binding;GO:0005506//iron ion binding;GO:0009055//electron carrier activity;GO:0070330//aromatase activity	-
CL5752.Contig2_All	2127	257.801	210.064	290.586	715.445	440.8	-0.295431	0.172705	1.47258	0.773867	gi|224127430|ref|XP_002320072.1|	777.7	0	cytochrome P450 [Populus trichocarpa] >gi|222860845|gb|EEE98387.1| cytochrome P450 [Populus trichocarpa]	gi|359489499|ref|XM_002270558.2|	276	9e-71	PREDICTED: Vitis vinifera cytochrome P450 704C1-like (LOC100245370), mRNA	sp|Q50EK3|C04C1_PINTA	500	1e-141	Cytochrome P450 704C1 OS=Pinus taeda GN=CYP704C1 PE=2 SV=1	BH0579	135	4e-31	COG2124	Cytochrome P450	K00517	4e-95	347	ath:AT3G56630	[EC:1.14.-.-]	GO:0055114//oxidation-reduction process	GO:0020037//heme binding;GO:0016705//oxidoreductase activity, acting on paired donors, with incorporation or reduction of molecular oxygen;GO:0004497//monooxygenase activity;GO:0005506//iron ion binding;GO:0009055//electron carrier activity	-
CL5978.Contig1_All	803	0.5574	0.1175	0.2132	6.7868	0.8933	-2.24605	-1.38651	3.60595	0.680432	gi|147770378|emb|CAN78155.1|	326.2	3e-88	hypothetical protein VITISV_032623 [Vitis vinifera]	gi|356510452|ref|XM_003523904.1|	91.7	1e-15	PREDICTED: Glycine max uncharacterized protein LOC100792511 (LOC100792511), mRNA	sp|Q9SND9|Y3028_ARATH	140	8e-34	Uncharacterized acetyltransferase At3g50280 OS=Arabidopsis thaliana GN=At3g50280 PE=1 SV=1	--	--	--	--	--	K13065	7e-22	102	vvi:100265530	shikimate O-hydroxycinnamoyltransferase [EC:2.3.1.133]	-	GO:0016740//transferase activity	-
CL5978.Contig4_All	1469	16.8812	30.7689	30.89	8.6361	8.3618	0.866055	0.871722	-0.966966	-1.01353	gi|359492019|ref|XP_002284916.2|	609.8	4e-173	PREDICTED: uncharacterized acetyltransferase At3g50280-like [Vitis vinifera]	gi|356510452|ref|XM_003523904.1|	91.7	2e-15	PREDICTED: Glycine max uncharacterized protein LOC100792511 (LOC100792511), mRNA	sp|Q9SND9|Y3028_ARATH	244	1e-64	Uncharacterized acetyltransferase At3g50280 OS=Arabidopsis thaliana GN=At3g50280 PE=1 SV=1	--	--	--	--	--	K13065	1e-31	136	vvi:100265530	shikimate O-hydroxycinnamoyltransferase [EC:2.3.1.133]	-	GO:0016740//transferase activity	-
CL6050.Contig1_All	252	0.001	5.6168	1.0193	5.3179	0.3558	12.4555	9.99336	12.3766	8.47492	--	--	--	--	gi|429503487|gb|JX647692.1|	58	4e-06	Camellia sinensis caffeine synthase 3 (TCS3) pseudogene, complete sequence	--	--	--	--	--	--	--	--	--	--	--	--	--	--	-	-	-
CL6118.Contig5_All	2884	0.4656	0.1636	0.0594	1.6418	0.7461	-1.50892	-2.97056	1.81812	0.680278	gi|359488343|ref|XP_002283020.2|	468.4	3e-130	PREDICTED: bifunctional dihydroflavonol 4-reductase/flavanone 4-reductase-like [Vitis vinifera]	gi|359488342|ref|XM_002282984.2|	254	5e-64	PREDICTED: Vitis vinifera bifunctional dihydroflavonol 4-reductase/flavanone 4-reductase-like (LOC100241301), mRNA	sp|Q9SV30|GATA8_ARATH	244	2e-64	GATA transcription factor 8 OS=Arabidopsis thaliana GN=GATA8 PE=2 SV=1	YMR136w	56.2	3e-07	COG5641	GATA Zn-finger-containing transcription factor	K09753	2e-34	146	vvi:100251623	cinnamoyl-CoA reductase [EC:1.2.1.44]	GO:0055114//oxidation-reduction process;GO:0006355//regulation of transcription, DNA-dependent;GO:0006694//steroid biosynthetic process	GO:0003677//DNA binding;GO:0003854//3-beta-hydroxy-delta5-steroid dehydrogenase activity;GO:0000166//nucleotide binding	-
CL6172.Contig4_All	1671	0.9644	0.8471	1.4347	1.7644	3.917	-0.187099	0.573046	0.871474	2.02205	gi|462424249|gb|EMJ28512.1|	593.2	4e-168	hypothetical protein PRUPE_ppa016513mg, partial [Prunus persica]	gi|356540653|ref|XM_003538753.1|	65.9	1e-07	PREDICTED: Glycine max isoflavone 2'-hydroxylase-like (LOC100804509), mRNA	sp|P93147|C81E1_GLYEC	470	1e-132	Isoflavone 2'-hydroxylase OS=Glycyrrhiza echinata GN=CYP81E1 PE=1 SV=2	BH0579	141	3e-33	COG2124	Cytochrome P450	K00517	1e-131	468	ath:AT4G37320	[EC:1.14.-.-]	-	GO:0046872//metal ion binding;GO:0016705//oxidoreductase activity, acting on paired donors, with incorporation or reduction of molecular oxygen;GO:0004497//monooxygenase activity	-
CL6172.Contig8_All	1670	1.7691	1.5256	1.0766	1.3374	6.6574	-0.213639	-0.716533	-0.403585	1.91194	gi|462424249|gb|EMJ28512.1|	591.3	1e-167	hypothetical protein PRUPE_ppa016513mg, partial [Prunus persica]	--	--	--	--	sp|P93147|C81E1_GLYEC	455	4e-128	Isoflavone 2'-hydroxylase OS=Glycyrrhiza echinata GN=CYP81E1 PE=1 SV=2	BH0579	141	3e-33	COG2124	Cytochrome P450	K00517	2e-131	467	ath:AT4G37360	[EC:1.14.-.-]	-	GO:0016491//oxidoreductase activity;GO:0005488//binding	-
CL6172.Contig9_All	1602	2.6265	2.0027	7.3753	3.123	1.5111	-0.391195	1.48956	0.249791	-0.797542	gi|462424249|gb|EMJ28512.1|	587.4	2e-166	hypothetical protein PRUPE_ppa016513mg, partial [Prunus persica]	gi|470113049|ref|XM_004292692.1|	69.9	8e-09	PREDICTED: Fragaria vesca subsp. vesca isoflavone 2'-hydroxylase-like (LOC101314725), mRNA	sp|P93147|C81E1_GLYEC	482	2e-136	Isoflavone 2'-hydroxylase OS=Glycyrrhiza echinata GN=CYP81E1 PE=1 SV=2	BH0579	129	1e-29	COG2124	Cytochrome P450	K00517	2e-134	478	ath:AT4G37320	[EC:1.14.-.-]	-	GO:0016491//oxidoreductase activity;GO:0005488//binding	-
CL6201.Contig1_All	855	3.2459	4.6353	13.7189	13.4796	7.3406	0.514044	2.07947	2.05409	1.17728	gi|375273923|gb|AFA43815.1|	58.9	1e-07	ABCG/PDR subfamily ABC transporter [Petunia axillaris]	gi|375273924|gb|JQ292813.1|	305	4e-80	Petunia x hybrida ABCG/PDR subfamily ABC protein (PDR1) mRNA, complete cds	sp|Q8GU89|PDR4_ORYSJ	284	5e-77	Pleiotropic drug resistance protein 4 OS=Oryza sativa subsp. japonica GN=PDR4 PE=2 SV=1	SPCC18B5.01c_3	63.9	3e-10	COG0842	ABC-type multidrug transport system, permease component	K01592	2e-14	78.2	mtr:MTR_7g098730	tyrosine decarboxylase [EC:4.1.1.25]	GO:0006200//ATP catabolic process	GO:0015439//heme-transporting ATPase activity;GO:0015416//organic phosphonate transmembrane-transporting ATPase activity;GO:0008559//xenobiotic-transporting ATPase activity;GO:0005524//ATP binding;GO:0015417//polyamine-transporting ATPase activity	GO:0016020//membrane
CL6275.Contig3_All	1690	1.4833	1.3959	0.9626	9.1985	3.1302	-0.0876148	-0.623802	2.63259	1.07744	gi|462412767|gb|EMJ17816.1|	524.6	2e-147	hypothetical protein PRUPE_ppa027121mg [Prunus persica]	--	--	--	--	sp|Q9LSY6|U71B6_ARATH	205	6e-53	UDP-glycosyltransferase 71B6 OS=Arabidopsis thaliana GN=UGT71B6 PE=1 SV=1	BS_yojK	54.3	6e-07	COG1819	Glycosyl transferases, related to UDP-glucuronosyltransferase	K12356	2e-53	208	vvi:100265092	coniferyl-alcohol glucosyltransferase [EC:2.4.1.111]	-	GO:0016757//transferase activity, transferring glycosyl groups	-
CL6275.Contig4_All	1718	4.6378	6.7009	7.7245	10.2966	11.7425	0.530914	0.736001	1.15066	1.34023	gi|462412767|gb|EMJ17816.1|	554.3	2e-156	hypothetical protein PRUPE_ppa027121mg [Prunus persica]	--	--	--	--	sp|Q40287|UFOG5_MANES	208	9e-54	Anthocyanidin 3-O-glucosyltransferase 5 OS=Manihot esculenta GN=GT5 PE=2 SV=1	BS_yojK	57	1e-07	COG1819	Glycosyl transferases, related to UDP-glucuronosyltransferase	K08237	2e-53	208	ath:AT4G01070	hydroquinone glucosyltransferase [EC:2.4.1.218]	-	GO:0016757//transferase activity, transferring glycosyl groups	-
CL632.Contig1_All	1319	16.0182	3.0047	1.1035	39.8954	9.5167	-2.41442	-3.85955	1.31651	-0.751179	gi|225445746|ref|XP_002271549.1|	496.5	4e-139	PREDICTED: bifunctional dihydroflavonol 4-reductase/flavanone 4-reductase-like [Vitis vinifera]	gi|225445745|ref|XM_002271513.1|	402	1e-109	PREDICTED: Vitis vinifera bifunctional dihydroflavonol 4-reductase/flavanone 4-reductase-like (LOC100251994), mRNA	sp|Q9S9N9|CCR1_ARATH	142	3e-34	Cinnamoyl-CoA reductase 1 OS=Arabidopsis thaliana GN=CCR1 PE=1 SV=1	L161121	58.5	2e-08	COG0451	Nucleoside-diphosphate-sugar epimerases	K09753	2e-41	168	sbi:SORBI_07g021680	cinnamoyl-CoA reductase [EC:1.2.1.44]	GO:0009813//flavonoid biosynthetic process;GO:0009744//response to sucrose stimulus;GO:0010224//response to UV-B;GO:0009809//lignin biosynthetic process;GO:0055114//oxidation-reduction process;GO:0080167//response to karrikin	GO:0016621//cinnamoyl-CoA reductase activity;GO:0045552//dihydrokaempferol 4-reductase activity;GO:0050662//coenzyme binding;GO:0000166//nucleotide binding	GO:0005634//nucleus
CL632.Contig2_All	1657	21.9896	2.2779	0.3617	58.0153	11.9043	-3.27105	-5.92588	1.39961	-0.885339	gi|462419766|gb|EMJ24029.1|	500	5e-140	hypothetical protein PRUPE_ppa008797mg [Prunus persica] >gi|462419768|gb|EMJ24031.1| hypothetical protein PRUPE_ppa008797mg [Prunus persica]	gi|225445745|ref|XM_002271513.1|	418	1e-114	PREDICTED: Vitis vinifera bifunctional dihydroflavonol 4-reductase/flavanone 4-reductase-like (LOC100251994), mRNA	sp|Q9S9N9|CCR1_ARATH	143	3e-34	Cinnamoyl-CoA reductase 1 OS=Arabidopsis thaliana GN=CCR1 PE=1 SV=1	L161121	57.8	6e-08	COG0451	Nucleoside-diphosphate-sugar epimerases	K09753	2e-41	168	sbi:SORBI_07g021680	cinnamoyl-CoA reductase [EC:1.2.1.44]	GO:0009813//flavonoid biosynthetic process;GO:0009744//response to sucrose stimulus;GO:0010224//response to UV-B;GO:0009809//lignin biosynthetic process;GO:0055114//oxidation-reduction process;GO:0080167//response to karrikin	GO:0016621//cinnamoyl-CoA reductase activity;GO:0045552//dihydrokaempferol 4-reductase activity;GO:0050662//coenzyme binding;GO:0000166//nucleotide binding	GO:0005634//nucleus
CL6400.Contig1_All	2491	1.4016	0.4546	0.2062	0.4663	0.3599	-1.62441	-2.76496	-1.58774	-1.96141	gi|449432900|ref|XP_004134236.1|	451.8	2e-125	PREDICTED: acetate/butyrate--CoA ligase AAE7, peroxisomal-like [Cucumis sativus] >gi|449503854|ref|XP_004162208.1| PREDICTED: acetate/butyrate--CoA ligase AAE7, peroxisomal-like [Cucumis sativus]	gi|359477224|ref|XM_002276398.2|	490	1e-135	PREDICTED: Vitis vinifera medium-chain-fatty-acid--CoA ligase-like (LOC100244843), mRNA	sp|Q8VZF1|AEE7_ARATH	501	6e-142	Acetate/butyrate--CoA ligase AAE7, peroxisomal OS=Arabidopsis thaliana GN=AAE7 PE=1 SV=1	DR0336	252	2e-66	COG0318	Acyl-CoA synthetases (AMP-forming)/AMP-acid ligases II	K00666	2e-92	338	sbi:SORBI_10g012080	fatty-acyl-CoA synthase [EC:6.2.1.-]	GO:0019605//butyrate metabolic process;GO:0006083//acetate metabolic process;GO:0006097//glyoxylate cycle	GO:0016208//AMP binding;GO:0047760//butyrate-CoA ligase activity;GO:0003987//acetate-CoA ligase activity;GO:0008756//o-succinylbenzoate-CoA ligase activity	GO:0005777//peroxisome;GO:0005739//mitochondrion
CL6400.Contig2_All	1968	3.8667	1.2946	1.6097	1.6797	1.8679	-1.5786	-1.26431	-1.2029	-1.04969	gi|225431902|ref|XP_002276533.1|	1006.9	0	PREDICTED: medium-chain-fatty-acid--CoA ligase [Vitis vinifera]	gi|359477224|ref|XM_002276398.2|	710	0	PREDICTED: Vitis vinifera medium-chain-fatty-acid--CoA ligase-like (LOC100244843), mRNA	sp|Q8VZF1|AEE7_ARATH	920	0	Acetate/butyrate--CoA ligase AAE7, peroxisomal OS=Arabidopsis thaliana GN=AAE7 PE=1 SV=1	DR0336	351	2e-96	COG0318	Acyl-CoA synthetases (AMP-forming)/AMP-acid ligases II	K00666	5e-155	546	sbi:SORBI_10g012080	fatty-acyl-CoA synthase [EC:6.2.1.-]	GO:0006083//acetate metabolic process;GO:0006097//glyoxylate cycle	GO:0003987//acetate-CoA ligase activity;GO:0008756//o-succinylbenzoate-CoA ligase activity	GO:0005777//peroxisome
CL6400.Contig5_All	2078	4.5237	4.4048	5.4387	10.2756	10.9163	-0.0384267	0.265759	1.18365	1.27091	gi|225431902|ref|XP_002276533.1|	1017.7	0	PREDICTED: medium-chain-fatty-acid--CoA ligase [Vitis vinifera]	gi|225431901|ref|XM_002276497.1|	787	0	PREDICTED: Vitis vinifera medium-chain-fatty-acid--CoA ligase-like (LOC100267152), mRNA	sp|Q8VZF1|AEE7_ARATH	902	0	Acetate/butyrate--CoA ligase AAE7, peroxisomal OS=Arabidopsis thaliana GN=AAE7 PE=1 SV=1	DR0336	357	3e-98	COG0318	Acyl-CoA synthetases (AMP-forming)/AMP-acid ligases II	K00666	1e-154	545	sbi:SORBI_10g012080	fatty-acyl-CoA synthase [EC:6.2.1.-]	GO:0006083//acetate metabolic process;GO:0006097//glyoxylate cycle	GO:0003987//acetate-CoA ligase activity;GO:0008756//o-succinylbenzoate-CoA ligase activity	GO:0005777//peroxisome
CL6435.Contig2_All	1959	4.5243	1.3006	1.8356	1.1857	0.9154	-1.79852	-1.30144	-1.93196	-2.30522	gi|224123398|ref|XP_002330305.1|	159.1	2e-37	cytochrome P450 [Populus trichocarpa] >gi|222871340|gb|EEF08471.1| cytochrome P450 [Populus trichocarpa]	gi|224123397|ref|XM_002330269.1|	131	3e-27	Populus trichocarpa cytochrome P450 (CYP82C14P), mRNA	sp|Q9SZ46|C82C4_ARATH	276	2e-74	Cytochrome P450 82C4 OS=Arabidopsis thaliana GN=CYP82C4 PE=2 SV=1	BH0579	115	2e-25	COG2124	Cytochrome P450	K00517	7e-74	276	ath:AT4G31940	[EC:1.14.-.-]	GO:0055114//oxidation-reduction process	GO:0020037//heme binding;GO:0016705//oxidoreductase activity, acting on paired donors, with incorporation or reduction of molecular oxygen;GO:0004497//monooxygenase activity;GO:0005506//iron ion binding;GO:0009055//electron carrier activity	-
CL6435.Contig3_All	1342	16.0105	6.0471	8.6128	3.6615	4.8772	-1.4047	-0.894464	-2.12851	-1.71489	gi|224123398|ref|XP_002330305.1|	491.5	1e-137	cytochrome P450 [Populus trichocarpa] >gi|222871340|gb|EEF08471.1| cytochrome P450 [Populus trichocarpa]	gi|224123397|ref|XM_002330269.1|	131	2e-27	Populus trichocarpa cytochrome P450 (CYP82C14P), mRNA	sp|Q9SZ46|C82C4_ARATH	382	2e-106	Cytochrome P450 82C4 OS=Arabidopsis thaliana GN=CYP82C4 PE=2 SV=1	alr1450	130	4e-30	COG2124	Cytochrome P450	K00517	5e-106	382	ath:AT4G31940	[EC:1.14.-.-]	GO:0055114//oxidation-reduction process	GO:0020037//heme binding;GO:0016705//oxidoreductase activity, acting on paired donors, with incorporation or reduction of molecular oxygen;GO:0004497//monooxygenase activity;GO:0005506//iron ion binding;GO:0009055//electron carrier activity	-
CL6480.Contig39_All	2784	0.1286	0.1356	0.0923	0.4493	0.8051	0.0764665	-0.478488	1.80479	2.64628	gi|356536703|ref|XP_003536875.1|	68.9	5e-10	PREDICTED: LOW QUALITY PROTEIN: kynurenine--oxoglutarate transaminase 1-like [Glycine max]	gi|470129122|ref|XM_004300429.1|	147	7e-32	PREDICTED: Fragaria vesca subsp. vesca kynurenine--oxoglutarate transaminase-like (LOC101306636), mRNA	sp|Q9SIE1|PAT_ARATH	59.3	1e-08	Bifunctional aspartate aminotransferase and glutamate/aspartate-prephenate aminotransferase OS=Arabidopsis thaliana GN=PAT PE=1 SV=2	Rv0858c	102	7e-28	COG0436	Aspartate/tyrosine/aromatic aminotransferase	K15849	1e-11	70.9	vcn:VOLCADRAFT_103084	bifunctional aspartate aminotransferase and glutamate/aspartate-prephenate aminotransferase [EC:2.6.1.1 2.6.1.78 2.6.1.79]	GO:0009058//biosynthetic process	GO:0080130//L-phenylalanine:2-oxoglutarate aminotransferase activity;GO:0030170//pyridoxal phosphate binding;GO:0004069//L-aspartate:2-oxoglutarate aminotransferase activity	-
CL6779.Contig1_All	624	7.6039	7.2586	8.2325	10.3086	44.3993	-0.0670482	0.114591	0.439037	2.54573	gi|470118050|ref|XP_004295156.1|	187.6	1e-46	PREDICTED: peroxidase 15-like [Fragaria vesca subsp. vesca]	gi|470118049|ref|XM_004295108.1|	105	5e-20	PREDICTED: Fragaria vesca subsp. vesca peroxidase 15-like (LOC101306995), mRNA	sp|Q9LEH3|PER15_IPOBA	186	9e-48	Peroxidase 15 OS=Ipomoea batatas GN=pod PE=1 SV=1	--	--	--	--	--	K00430	7e-47	184	vvi:100265513	peroxidase [EC:1.11.1.7]	-	GO:0016491//oxidoreductase activity;GO:0005488//binding	-
CL6779.Contig2_All	1851	4.4013	3.4156	2.7753	4.1509	17.0021	-0.365791	-0.665286	-0.0845055	1.94971	gi|470118050|ref|XP_004295156.1|	73.2	1e-11	PREDICTED: peroxidase 15-like [Fragaria vesca subsp. vesca]	gi|470118049|ref|XM_004295108.1|	105	2e-19	PREDICTED: Fragaria vesca subsp. vesca peroxidase 15-like (LOC101306995), mRNA	sp|Q9LEH3|PER15_IPOBA	187	2e-47	Peroxidase 15 OS=Ipomoea batatas GN=pod PE=1 SV=1	--	--	--	--	--	K00430	2e-46	185	vvi:100265513	peroxidase [EC:1.11.1.7]	-	GO:0016491//oxidoreductase activity;GO:0005488//binding	-
CL6779.Contig3_All	1666	3.5466	2.9453	2.4668	3.3785	15.6072	-0.268022	-0.523796	-0.0700538	2.1377	gi|462402484|gb|EMJ08041.1|	174.5	5e-42	hypothetical protein PRUPE_ppa027053mg [Prunus persica]	gi|470118049|ref|XM_004295108.1|	105	1e-19	PREDICTED: Fragaria vesca subsp. vesca peroxidase 15-like (LOC101306995), mRNA	sp|Q9LEH3|PER15_IPOBA	236	2e-62	Peroxidase 15 OS=Ipomoea batatas GN=pod PE=1 SV=1	--	--	--	--	--	K00430	6e-62	236	rcu:RCOM_0504470	peroxidase [EC:1.11.1.7]	-	GO:0016491//oxidoreductase activity;GO:0005488//binding	-
CL6779.Contig4_All	1585	17.7921	11.4306	9.3991	13.0207	43.5576	-0.638336	-0.920642	-0.45043	1.29169	gi|462402484|gb|EMJ08041.1|	187.6	5e-46	hypothetical protein PRUPE_ppa027053mg [Prunus persica]	gi|470118049|ref|XM_004295108.1|	105	1e-19	PREDICTED: Fragaria vesca subsp. vesca peroxidase 15-like (LOC101306995), mRNA	sp|P11965|PERX_TOBAC	227	2e-59	Lignin-forming anionic peroxidase OS=Nicotiana tabacum PE=2 SV=1	--	--	--	--	--	K00430	5e-61	233	vvi:100265513	peroxidase [EC:1.11.1.7]	GO:0055114//oxidation-reduction process;GO:0006979//response to oxidative stress	GO:0020037//heme binding;GO:0046872//metal ion binding;GO:0004601//peroxidase activity	-
CL6779.Contig5_All	1400	9.0804	8.223	5.6263	9.1256	35.3519	-0.143091	-0.690569	0.00716357	1.96096	gi|462402484|gb|EMJ08041.1|	423.7	3e-117	hypothetical protein PRUPE_ppa027053mg [Prunus persica]	gi|470118049|ref|XM_004295108.1|	105	1e-19	PREDICTED: Fragaria vesca subsp. vesca peroxidase 15-like (LOC101306995), mRNA	sp|P11965|PERX_TOBAC	388	5e-108	Lignin-forming anionic peroxidase OS=Nicotiana tabacum PE=2 SV=1	--	--	--	--	--	K00430	7e-115	412	vvi:100265513	peroxidase [EC:1.11.1.7]	-	GO:0016491//oxidoreductase activity;GO:0005488//binding	-
CL6790.Contig3_All	1692	3.0688	1.9519	0.4048	2.3761	2.5436	-0.652795	-2.92239	-0.369079	-0.270803	--	--	--	--	gi|429503487|gb|JX647692.1|	63.9	5e-07	Camellia sinensis caffeine synthase 3 (TCS3) pseudogene, complete sequence	--	--	--	--	--	--	--	--	--	--	--	--	--	--	-	-	-
CL6871.Contig1_All	679	3.0325	5.6979	10.718	2.3684	2.1128	0.909923	1.82146	-0.356595	-0.521351	gi|255559641|ref|XP_002520840.1|	142.9	4e-33	DNA binding protein, putative [Ricinus communis] >gi|223539971|gb|EEF41549.1| DNA binding protein, putative [Ricinus communis]	gi|429503488|gb|JX647693.1|	101	9e-19	Camellia sinensis caffeine synthase 4 (TCS4) gene, complete cds	--	--	--	--	--	--	--	--	--	K10802	8e-07	52	gmx:100305961	high mobility group protein B1	-	-	-
CL7022.Contig1_All	1195	6.9672	0.7107	0.1433	26.765	9.5288	-3.29327	-5.60347	1.9417	0.451716	gi|1345787|sp|P48387.1|CHS2_CAMSI	731.5	0	RecName: Full=Chalcone synthase 2; AltName: Full=Naringenin-chalcone synthase 2 >gi|567937|dbj|BAA05641.1| chalcone synthase [Camellia sinensis] >gi|469954127|gb|AGI02995.1| chalcone synthase [Camellia sinensis]	gi|469954126|gb|KC357708.1|	1610	0	Camellia sinensis cultivar Longjing43 chalcone synthase (CHS2) mRNA, complete cds	sp|P48387|CHS2_CAMSI	731	0	Chalcone synthase 2 OS=Camellia sinensis GN=CHS2 PE=2 SV=1	Rv1665	129	8e-30	COG3424	Predicted naringenin-chalcone synthase	K00660	0	701	vvi:100258106	chalcone synthase [EC:2.3.1.74]	GO:0009058//biosynthetic process	GO:0016747//transferase activity, transferring acyl groups other than amino-acyl groups	-
CL7022.Contig2_All	1432	44.7002	7.578	1.136	170.011	81.3959	-2.56039	-5.29825	1.92727	0.864675	gi|378749114|gb|AFC37244.1|	769.6	0	chalcone synthase 3 [Camellia chekiangoleosa]	gi|567938|dbj|D26595.1|CMEVEG41C	2127	0	Camellia sinensis CHS3 mRNA for chalcone synthase, complete cds, clone: VEG41	sp|P48388|CHS3_CAMSI	767	0	Chalcone synthase 3 OS=Camellia sinensis GN=CHS3 PE=2 SV=1	Rv1372	139	1e-32	COG3424	Predicted naringenin-chalcone synthase	K00660	0	728	vvi:100258106	chalcone synthase [EC:2.3.1.74]	GO:0009058//biosynthetic process	GO:0016747//transferase activity, transferring acyl groups other than amino-acyl groups	-
CL7022.Contig3_All	660	213.64	34.4565	4.1512	903.431	393.149	-2.63233	-5.68551	2.08023	0.879892	gi|1345792|sp|P48388.1|CHS3_CAMSI	384	1e-105	RecName: Full=Chalcone synthase 3; AltName: Full=Naringenin-chalcone synthase 3 >gi|567939|dbj|BAA05642.1| chalcone synthase [Camellia sinensis]	gi|567938|dbj|D26595.1|CMEVEG41C	1292	0	Camellia sinensis CHS3 mRNA for chalcone synthase, complete cds, clone: VEG41	sp|P48388|CHS3_CAMSI	384	3e-107	Chalcone synthase 3 OS=Camellia sinensis GN=CHS3 PE=2 SV=1	DRA0326	56.2	4e-08	COG3424	Predicted naringenin-chalcone synthase	K00660	3e-99	358	pop:POPTR_554829	chalcone synthase [EC:2.3.1.74]	GO:0009058//biosynthetic process	GO:0016747//transferase activity, transferring acyl groups other than amino-acyl groups	-
CL7022.Contig4_All	1613	139.422	24.161	5.4672	509.684	119.9	-2.52871	-4.67251	1.87014	-0.217631	gi|1345787|sp|P48387.1|CHS2_CAMSI	740.7	0	RecName: Full=Chalcone synthase 2; AltName: Full=Naringenin-chalcone synthase 2 >gi|567937|dbj|BAA05641.1| chalcone synthase [Camellia sinensis] >gi|469954127|gb|AGI02995.1| chalcone synthase [Camellia sinensis]	gi|567936|dbj|D26594.1|CMEVEG37B	2307	0	Camellia sinensis CHS2 mRNA for chalcone synthase, complete cds, clone: VEG37	sp|P48387|CHS2_CAMSI	740	0	Chalcone synthase 2 OS=Camellia sinensis GN=CHS2 PE=2 SV=1	Rv1665	128	3e-29	COG3424	Predicted naringenin-chalcone synthase	K00660	0	702	vvi:100258106	chalcone synthase [EC:2.3.1.74]	GO:0009058//biosynthetic process	GO:0016747//transferase activity, transferring acyl groups other than amino-acyl groups	-
CL7022.Contig5_All	1481	45.6392	7.1998	1.6765	169.755	53.7601	-2.66424	-4.76675	1.89511	0.236262	gi|378749114|gb|AFC37244.1|	763.5	0	chalcone synthase 3 [Camellia chekiangoleosa]	gi|567938|dbj|D26595.1|CMEVEG41C	1842	0	Camellia sinensis CHS3 mRNA for chalcone synthase, complete cds, clone: VEG41	sp|P48388|CHS3_CAMSI	761	0	Chalcone synthase 3 OS=Camellia sinensis GN=CHS3 PE=2 SV=1	Rv1372	141	3e-33	COG3424	Predicted naringenin-chalcone synthase	K00660	0	733	vvi:100258106	chalcone synthase [EC:2.3.1.74]	GO:0009058//biosynthetic process	GO:0016747//transferase activity, transferring acyl groups other than amino-acyl groups	-
CL7022.Contig6_All	1487	230.707	47.8475	21.7068	863.914	398.619	-2.26955	-3.40984	1.90483	0.78895	gi|1345785|sp|P48386.1|CHS1_CAMSI	777.3	0	RecName: Full=Chalcone synthase 1; AltName: Full=Naringenin-chalcone synthase 1 >gi|567935|dbj|BAA05640.1| chalcone synthase [Camellia sinensis] >gi|469954121|gb|AGI02992.1| chalcone synthase [Camellia sinensis]	gi|567934|dbj|D26593.1|CMEVEG13A	2718	0	Camellia sinensis CHS1 mRNA for chalcone synthase, complete cds, clone: VEG13	sp|P48386|CHS1_CAMSI	777	0	Chalcone synthase 1 OS=Camellia sinensis GN=CHS1 PE=2 SV=1	Rv1372	140	4e-33	COG3424	Predicted naringenin-chalcone synthase	K00660	0	736	vvi:100258106	chalcone synthase [EC:2.3.1.74]	GO:0009058//biosynthetic process	GO:0016747//transferase activity, transferring acyl groups other than amino-acyl groups	-
CL71.Contig11_All	1741	0.4114	0.9214	0.7377	2.6684	1.339	1.16329	0.842492	2.69736	1.70254	gi|255583255|ref|XP_002532392.1|	584.7	1e-165	UDP-glucosyltransferase, putative [Ricinus communis] >gi|223527916|gb|EEF30004.1| UDP-glucosyltransferase, putative [Ricinus communis]	gi|147855976|emb|AM445458.2|	107	4e-20	Vitis vinifera contig VV78X023869.5, whole genome shotgun sequence	sp|Q940V3|U91A1_ARATH	501	5e-142	UDP-glycosyltransferase 91A1 OS=Arabidopsis thaliana GN=UGT91A1 PE=2 SV=1	BS_yojK	51.2	6e-06	COG1819	Glycosyl transferases, related to UDP-glucuronosyltransferase	K13496	3e-37	154	aly:ARALYDRAFT_902799	UDP-glucosyl transferase 73C [EC:2.4.1.-]	-	GO:0016758//transferase activity, transferring hexosyl groups	-
CL71.Contig17_All	1868	6.2304	9.2948	13.5669	4.2566	3.9359	0.577099	1.12269	-0.549623	-0.662631	gi|255583255|ref|XP_002532392.1|	622.5	8e-177	UDP-glucosyltransferase, putative [Ricinus communis] >gi|223527916|gb|EEF30004.1| UDP-glucosyltransferase, putative [Ricinus communis]	gi|147855976|emb|AM445458.2|	121	3e-24	Vitis vinifera contig VV78X023869.5, whole genome shotgun sequence	sp|Q940V3|U91A1_ARATH	549	2e-156	UDP-glycosyltransferase 91A1 OS=Arabidopsis thaliana GN=UGT91A1 PE=2 SV=1	--	--	--	--	--	K13496	7e-41	167	ath:AT2G36800	UDP-glucosyl transferase 73C [EC:2.4.1.-]	GO:0008152//metabolic process	GO:0016758//transferase activity, transferring hexosyl groups	-
CL7334.Contig1_All	1348	3.6527	3.5001	8.3839	27.7701	22.2156	-0.0615671	1.19866	2.9265	2.60454	gi|326787316|gb|ADV40931.2|	517.7	1e-145	beta-glucosidase-like protein [Camellia sinensis]	gi|356541158|ref|XM_003539000.1|	115	1e-22	PREDICTED: Glycine max beta-glucosidase 12-like (LOC100820528), partial mRNA	sp|Q7XKV4|BGL12_ORYSJ	480	7e-136	Beta-glucosidase 12 OS=Oryza sativa subsp. japonica GN=BGLU12 PE=2 SV=2	BH1923	186	1e-46	COG2723	Beta-glucosidase/6-phospho-beta-glucosidase/beta-galactosidase	K01188	4e-135	479	rcu:RCOM_1769070	beta-glucosidase [EC:3.2.1.21]	GO:0005975//carbohydrate metabolic process	GO:0033907;GO:0047701;GO:0004338//glucan exo-1,3-beta-glucosidase activity;GO:0080083//beta-gentiobiose beta-glucosidase activity;GO:0004565//beta-galactosidase activity	GO:0005618//cell wall;GO:0016023//cytoplasmic membrane-bounded vesicle
CL7334.Contig2_All	1739	5.1481	4.9379	4.0372	57.5402	5.9808	-0.0601425	-0.350685	3.48246	0.216298	gi|32400332|dbj|BAC78656.1|	1042.3	0	beta-primeverosidase [Camellia sinensis]	gi|32400331|dbj|AB088027.1|	3338	0	Camellia sinensis mRNA for beta-primeverosidase, complete cds	sp|Q7XKV4|BGL12_ORYSJ	657	0	Beta-glucosidase 12 OS=Oryza sativa subsp. japonica GN=BGLU12 PE=2 SV=2	CAC0385	315	1e-85	COG2723	Beta-glucosidase/6-phospho-beta-glucosidase/beta-galactosidase	K01188	0	675	rcu:RCOM_1769070	beta-glucosidase [EC:3.2.1.21]	GO:0005975//carbohydrate metabolic process	GO:0008422//beta-glucosidase activity	-
CL7435.Contig1_All	1741	5.6564	5.6368	6.4422	11.5974	48.2036	-0.00500777	0.187669	1.03585	3.09118	gi|359488708|ref|XP_002274748.2|	632.5	7e-180	PREDICTED: UDP-glycosyltransferase 90A1-like [Vitis vinifera]	gi|359488707|ref|XM_002274712.2|	133	7e-28	PREDICTED: Vitis vinifera UDP-glycosyltransferase 90A1-like (LOC100252436), mRNA	sp|Q9ZVX4|U90A1_ARATH	504	5e-143	UDP-glycosyltransferase 90A1 OS=Arabidopsis thaliana GN=UGT90A1 PE=2 SV=1	--	--	--	--	--	K13496	6e-74	276	ath:AT2G36800	UDP-glucosyl transferase 73C [EC:2.4.1.-]	-	GO:0008194//UDP-glycosyltransferase activity;GO:0016758//transferase activity, transferring hexosyl groups	GO:0009507//chloroplast
CL752.Contig1_All	1434	1.4359	3.4218	4.5376	1.3083	1.0629	1.2528	1.65997	-0.134262	-0.433949	gi|147843645|emb|CAN82000.1|	486.5	4e-136	hypothetical protein VITISV_023195 [Vitis vinifera]	gi|147770873|emb|AM446822.2|	192	7e-46	Vitis vinifera contig VV78X172270.8, whole genome shotgun sequence	sp|Q9SBQ9|F3PH_PETHY	229	4e-60	Flavonoid 3'-monooxygenase OS=Petunia hybrida GN=CYP75B2 PE=2 SV=1	--	--	--	--	--	K05280	3e-58	224	vvi:100263810	flavonoid 3'-monooxygenase [EC:1.14.13.21]	GO:0055114//oxidation-reduction process	GO:0020037//heme binding;GO:0033772;GO:0005506//iron ion binding;GO:0009055//electron carrier activity	-
CL752.Contig3_All	2452	1.0223	2.1551	3.3172	0.6194	0.8776	1.07594	1.69815	-0.722875	-0.220183	gi|147843645|emb|CAN82000.1|	491.5	2e-137	hypothetical protein VITISV_023195 [Vitis vinifera]	gi|147770873|emb|AM446822.2|	192	1e-45	Vitis vinifera contig VV78X172270.8, whole genome shotgun sequence	sp|Q9SBQ9|F3PH_PETHY	231	1e-60	Flavonoid 3'-monooxygenase OS=Petunia hybrida GN=CYP75B2 PE=2 SV=1	--	--	--	--	--	K09755	3e-59	228	rcu:RCOM_0193830	ferulate-5-hydroxylase [EC:1.14.-.-]	GO:0055114//oxidation-reduction process	GO:0020037//heme binding;GO:0033772;GO:0005506//iron ion binding;GO:0009055//electron carrier activity	-
CL7642.Contig2_All	1975	14.4147	7.5012	4.8119	21.8491	19.4303	-0.942347	-1.58286	0.600033	0.430767	gi|110932098|gb|ABH03018.1|	845.1	0	resveratrol/hydroxycinnamic acid O-glucosyltransferase [Vitis labrusca]	gi|363805187|gb|JN164680.1|	103	7e-19	Vitis vinifera cultivar Maccabeu glucosyltransferase (GT2) mRNA, complete cds	sp|Q66PF4|CGT_FRAAN	793	0	Cinnamate beta-D-glucosyltransferase OS=Fragaria ananassa GN=GT2 PE=1 SV=1	--	--	--	--	--	K13068	1e-149	528	aly:ARALYDRAFT_479675	sinapate 1-glucosyltransferase [EC:2.4.1.120]	GO:0080167//response to karrikin;GO:0010224//response to UV-B;GO:0008152//metabolic process	GO:0050284//sinapate 1-glucosyltransferase activity;GO:0050645	GO:0005737//cytoplasm
CL7822.Contig3_All	1399	0.7679	5.1262	2.5092	1.1495	0.3845	2.7389	1.70824	0.582016	-0.997935	gi|470143939|ref|XP_004307624.1|	613.2	3e-174	PREDICTED: UDP-glycosyltransferase 79B6-like [Fragaria vesca subsp. vesca]	gi|356546733|ref|XR_137099.1|	91.7	2e-15	PREDICTED: Glycine max UDP-glycosyltransferase 79B6-like (LOC100813643), miscRNA	sp|Q9FN26|U79B6_ARATH	444	4e-125	UDP-glycosyltransferase 79B6 OS=Arabidopsis thaliana GN=UGT79B6 PE=2 SV=1	--	--	--	--	--	K13496	7e-27	120	ath:AT2G36760	UDP-glucosyl transferase 73C [EC:2.4.1.-]	-	GO:0016758//transferase activity, transferring hexosyl groups	-
CL7901.Contig1_All	1994	25.367	23.3776	19.322	56.1408	14.0292	-0.117826	-0.392708	1.1461	-0.85452	gi|285028880|gb|ADC34701.1|	875.2	0	flavonoid 3&apos; hydroxylase [Actinidia chinensis]	gi|147826992|emb|AM488980.2|	420	1e-114	Vitis vinifera contig VV78X048826.7, whole genome shotgun sequence	sp|Q9SBQ9|F3PH_PETHY	420	2e-117	Flavonoid 3'-monooxygenase OS=Petunia hybrida GN=CYP75B2 PE=2 SV=1	alr1450	119	1e-26	COG2124	Cytochrome P450	K05280	9e-119	426	gmx:547475	flavonoid 3'-monooxygenase [EC:1.14.13.21]	GO:0055114//oxidation-reduction process	GO:0020037//heme binding;GO:0033772;GO:0005506//iron ion binding;GO:0009055//electron carrier activity	-
CL7936.Contig1_All	641	6.9833	14.2795	13.4905	15.1922	13.7079	1.03196	0.949963	1.12135	0.973027	gi|359482570|ref|XP_002278313.2|	171.4	9e-42	PREDICTED: ABC transporter G family member 29-like [Vitis vinifera]	gi|359482565|ref|XM_003632739.1|	119	4e-24	PREDICTED: Vitis vinifera ABC transporter G family member 29-like (LOC100251538), mRNA	sp|Q94A18|AB29G_ARATH	158	3e-39	ABC transporter G family member 29 OS=Arabidopsis thaliana GN=ABCG29 PE=2 SV=2	--	--	--	--	--	K01592	1e-07	54.3	mtr:MTR_7g098730	tyrosine decarboxylase [EC:4.1.1.25]	GO:0009611//response to wounding;GO:0009805//coumarin biosynthetic process;GO:1901141//regulation of lignin biosynthetic process;GO:0010363//regulation of plant-type hypersensitive response;GO:0006612//protein targeting to membrane;GO:0006855//drug transmembrane transport;GO:1901140//p-coumaryl alcohol transport;GO:0009963//positive regulation of flavonoid biosynthetic process;GO:0006200//ATP cat…	GO:0042626//ATPase activity, coupled to transmembrane movement of substances;GO:0005524//ATP binding	GO:0005886//plasma membrane
CL7982.Contig1_All	1287	4.7302	4.4725	4.1246	38.0413	15.5356	-0.0808197	-0.197647	3.00759	1.7156	gi|462401199|gb|EMJ06756.1|	500	3e-140	hypothetical protein PRUPE_ppa008642mg [Prunus persica]	gi|359481250|ref|XM_002268223.2|	210	3e-51	PREDICTED: Vitis vinifera cationic peroxidase 1-like (LOC100263665), mRNA	sp|P22195|PER1_ARAHY	479	1e-135	Cationic peroxidase 1 OS=Arachis hypogaea GN=PNC1 PE=1 SV=2	--	--	--	--	--	K00430	2e-116	417	rcu:RCOM_0688840	peroxidase [EC:1.11.1.7]	GO:0042744//hydrogen peroxide catabolic process;GO:0055114//oxidation-reduction process	GO:0046872//metal ion binding;GO:0020037//heme binding;GO:0004601//peroxidase activity	GO:0005576//extracellular region
CL7982.Contig2_All	991	5.059	3.7136	2.3327	2.5243	1.2666	-0.446034	-1.11685	-1.00297	-1.99789	gi|211906538|gb|ACJ11762.1|	106.3	7e-117	class III peroxidase [Gossypium hirsutum]	gi|356565909|ref|XM_003551131.1|	105	9e-20	PREDICTED: Glycine max cationic peroxidase 1-like (LOC100818176), mRNA	sp|P22195|PER1_ARAHY	304	5e-108	Cationic peroxidase 1 OS=Arachis hypogaea GN=PNC1 PE=1 SV=2	--	--	--	--	--	K00430	3e-99	283	rcu:RCOM_0688840	peroxidase [EC:1.11.1.7]	GO:0055114//oxidation-reduction process;GO:0006979//response to oxidative stress	GO:0020037//heme binding;GO:0046872//metal ion binding;GO:0004601//peroxidase activity	-
CL7982.Contig3_All	289	0.3098	0.001	0.001	5.8737	0.9307	-8.27519	-8.27519	4.24486	1.58698	gi|369794110|gb|AEX20390.1|	163.7	8e-40	putative class III peroxidase [Coffea arabica x Coffea canephora]	gi|359481248|ref|XM_002266329.2|	85.7	2e-14	PREDICTED: Vitis vinifera cationic peroxidase 1-like (LOC100253452), mRNA	sp|P22195|PER1_ARAHY	142	4e-35	Cationic peroxidase 1 OS=Arachis hypogaea GN=PNC1 PE=1 SV=2	--	--	--	--	--	K00430	7e-35	143	rcu:RCOM_0688840	peroxidase [EC:1.11.1.7]	GO:0055114//oxidation-reduction process;GO:0006979//response to oxidative stress	GO:0020037//heme binding;GO:0004601//peroxidase activity	-
CL806.Contig13_All	2007	1.3828	0.2821	0.128	0.0445	0.268	-2.29331	-3.43338	-4.95764	-2.36729	gi|225428869|ref|XP_002285103.1|	400.6	5e-110	PREDICTED: abscisate beta-glucosyltransferase [Vitis vinifera] >gi|147839910|emb|CAN65904.1| hypothetical protein VITISV_004871 [Vitis vinifera]	gi|359478401|ref|XM_002282947.2|	83.8	7e-13	PREDICTED: Vitis vinifera serine/threonine-protein kinase OXI1-like (LOC100241690), mRNA	sp|Q8W3P8|AOG_PHAAN	366	2e-101	Abscisate beta-glucosyltransferase OS=Phaseolus angularis GN=AOG PE=1 SV=1	YBR028c	58.2	5e-08	COG0515	Serine/threonine protein kinase	K13496	5e-80	297	ath:AT2G36780	UDP-glucosyl transferase 73C [EC:2.4.1.-]	-	GO:0035251//UDP-glucosyltransferase activity	-
CL806.Contig6_All	935	4.8832	4.0369	5.7689	2.6755	1.7261	-0.274579	0.240469	-0.868018	-1.50031	gi|462397173|gb|EMJ02972.1|	295.4	8e-79	hypothetical protein PRUPE_ppa017305mg [Prunus persica]	--	--	--	--	sp|Q8W491|U73B3_ARATH	237	6e-63	UDP-glycosyltransferase 73B3 OS=Arabidopsis thaliana GN=UGT73B3 PE=2 SV=1	--	--	--	--	--	K13496	2e-49	194	ath:AT2G36790	UDP-glucosyl transferase 73C [EC:2.4.1.-]	-	GO:0035251//UDP-glucosyltransferase activity	-
CL808.Contig2_All	1801	2.0381	0.3144	0.7131	0.4961	0.7965	-2.69655	-1.51505	-2.03852	-1.35548	gi|255547900|ref|XP_002515007.1|	26.9	6e-45	3&apos;-N-debenzoyl-2&apos;-deoxytaxol N-benzoyltransferase, putative [Ricinus communis] >gi|223546058|gb|EEF47561.1| 3&apos;-N-debenzoyl-2&apos;-deoxytaxol N-benzoyltransferase, putative [Ricinus communis]	--	--	--	--	sp|Q70PR7|VINSY_RAUSE	81.6	3e-17	Vinorine synthase OS=Rauvolfia serpentina GN=ACT PE=1 SV=2	--	--	--	--	--	K13065	2e-06	52.8	zma:100279386	shikimate O-hydroxycinnamoyltransferase [EC:2.3.1.133]	-	-	-
CL815.Contig13_All	1807	23.8305	18.6427	14.5934	7.1691	27.6871	-0.354198	-0.707493	-1.73295	0.216405	gi|460410134|ref|XP_004250486.1|	89.4	1e-95	PREDICTED: cyanidin-3-O-glucoside 2-O-glucuronosyltransferase-like [Solanum lycopersicum]	gi|123647354|emb|AM439934.1|	115	2e-22	Vitis vinifera, whole genome shotgun sequence, contig VV78X165240.11, clone ENTAV 115	sp|Q5NTH0|UGAT_BELPE	154	1e-56	Cyanidin-3-O-glucoside 2-O-glucuronosyltransferase OS=Bellis perennis GN=UGAT PE=1 SV=1	--	--	--	--	--	K08237	2e-27	122	rcu:RCOM_0237050	hydroquinone glucosyltransferase [EC:2.4.1.218]	-	GO:0016758//transferase activity, transferring hexosyl groups	-
CL815.Contig15_All	3434	8.5771	3.8745	4.1388	23.1549	7.6763	-1.14648	-1.05128	1.43276	-0.160079	gi|460409136|ref|XP_004249996.1|	512.7	1e-143	PREDICTED: cyanidin-3-O-glucoside 2-O-glucuronosyltransferase-like [Solanum lycopersicum]	gi|359487054|ref|XM_002271551.2|	153	1e-33	PREDICTED: Vitis vinifera flavanone 7-O-glucoside 2''-O-beta-L-rhamnosyltransferase-like (LOC100257356), mRNA	sp|Q5NTH0|UGAT_BELPE	393	3e-109	Cyanidin-3-O-glucoside 2-O-glucuronosyltransferase OS=Bellis perennis GN=UGAT PE=1 SV=1	CAC2716	54.3	1e-06	COG1819	Glycosyl transferases, related to UDP-glucuronosyltransferase	K13495	2e-43	176	vvi:100262460	cis-zeatin O-glucosyltransferase [EC:2.4.1.215]	-	GO:0016758//transferase activity, transferring hexosyl groups	-
CL815.Contig8_All	2219	7.7059	4.9754	6.2892	15.8632	6.6266	-0.631151	-0.293087	1.04165	-0.217695	gi|460409136|ref|XP_004249996.1|	527.7	3e-148	PREDICTED: cyanidin-3-O-glucoside 2-O-glucuronosyltransferase-like [Solanum lycopersicum]	gi|359487054|ref|XM_002271551.2|	147	6e-32	PREDICTED: Vitis vinifera flavanone 7-O-glucoside 2''-O-beta-L-rhamnosyltransferase-like (LOC100257356), mRNA	sp|Q5NTH0|UGAT_BELPE	410	2e-114	Cyanidin-3-O-glucoside 2-O-glucuronosyltransferase OS=Bellis perennis GN=UGAT PE=1 SV=1	BS_yjiC	74.7	6e-13	COG1819	Glycosyl transferases, related to UDP-glucuronosyltransferase	K13495	4e-48	191	vvi:100262460	cis-zeatin O-glucosyltransferase [EC:2.4.1.215]	-	-	-
CL829.Contig1_All	1760	7.0705	1.9838	2.9674	5.3808	4.7378	-1.83355	-1.25261	-0.393992	-0.577595	gi|225433035|ref|XP_002284663.1|	534.6	2e-150	PREDICTED: 1-aminocyclopropane-1-carboxylate oxidase homolog 1-like [Vitis vinifera]	gi|359477759|ref|XM_002284627.2|	123	7e-25	PREDICTED: Vitis vinifera 1-aminocyclopropane-1-carboxylate oxidase homolog 1-like (LOC100259642), mRNA	sp|Q84MB3|ACCH1_ARATH	444	1e-124	1-aminocyclopropane-1-carboxylate oxidase homolog 1 OS=Arabidopsis thaliana GN=At1g06620 PE=2 SV=1	PA0147	106	1e-22	COG3491	Isopenicillin N synthase and related dioxygenases	K13229	4e-84	310	zma:541977	2,4-dihydroxy-1,4-benzoxazin-3-one-glucoside dioxygenase [EC:1.14.20.2]	GO:0055114//oxidation-reduction process;GO:0010439//regulation of glucosinolate biosynthetic process;GO:0051555//flavonol biosynthetic process	GO:0050590;GO:0045431//flavonol synthase activity	-
CL8332.Contig6_All	1254	5.64	6.0199	6.0083	16.4576	5.0765	0.0940444	0.0912617	1.54499	-0.151861	gi|225458569|ref|XP_002284585.1|	453.4	3e-126	PREDICTED: probable carboxylesterase 2-like [Vitis vinifera]	gi|470109690|ref|XM_004291078.1|	71.9	2e-09	PREDICTED: Fragaria vesca subsp. vesca probable carboxylesterase 2-like (LOC101309898), mRNA	sp|Q9SX78|CXE2_ARATH	381	4e-106	Probable carboxylesterase 2 OS=Arabidopsis thaliana GN=CXE2 PE=2 SV=1	SSO2521	90.9	4e-18	COG0657	Esterase/lipase	K13258	4e-78	290	gmx:547489	2-hydroxyisoflavanone dehydratase [EC:4.2.1.105]	GO:0048765//root hair cell differentiation	-	GO:0005634//nucleus
CL8440.Contig1_All	1872	19.8467	0.6553	0.1372	0.9545	0.479	-4.9206	-7.17647	-4.37801	-5.37273	gi|225449204|ref|XP_002276050.1|	702.2	0	PREDICTED: uncharacterized acetyltransferase At3g50280-like [Vitis vinifera]	gi|359486713|ref|XM_002276014.2|	178	1e-41	PREDICTED: Vitis vinifera uncharacterized LOC100247932 (LOC100247932), mRNA	sp|Q9SND9|Y3028_ARATH	210	2e-54	Uncharacterized acetyltransferase At3g50280 OS=Arabidopsis thaliana GN=At3g50280 PE=1 SV=1	YDL140c	52.8	2e-06	COG0086	DNA-directed RNA polymerase, beta' subunit/160 kD subunit	K13065	3e-29	128	ath:AT5G48930	shikimate O-hydroxycinnamoyltransferase [EC:2.3.1.133]	GO:0080167//response to karrikin	GO:0047672	GO:0005737//cytoplasm
CL847.Contig3_All	3039	0.2062	0.1863	0.1127	2.1461	5.7827	-0.146417	-0.871557	3.3796	4.80963	gi|224094875|ref|XP_002310274.1|	303.1	1e-80	predicted protein [Populus trichocarpa] >gi|222853177|gb|EEE90724.1| predicted protein [Populus trichocarpa]	gi|460373261|ref|XM_004232392.1|	218	3e-53	PREDICTED: Solanum lycopersicum peroxidase 72-like (LOC101243845), mRNA	sp|Q9FJZ9|PER72_ARATH	272	1e-72	Peroxidase 72 OS=Arabidopsis thaliana GN=PER72 PE=1 SV=1	--	--	--	--	--	K00430	1e-81	303	pop:POPTR_719600	peroxidase [EC:1.11.1.7]	-	GO:0016491//oxidoreductase activity;GO:0005488//binding	-
CL8567.Contig1_All	1527	2.4624	2.41	2.2988	5.5582	2.701	-0.031032	-0.0991842	1.17455	0.133429	gi|166209291|gb|ABY85195.1|	643.3	0	p-coumaryl-CoA 3&apos;-hydroxylase [Populus alba x Populus grandidentata]	gi|225440168|ref|XM_002283302.1|	636	1e-179	PREDICTED: Vitis vinifera cytochrome P450 98A2-like (LOC100263633), mRNA	sp|O48922|C98A2_SOYBN	620	5e-178	Cytochrome P450 98A2 OS=Glycine max GN=CYP98A2 PE=2 SV=1	AGc2890	118	3e-26	COG2124	Cytochrome P450	K09754	0	640	pop:POPTR_685839	coumaroylquinate(coumaroylshikimate) 3'-monooxygenase [EC:1.14.13.36]	GO:0055114//oxidation-reduction process	GO:0020037//heme binding;GO:0005506//iron ion binding;GO:0009055//electron carrier activity;GO:0016711//flavonoid 3'-monooxygenase activity	-
CL8567.Contig2_All	1835	25.5159	32.2426	36.2535	71.7166	30.7338	0.337572	0.506724	1.49091	0.26843	gi|166209291|gb|ABY85195.1|	917.1	0	p-coumaryl-CoA 3&apos;-hydroxylase [Populus alba x Populus grandidentata]	gi|225440168|ref|XM_002283302.1|	759	0	PREDICTED: Vitis vinifera cytochrome P450 98A2-like (LOC100263633), mRNA	sp|O48922|C98A2_SOYBN	886	0	Cytochrome P450 98A2 OS=Glycine max GN=CYP98A2 PE=2 SV=1	all1361	121	4e-27	COG2124	Cytochrome P450	K09754	0	912	rcu:RCOM_1106600	coumaroylquinate(coumaroylshikimate) 3'-monooxygenase [EC:1.14.13.36]	GO:0055114//oxidation-reduction process	GO:0020037//heme binding;GO:0005506//iron ion binding;GO:0009055//electron carrier activity;GO:0016711//flavonoid 3'-monooxygenase activity	GO:0016021//integral to membrane
CL8567.Contig3_All	1907	10.0933	6.2347	7.5426	28.7186	7.2876	-0.695006	-0.420264	1.50859	-0.469882	gi|166209291|gb|ABY85195.1|	931	0	p-coumaryl-CoA 3&apos;-hydroxylase [Populus alba x Populus grandidentata]	gi|225440168|ref|XM_002283302.1|	813	0	PREDICTED: Vitis vinifera cytochrome P450 98A2-like (LOC100263633), mRNA	sp|O48922|C98A2_SOYBN	900	0	Cytochrome P450 98A2 OS=Glycine max GN=CYP98A2 PE=2 SV=1	all1361	120	6e-27	COG2124	Cytochrome P450	K09754	0	930	rcu:RCOM_1106600	coumaroylquinate(coumaroylshikimate) 3'-monooxygenase [EC:1.14.13.36]	GO:0055114//oxidation-reduction process	GO:0020037//heme binding;GO:0005506//iron ion binding;GO:0009055//electron carrier activity;GO:0016711//flavonoid 3'-monooxygenase activity	-
CL8567.Contig4_All	1724	1.3502	0.7115	1.3905	4.9749	2.3403	-0.924237	0.0424306	1.88149	0.79352	gi|166209291|gb|ABY85195.1|	860.9	0	p-coumaryl-CoA 3&apos;-hydroxylase [Populus alba x Populus grandidentata]	gi|225440168|ref|XM_002283302.1|	609	1e-171	PREDICTED: Vitis vinifera cytochrome P450 98A2-like (LOC100263633), mRNA	sp|O48922|C98A2_SOYBN	834	0	Cytochrome P450 98A2 OS=Glycine max GN=CYP98A2 PE=2 SV=1	AGc2890	119	2e-26	COG2124	Cytochrome P450	K09754	0	858	rcu:RCOM_1106600	coumaroylquinate(coumaroylshikimate) 3'-monooxygenase [EC:1.14.13.36]	GO:0055114//oxidation-reduction process	GO:0020037//heme binding;GO:0005506//iron ion binding;GO:0009055//electron carrier activity;GO:0016711//flavonoid 3'-monooxygenase activity	GO:0016021//integral to membrane
CL8620.Contig6_All	2625	2.7284	1.9052	3.5878	1.1912	1.7078	-0.518113	0.395044	-1.19564	-0.675916	gi|225462476|ref|XP_002269718.1|	439.5	1e-121	PREDICTED: protein SRG1 [Vitis vinifera]	gi|225462493|ref|XM_002270478.1|	234	4e-58	PREDICTED: Vitis vinifera protein SRG1-like (LOC100260522), mRNA	sp|Q39224|SRG1_ARATH	305	1e-82	Protein SRG1 OS=Arabidopsis thaliana GN=SRG1 PE=2 SV=1	PA4191	90.1	2e-17	COG3491	Isopenicillin N synthase and related dioxygenases	K05278	2e-43	176	zma:100272992	flavonol synthase [EC:1.14.11.23]	-	-	-
CL8962.Contig1_All	1871	0.957	1.2609	1.0067	7.3058	1.246	0.397863	0.073043	2.93245	0.380713	gi|224139476|ref|XP_002323130.1|	570.5	3e-161	cytochrome P450 [Populus trichocarpa] >gi|222867760|gb|EEF04891.1| cytochrome P450 [Populus trichocarpa]	gi|470114052|ref|XR_184170.1|	63.9	6e-07	PREDICTED: Fragaria vesca subsp. vesca uncharacterized LOC101314918 (LOC101314918), misc_RNA	sp|Q9SZ46|C82C4_ARATH	502	3e-142	Cytochrome P450 82C4 OS=Arabidopsis thaliana GN=CYP82C4 PE=2 SV=1	alr4833	117	7e-26	COG2124	Cytochrome P450	K00517	7e-142	502	ath:AT4G31940	[EC:1.14.-.-]	GO:0010043//response to zinc ion;GO:0071281//cellular response to iron ion;GO:0044710	GO:0046872//metal ion binding;GO:0004497//monooxygenase activity;GO:0016705//oxidoreductase activity, acting on paired donors, with incorporation or reduction of molecular oxygen	-
CL9035.Contig1_All	1310	4.9205	3.5296	4.5096	1.5004	4.9964	-0.4793	-0.125805	-1.71346	0.0220841	gi|284437887|gb|ADB85571.1|	466.5	4e-130	D-galacturonic acid reductase 1 [Actinidia deliciosa]	gi|225424507|ref|XM_002285191.1|	285	6e-74	PREDICTED: Vitis vinifera galacturonic acid reductase (LOC100233130), mRNA	sp|Q9SQ64|COR2_PAPSO	363	9e-101	Non-functional NADPH-dependent codeinone reductase 2 OS=Papaver somniferum GN=COR2 PE=1 SV=1	slr0942	209	1e-53	COG0656	Aldo/keto reductases, related to diketogulonate reductase	K08243	4e-85	313	gmx:547911	6'-deoxychalcone synthase [EC:2.3.1.170]	GO:0006826//iron ion transport;GO:0055114//oxidation-reduction process	GO:0016491//oxidoreductase activity	-
CL9035.Contig2_All	1253	2.5007	2.3346	3.8948	1.8539	14.0967	-0.0991566	0.639217	-0.431769	2.49495	gi|284437887|gb|ADB85571.1|	483	4e-135	D-galacturonic acid reductase 1 [Actinidia deliciosa]	gi|225424507|ref|XM_002285191.1|	270	3e-69	PREDICTED: Vitis vinifera galacturonic acid reductase (LOC100233130), mRNA	sp|Q9SQ64|COR2_PAPSO	368	3e-102	Non-functional NADPH-dependent codeinone reductase 2 OS=Papaver somniferum GN=COR2 PE=1 SV=1	slr0942	208	1e-53	COG0656	Aldo/keto reductases, related to diketogulonate reductase	K08243	4e-84	310	gmx:547911	6'-deoxychalcone synthase [EC:2.3.1.170]	GO:0006826//iron ion transport;GO:0055114//oxidation-reduction process	GO:0016491//oxidoreductase activity	-
CL9369.Contig1_All	1958	4.0236	1.0603	1.924	7.62	7.3267	-1.92401	-1.06438	0.921304	0.864677	gi|255572197|ref|XP_002527038.1|	681.4	0	cytochrome P450, putative [Ricinus communis] >gi|223533600|gb|EEF35338.1| cytochrome P450, putative [Ricinus communis]	gi|147823345|emb|AM481299.2|	200	4e-48	Vitis vinifera contig VV78X022817.13, whole genome shotgun sequence	sp|O81117|C94A1_VICSA	431	7e-121	Cytochrome P450 94A1 OS=Vicia sativa GN=CYP94A1 PE=2 SV=2	VNG0422G	117	9e-26	COG2124	Cytochrome P450	K00517	4e-120	430	ath:AT3G56630	[EC:1.14.-.-]	-	GO:0046872//metal ion binding;GO:0004497//monooxygenase activity;GO:0016705//oxidoreductase activity, acting on paired donors, with incorporation or reduction of molecular oxygen	GO:0016023//cytoplasmic membrane-bounded vesicle
CL948.Contig17_All	1368	3.0758	0.8967	1.2517	3.3307	5.4399	-1.77826	-1.29707	0.114864	0.822618	gi|470101253|ref|XP_004287091.1|	714.1	0	PREDICTED: aldehyde dehydrogenase family 2 member C4-like [Fragaria vesca subsp. vesca]	gi|470101250|ref|XM_004287042.1|	254	2e-64	PREDICTED: Fragaria vesca subsp. vesca aldehyde dehydrogenase family 2 member C4-like (LOC101300842), mRNA	sp|Q56YU0|AL2C4_ARATH	636	0	Aldehyde dehydrogenase family 2 member C4 OS=Arabidopsis thaliana GN=ALDH2C4 PE=1 SV=2	SPAC9E9.09c	420	3e-117	COG1012	NAD-dependent aldehyde dehydrogenases	K12355	0	709	rcu:RCOM_1053300	coniferyl-aldehyde dehydrogenase [EC:1.2.1.68]	GO:0009699//phenylpropanoid biosynthetic process;GO:0055114//oxidation-reduction process	GO:0001758//retinal dehydrogenase activity;GO:0050269//coniferyl-aldehyde dehydrogenase activity	-
CL948.Contig7_All	1057	0.2541	0.0893	0.162	0.9298	2.2903	-1.50866	-0.649403	1.87152	3.17207	gi|462397480|gb|EMJ03148.1|	524.2	1e-147	hypothetical protein PRUPE_ppa004555mg [Prunus persica]	gi|470101250|ref|XM_004287042.1|	246	4e-62	PREDICTED: Fragaria vesca subsp. vesca aldehyde dehydrogenase family 2 member C4-like (LOC101300842), mRNA	sp|Q56YU0|AL2C4_ARATH	474	3e-134	Aldehyde dehydrogenase family 2 member C4 OS=Arabidopsis thaliana GN=ALDH2C4 PE=1 SV=2	SPAC9E9.09c	317	2e-86	COG1012	NAD-dependent aldehyde dehydrogenases	K12355	6e-145	511	rcu:RCOM_1053300	coniferyl-aldehyde dehydrogenase [EC:1.2.1.68]	GO:0009699//phenylpropanoid biosynthetic process;GO:0055114//oxidation-reduction process	GO:0001758//retinal dehydrogenase activity;GO:0050269//coniferyl-aldehyde dehydrogenase activity	-
CL9500.Contig2_All	2043	8.3697	10.4847	8.5911	20.291	11.6739	0.325038	0.037667	1.27759	0.480039	gi|462419047|gb|EMJ23310.1|	641.3	0	hypothetical protein PRUPE_ppa007664mg [Prunus persica]	gi|470123524|ref|XM_004297727.1|	581	1e-162	PREDICTED: Fragaria vesca subsp. vesca aldo-keto reductase family 4 member C9-like (LOC101302157), mRNA	sp|Q84TF0|AKRCA_ARATH	251	1e-66	Aldo-keto reductase family 4 member C10 OS=Arabidopsis thaliana GN=AKR4C10 PE=1 SV=1	YOR120w	212	2e-54	COG0656	Aldo/keto reductases, related to diketogulonate reductase	K00011	4e-66	251	ath:AT2G37790	aldehyde reductase [EC:1.1.1.21]	GO:0055114//oxidation-reduction process	GO:0004032//alditol:NADP+ 1-oxidoreductase activity	GO:0005829//cytosol;GO:0005634//nucleus
CL9695.Contig1_All	1621	126.639	136.333	167.063	999.345	312.568	0.106419	0.399673	2.98026	1.30345	gi|251826416|gb|ACT21094.1|	614.8	1e-174	peroxidase [Camellia oleifera]	gi|251826415|gb|GQ227725.1|	1043	0	Camellia oleifera peroxidase mRNA, complete cds	sp|Q9SB81|PER42_ARATH	545	2e-155	Peroxidase 42 OS=Arabidopsis thaliana GN=PER42 PE=1 SV=2	--	--	--	--	--	K00430	1e-172	604	vvi:100241814	peroxidase [EC:1.11.1.7]	GO:0055114//oxidation-reduction process;GO:0006979//response to oxidative stress	GO:0020037//heme binding;GO:0046872//metal ion binding;GO:0004601//peroxidase activity	-
CL9695.Contig2_All	1302	14.0958	17.3215	17.8206	109.858	26.3748	0.297299	0.338281	2.96231	0.903895	gi|251826416|gb|ACT21094.1|	630.6	1e-179	peroxidase [Camellia oleifera]	gi|251826415|gb|GQ227725.1|	1812	0	Camellia oleifera peroxidase mRNA, complete cds	sp|Q9SB81|PER42_ARATH	544	4e-155	Peroxidase 42 OS=Arabidopsis thaliana GN=PER42 PE=1 SV=2	--	--	--	--	--	K00430	5e-173	605	vvi:100241814	peroxidase [EC:1.11.1.7]	GO:0055114//oxidation-reduction process;GO:0006979//response to oxidative stress	GO:0020037//heme binding;GO:0046872//metal ion binding;GO:0004601//peroxidase activity	-
CL9718.Contig2_All	1370	7.9723	3.375	6.437	5.217	3.7959	-1.24011	-0.308608	-0.611776	-1.07055	gi|224072999|ref|XP_002303948.1|	413.7	3e-114	predicted protein [Populus trichocarpa] >gi|222841380|gb|EEE78927.1| predicted protein [Populus trichocarpa]	gi|359487128|ref|XM_002265827.2|	69.9	7e-09	PREDICTED: Vitis vinifera flavonol sulfotransferase-like (LOC100259100), mRNA	sp|Q8L5A7|SOT15_ARATH	367	7e-102	Cytosolic sulfotransferase 15 OS=Arabidopsis thaliana GN=SOT15 PE=1 SV=1	--	--	--	--	--	K11821	8e-70	262	ath:AT1G74100	desulfoglucosinolate sulfotransferase A/B/C [EC:2.8.2.-]	GO:0009695//jasmonic acid biosynthetic process;GO:0009611//response to wounding;GO:0009867//jasmonic acid mediated signaling pathway	GO:0080131//hydroxyjasmonate sulfotransferase activity	GO:0009507//chloroplast
CL972.Contig13_All	2273	6.3018	6.0611	6.7425	2.4762	3.984	-0.0561843	0.0975196	-1.34764	-0.661546	--	--	--	--	gi|411012943|gb|JX647690.1|	65.9	2e-07	Camellia sinensis caffeine synthase 1 (TCS1) gene, complete cds	--	--	--	--	--	--	--	--	--	--	--	--	--	--	-	-	-
CL9739.Contig2_All	1122	7.3408	2.9436	2.7471	4.8572	3.1165	-1.31836	-1.41803	-0.595812	-1.23601	gi|297733653|emb|CBI14900.3|	86.3	1e-15	unnamed protein product [Vitis vinifera]	gi|147793025|emb|AM483789.2|	111	2e-21	Vitis vinifera contig VV78X219283.5, whole genome shotgun sequence	--	--	--	--	--	--	--	--	--	K00517	5e-06	50.4	aly:ARALYDRAFT_323436	[EC:1.14.-.-]	GO:0048229//gametophyte development;GO:0006355//regulation of transcription, DNA-dependent;GO:1901700;GO:0016573//histone acetylation;GO:0010033//response to organic substance	GO:0003712//transcription cofactor activity;GO:0008270//zinc ion binding;GO:0004402//histone acetyltransferase activity	GO:0005634//nucleus
CL977.Contig28_All	2763	2.3329	2.3906	1.7973	0.97	0.9411	0.0352483	-0.376293	-1.26607	-1.3097	gi|224143258|ref|XP_002324896.1|	529.6	1e-148	predicted protein [Populus trichocarpa] >gi|222866330|gb|EEF03461.1| predicted protein [Populus trichocarpa]	gi|359475851|ref|XM_002285349.2|	920	0	PREDICTED: Vitis vinifera aspartate aminotransferase, chloroplastic-like (LOC100242364), mRNA	sp|P46248|AAT5_ARATH	503	2e-142	Aspartate aminotransferase, chloroplastic OS=Arabidopsis thaliana GN=ASP5 PE=1 SV=2	SPBC725.01	289	2e-77	COG1448	Aspartate/tyrosine/aromatic aminotransferase	K00811	8e-150	529	pop:POPTR_835828	aspartate aminotransferase, chloroplastic [EC:2.6.1.1]	GO:0009693//ethylene biosynthetic process;GO:0009409//response to cold;GO:0006520//cellular amino acid metabolic process;GO:0046686//response to cadmium ion	GO:0004069//L-aspartate:2-oxoglutarate aminotransferase activity;GO:0080130//L-phenylalanine:2-oxoglutarate aminotransferase activity;GO:0033853//aspartate-prephenate aminotransferase activity;GO:0033854//glutamate-prephenate aminotransferase activity;GO:0030170//pyridoxal phosphate binding	GO:0005829//cytosol;GO:0009941//chloroplast envelope;GO:0009570//chloroplast stroma;GO:0010319//stromule;GO:0048046//apoplast
CL977.Contig42_All	3191	1.0942	1.0941	0.9391	0.588	0.1967	-0.000131855	-0.220526	-0.895988	-2.47581	gi|470145182|ref|XP_004308221.1|	192.6	3e-47	PREDICTED: uncharacterized protein LOC101312974 [Fragaria vesca subsp. vesca]	gi|147787526|emb|AM423564.2|	505	1e-140	Vitis vinifera contig VV79X000818.2, whole genome shotgun sequence	sp|O04773|C75A6_CAMME	83.2	9e-16	Flavonoid 3',5'-hydroxylase OS=Campanula medium GN=CYP75A6 PE=2 SV=1	--	--	--	--	--	K13083	4e-18	92.4	gmx:547705	cytochrome P450, family 75, subfamily A (flavonoid 3',5'-hydroxylase) [EC:1.14.13.88]	-	-	-
CL9771.Contig2_All	1955	11.4025	9.6052	7.0071	30.1613	13.2542	-0.247463	-0.702461	1.40335	0.217099	gi|67983271|gb|AAT68775.2|	409.5	1e-112	trans-cinnamate 4-hydroxylase [Camellia sinensis]	gi|67983270|gb|AY641731.2|	1429	0	Camellia sinensis trans-cinnamate 4-hydroxylase (C4H) mRNA, complete cds	sp|O24312|TCMO_POPTM	387	1e-107	Trans-cinnamate 4-monooxygenase OS=Populus tremuloides GN=CYP73A13 PE=2 SV=1	alr1450	98.6	3e-20	COG2124	Cytochrome P450	K00487	2e-107	388	rcu:RCOM_1164350	trans-cinnamate 4-monooxygenase [EC:1.14.13.11]	GO:0009555//pollen development;GO:0009611//response to wounding;GO:0009808//lignin metabolic process;GO:0040007//growth;GO:0009416//response to light stimulus;GO:0055114//oxidation-reduction process;GO:0080167//response to karrikin	GO:0016710//trans-cinnamate 4-monooxygenase activity;GO:0009055//electron carrier activity;GO:0005506//iron ion binding;GO:0020037//heme binding	GO:0009505//plant-type cell wall;GO:0005886//plasma membrane;GO:0005783//endoplasmic reticulum
CL984.Contig26_All	1247	2.5127	4.0106	6.248	1.003	3.9546	0.67458	1.31416	-1.32492	0.654293	gi|196051136|gb|ABV24960.2|	161.8	2e-38	putative secretory peroxidase [Catharanthus roseus]	gi|359478361|ref|XM_002269882.2|	83.8	4e-13	PREDICTED: Vitis vinifera Peroxidase 4 (LOC100257005), mRNA	sp|A7NY33|PER4_VITVI	171	6e-43	Peroxidase 4 OS=Vitis vinifera GN=GSVIVT00023967001 PE=1 SV=1	--	--	--	--	--	K00430	2e-44	177	rcu:RCOM_0688840	peroxidase [EC:1.11.1.7]	-	GO:0016491//oxidoreductase activity;GO:0005488//binding	-
CL984.Contig28_All	205	0.001	0.001	0.8353	6.1014	0.001	0	9.70615	12.5749	0	gi|470117193|ref|XP_004294746.1|	127.9	4e-29	PREDICTED: peroxidase 4-like [Fragaria vesca subsp. vesca]	gi|160333973|gb|AC214418.1|	125	2e-26	Populus trichocarpa clone POP106-D21, complete sequence	sp|P00434|PERP7_BRARA	121	8e-29	Peroxidase P7 OS=Brassica rapa PE=1 SV=3	--	--	--	--	--	K00430	1e-28	122	pop:POPTR_729244	peroxidase [EC:1.11.1.7]	GO:0006979//response to oxidative stress;GO:0055114//oxidation-reduction process	GO:0046872//metal ion binding;GO:0020037//heme binding;GO:0004601//peroxidase activity	GO:0016023//cytoplasmic membrane-bounded vesicle;GO:0005618//cell wall;GO:0048046//apoplast
CL984.Contig3_All	1375	3.4508	1.4412	2.1794	30.5385	4.0429	-1.25966	-0.663	3.14563	0.22846	gi|223635590|sp|A7NY33.1|PER4_VITVI	488.4	1e-136	RecName: Full=Peroxidase 4; Flags: Precursor	gi|470117192|ref|XM_004294698.1|	95.6	1e-16	PREDICTED: Fragaria vesca subsp. vesca peroxidase 4-like (LOC101301085), mRNA	sp|A7NY33|PER4_VITVI	488	3e-138	Peroxidase 4 OS=Vitis vinifera GN=GSVIVT00023967001 PE=1 SV=1	--	--	--	--	--	K00430	9e-138	488	vvi:100257005	peroxidase [EC:1.11.1.7]	GO:0055114//oxidation-reduction process;GO:0006979//response to oxidative stress	GO:0020037//heme binding;GO:0046872//metal ion binding;GO:0004601//peroxidase activity	GO:0048046//apoplast;GO:0005618//cell wall
CL9845.Contig1_All	875	1.4324	2.049	4.7946	0.5105	1.6395	0.516486	1.74298	-1.48845	0.194821	gi|462419769|gb|EMJ24032.1|	255.8	6e-67	hypothetical protein PRUPE_ppa005106mg [Prunus persica]	--	--	--	--	sp|Q9LTA3|U91C1_ARATH	244	6e-65	UDP-glycosyltransferase 91C1 OS=Arabidopsis thaliana GN=UGT91C1 PE=2 SV=1	SPBC28F2.12	55.1	2e-07	COG0086	DNA-directed RNA polymerase, beta' subunit/160 kD subunit	K13496	9e-10	62.4	ath:AT2G36750	UDP-glucosyl transferase 73C [EC:2.4.1.-]	GO:0006914//autophagy	GO:0016758//transferase activity, transferring hexosyl groups	GO:0005576//extracellular region;GO:0005829//cytosol
CL9845.Contig4_All	1663	3.9299	7.6602	5.1999	1.0745	1.9949	0.962889	0.403991	-1.87083	-0.978176	gi|462419769|gb|EMJ24032.1|	59.7	2e-157	hypothetical protein PRUPE_ppa005106mg [Prunus persica]	gi|255572877|ref|XM_002527325.1|	73.8	5e-10	Ricinus communis UDP-glucosyltransferase, putative, mRNA	sp|Q9LTA3|U91C1_ARATH	490	9e-139	UDP-glycosyltransferase 91C1 OS=Arabidopsis thaliana GN=UGT91C1 PE=2 SV=1	SPBC28F2.12	54.7	5e-07	COG0086	DNA-directed RNA polymerase, beta' subunit/160 kD subunit	K13496	1e-40	166	ath:AT2G36780	UDP-glucosyl transferase 73C [EC:2.4.1.-]	GO:0006914//autophagy	GO:0016758//transferase activity, transferring hexosyl groups	GO:0005576//extracellular region;GO:0005829//cytosol
CL9856.Contig2_All	1760	0.9156	0.1072	0.001	1.6244	3.6679	-3.09441	-9.83857	0.827118	2.00216	gi|225460460|ref|XP_002272345.1|	617.8	1e-175	PREDICTED: anthocyanidin 5,3-O-glucosyltransferase-like [Vitis vinifera]	gi|359493311|ref|XM_002272309.2|	165	2e-37	PREDICTED: Vitis vinifera anthocyanidin 5,3-O-glucosyltransferase-like (LOC100249347), mRNA	sp|Q4R1I9|ANGLT_ROSHC	422	3e-118	Anthocyanidin 5,3-O-glucosyltransferase OS=Rosa hybrid cultivar GN=RhGT1 PE=2 SV=1	Rv3876	78.6	3e-14	COG0455	ATPases involved in chromosome partitioning	K13263	6e-101	366	gmx:100101902	isoflavone 7-O-glucosyltransferase [EC:2.4.1.170]	-	GO:0016757//transferase activity, transferring glycosyl groups	-
CL9858.Contig1_All	1829	0.1958	0.8771	1.5448	1.5143	1.8628	2.16336	2.97997	2.9512	3.25002	gi|359480065|ref|XP_002269446.2|	852.8	0	PREDICTED: tyrosine decarboxylase 1-like [Vitis vinifera]	gi|359480064|ref|XM_002269410.2|	957	0	PREDICTED: Vitis vinifera tyrosine decarboxylase 1-like (LOC100251450), mRNA	sp|Q8RY79|TYDC1_ARATH	765	0	Tyrosine decarboxylase 1 OS=Arabidopsis thaliana GN=ELI5 PE=2 SV=1	YPO1193	339	8e-93	COG0076	Glutamate decarboxylase and related PLP-dependent proteins	K01592	0	852	vvi:100251450	tyrosine decarboxylase [EC:4.1.1.25]	GO:0009611//response to wounding;GO:0006559//L-phenylalanine catabolic process	GO:0030170//pyridoxal phosphate binding;GO:0004837//tyrosine decarboxylase activity;GO:0004058//aromatic-L-amino-acid decarboxylase activity;GO:1990055//phenylacetaldehyde synthase activity	GO:0005737//cytoplasm
CL9899.Contig2_All	1239	3.4683	4.265	4.8372	7.7155	7.4536	0.298317	0.479943	1.15353	1.10371	gi|462410049|gb|EMJ15383.1|	409.8	4e-113	hypothetical protein PRUPE_ppa019861mg, partial [Prunus persica]	gi|242247691|gb|AC236948.1|	65.9	9e-08	Solanum lycopersicum cv. Heinz 1706, chromosome 5 BAC clone C05SLe0114E01, complete sequence	sp|P52839|SOT12_ARATH	262	3e-70	Cytosolic sulfotransferase 12 OS=Arabidopsis thaliana GN=SOT12 PE=1 SV=2	--	--	--	--	--	K11821	3e-54	211	aly:ARALYDRAFT_895283	desulfoglucosinolate sulfotransferase A/B/C [EC:2.8.2.-]	-	GO:0008146//sulfotransferase activity	-
CL9953.Contig1_All	1179	11.9215	17.5279	11.1833	18.5654	24.1072	0.556087	-0.0922198	0.639051	1.0159	gi|460409363|ref|XP_004250108.1|	514.6	1e-144	PREDICTED: peroxidase 17-like [Solanum lycopersicum]	gi|470103492|ref|XM_004288123.1|	262	8e-67	PREDICTED: Fragaria vesca subsp. vesca peroxidase 17-like (LOC101312090), mRNA	sp|Q9SJZ2|PER17_ARATH	505	2e-143	Peroxidase 17 OS=Arabidopsis thaliana GN=PER17 PE=2 SV=1	--	--	--	--	--	K00430	4e-144	509	vvi:100242338	peroxidase [EC:1.11.1.7]	GO:0010075//regulation of meristem growth;GO:0010014//meristem initiation;GO:0006979//response to oxidative stress;GO:0009944//polarity specification of adaxial/abaxial axis;GO:0055114//oxidation-reduction process;GO:0009855//determination of bilateral symmetry	GO:0046872//metal ion binding;GO:0020037//heme binding;GO:0004601//peroxidase activity	GO:0005576//extracellular region;GO:0005829//cytosol
CL9973.Contig1_All	1594	7.0205	6.7486	5.049	27.4077	6.7499	-0.0569855	-0.475576	1.96494	-0.0567077	gi|225446437|ref|XP_002276551.1|	677.2	0	PREDICTED: tyrosine aminotransferase [Vitis vinifera] >gi|302143331|emb|CBI21892.3| unnamed protein product [Vitis vinifera]	gi|359485207|ref|XM_003633184.1|	351	1e-93	PREDICTED: Vitis vinifera tyrosine aminotransferase-like (LOC100247148), mRNA	sp|Q9FN30|TAT2_ARATH	543	1e-154	Probable aminotransferase TAT2 OS=Arabidopsis thaliana GN=At5g53970 PE=2 SV=1	PAB1810	152	2e-36	COG0436	Aspartate/tyrosine/aromatic aminotransferase	K00815	0	677	vvi:100253895	tyrosine aminotransferase [EC:2.6.1.5]	GO:0009058//biosynthetic process;GO:0006520//cellular amino acid metabolic process;GO:0006826//iron ion transport	GO:0030170//pyridoxal phosphate binding;GO:0004838//L-tyrosine:2-oxoglutarate aminotransferase activity;GO:0033855;GO:0080130//L-phenylalanine:2-oxoglutarate aminotransferase activity	GO:0009536//plastid
CL9973.Contig2_All	1789	23.5698	35.0232	29.0019	52.4363	11.3767	0.571371	0.299208	1.15363	-1.05086	gi|225446437|ref|XP_002276551.1|	682.9	0	PREDICTED: tyrosine aminotransferase [Vitis vinifera] >gi|302143331|emb|CBI21892.3| unnamed protein product [Vitis vinifera]	gi|359485207|ref|XM_003633184.1|	398	1e-108	PREDICTED: Vitis vinifera tyrosine aminotransferase-like (LOC100247148), mRNA	sp|Q9FN30|TAT2_ARATH	544	7e-155	Probable aminotransferase TAT2 OS=Arabidopsis thaliana GN=At5g53970 PE=2 SV=1	PAB1810	151	3e-36	COG0436	Aspartate/tyrosine/aromatic aminotransferase	K00815	0	682	vvi:100253895	tyrosine aminotransferase [EC:2.6.1.5]	GO:0009058//biosynthetic process;GO:0006520//cellular amino acid metabolic process;GO:0006826//iron ion transport	GO:0030170//pyridoxal phosphate binding;GO:0004838//L-tyrosine:2-oxoglutarate aminotransferase activity;GO:0033855;GO:0080130//L-phenylalanine:2-oxoglutarate aminotransferase activity	GO:0009536//plastid
CL9973.Contig4_All	2200	3.2555	9.3076	3.6193	9.1372	1.8747	1.51553	0.152832	1.48887	-0.796219	gi|460395606|ref|XP_004243373.1|	229.6	1e-58	PREDICTED: tyrosine aminotransferase-like [Solanum lycopersicum]	gi|224133449|ref|XM_002328009.1|	174	3e-40	Populus trichocarpa aminotransferase family protein (AMT6), mRNA	sp|Q9ST03|NAATB_HORVU	186	4e-47	Nicotianamine aminotransferase B OS=Hordeum vulgare GN=naat-B PE=1 SV=2	aq_1969	52	4e-06	COG0436	Aspartate/tyrosine/aromatic aminotransferase	K00815	7e-59	227	vvi:100247148	tyrosine aminotransferase [EC:2.6.1.5]	GO:0009058//biosynthetic process;GO:0006520//cellular amino acid metabolic process;GO:0006826//iron ion transport	GO:0030170//pyridoxal phosphate binding;GO:0004838//L-tyrosine:2-oxoglutarate aminotransferase activity;GO:0033855;GO:0080130//L-phenylalanine:2-oxoglutarate aminotransferase activity	GO:0009536//plastid
CL9973.Contig5_All	1911	2.764	8.1968	2.4193	9.397	1.4075	1.5683	-0.192168	1.76544	-0.973623	gi|359485208|ref|XP_003633232.1|	78.2	5e-13	PREDICTED: LOW QUALITY PROTEIN: tyrosine aminotransferase-like [Vitis vinifera]	gi|224092913|ref|XM_002309715.1|	83.8	6e-13	Populus trichocarpa aminotransferase family protein (AMT9), mRNA	sp|Q9FN30|TAT2_ARATH	59.7	6e-09	Probable aminotransferase TAT2 OS=Arabidopsis thaliana GN=At5g53970 PE=2 SV=1	--	--	--	--	--	K00815	4e-14	78.2	vvi:100247148	tyrosine aminotransferase [EC:2.6.1.5]	GO:0009058//biosynthetic process;GO:0006520//cellular amino acid metabolic process;GO:0006826//iron ion transport	GO:0030170//pyridoxal phosphate binding;GO:0004838//L-tyrosine:2-oxoglutarate aminotransferase activity;GO:0033855;GO:0080130//L-phenylalanine:2-oxoglutarate aminotransferase activity	GO:0009536//plastid
Unigene10012_All	1198	7.996	11.5787	6.5035	3.1322	10.403	0.534123	-0.298062	-1.3521	0.379649	gi|393990624|dbj|BAM28983.1|	255	1e-66	UDP-glucose crocetin glucosyltransferase [Gardenia jasminoides]	gi|359478010|ref|XM_002267489.2|	234	2e-58	PREDICTED: Vitis vinifera UDP-glycosyltransferase 75D1-like (LOC100260716), mRNA	sp|Q9LR44|U75B1_ARATH	197	1e-50	UDP-glycosyltransferase 75B1 OS=Arabidopsis thaliana GN=UGT75B1 PE=1 SV=1	--	--	--	--	--	K13692	3e-50	197	ath:AT1G05560	UDP-glucose:(indol-3-yl)acetate beta-D-glucosyltransferase [EC:2.4.1.121]	GO:0046482//para-aminobenzoic acid metabolic process;GO:0009751//response to salicylic acid stimulus	GO:0080018//anthocyanin 5-O-glucosyltransferase activity;GO:0010294//abscisic acid glucosyltransferase activity;GO:0080002//UDP-glucose:4-aminobenzoate acylglucosyltransferase activity	GO:0009524//phragmoplast
Unigene100412_All	555	0.4839	0.6801	0.4628	6.1171	2.5848	0.491038	-0.0643201	3.66007	2.41727	gi|12229632|sp|O24146.1|4CL2_TOBAC	150.2	1e-35	RecName: Full=4-coumarate--CoA ligase 2; Short=4CL 2; AltName: Full=4-coumaroyl-CoA synthase 2 >gi|1663724|gb|AAB18638.1| 4-coumarate:coenzyme A ligase [Nicotiana tabacum]	gi|20435|emb|X13325.1|	180	1e-42	Parsley Pc4CL-2 mRNA for 4-coumarate:CoA ligase (4CL; EC 6.2.1.12)	sp|O24146|4CL2_TOBAC	150	6e-37	4-coumarate--CoA ligase 2 OS=Nicotiana tabacum GN=4CL2 PE=2 SV=1	BH3104	58.9	5e-09	COG0318	Acyl-CoA synthetases (AMP-forming)/AMP-acid ligases II	K01904	5e-33	138	vvi:100254698	4-coumarate--CoA ligase [EC:6.2.1.12]	-	-	-
Unigene10150_All	1591	5.2331	3.6179	3.4441	7.9739	1.5779	-0.532513	-0.603539	0.60762	-1.72966	gi|380863868|gb|AFF19200.1|	711.8	0	BAHD acyltransferase [Erythroxylum coca]	gi|470146621|ref|XM_004308873.1|	220	3e-54	PREDICTED: Fragaria vesca subsp. vesca uncharacterized LOC101293941 (LOC101293941), mRNA	sp|Q9FF86|DCR_ARATH	226	2e-59	BAHD acyltransferase DCR OS=Arabidopsis thaliana GN=DCR PE=2 SV=1	--	--	--	--	--	K13065	1e-29	129	ath:AT5G48930	shikimate O-hydroxycinnamoyltransferase [EC:2.3.1.133]	-	GO:0047672	GO:0005737//cytoplasm
Unigene101678_All	1108	4.04	2.0439	1.1591	17.1748	10.8434	-0.983031	-1.80135	2.08787	1.42439	gi|294847480|gb|ADF43751.1|	137.1	7e-127	anthocyanidin reductase [Camellia sinensis]	gi|330318665|gb|HM003282.1|	1289	0	Camellia sinensis clone U10BcDNA 1509 anthocyanidin reductase mRNA, complete cds	sp|Q9SEV0|BAN_ARATH	226	2e-82	Anthocyanidin reductase OS=Arabidopsis thaliana GN=BAN PE=1 SV=2	SA0317	59.3	9e-16	COG0451	Nucleoside-diphosphate-sugar epimerases	K08695	6e-113	314	vvi:100232981	anthocyanidin reductase [EC:1.3.1.77]	GO:0009964//negative regulation of flavonoid biosynthetic process	GO:0033729//anthocyanidin reductase activity;GO:0050662//coenzyme binding;GO:0000166//nucleotide binding	-
Unigene101679_All	1022	2.7155	0.831	0.8377	9.7034	7.1939	-1.7083	-1.69671	1.83727	1.40556	gi|294847480|gb|ADF43751.1|	473.8	2e-132	anthocyanidin reductase [Camellia sinensis]	gi|330318665|gb|HM003282.1|	1689	0	Camellia sinensis clone U10BcDNA 1509 anthocyanidin reductase mRNA, complete cds	sp|Q9SEV0|BAN_ARATH	320	8e-88	Anthocyanidin reductase OS=Arabidopsis thaliana GN=BAN PE=1 SV=2	SA0317	92.4	1e-18	COG0451	Nucleoside-diphosphate-sugar epimerases	K08695	2e-118	423	vvi:100232981	anthocyanidin reductase [EC:1.3.1.77]	GO:0009964//negative regulation of flavonoid biosynthetic process	GO:0033729//anthocyanidin reductase activity;GO:0050662//coenzyme binding;GO:0000166//nucleotide binding	-
Unigene103549_All	594	58.6286	40.5091	68.3213	40.1585	20.2265	-0.533359	0.220731	-0.545899	-1.53536	gi|359491190|ref|XP_002279509.2|	211.8	5e-54	PREDICTED: cytochrome P450 71A2-like isoform 1 [Vitis vinifera]	gi|111054858|gb|DQ830739.1|	67.9	1e-08	Fragaria vesca clone 0-9R T-DNA insertion flanking sequence >gi|307750748|gb|HQ184981.1| Fragaria vesca clone VT_A09_R T-DNA insertion flanking sequence	sp|P24465|C71A1_PERAE	194	3e-50	Cytochrome P450 71A1 OS=Persea americana GN=CYP71A1 PE=1 SV=2	--	--	--	--	--	K11868	1e-42	171	aly:ARALYDRAFT_481994	cytochrome P450, family 71, subfamily A, polypeptide 13 (indoleacetaldoxime dehydratase) [EC:4.99.1.6]	GO:0006952//defense response;GO:0044710;GO:0009617//response to bacterium	GO:0046872//metal ion binding;GO:0016709//oxidoreductase activity, acting on paired donors, with incorporation or reduction of molecular oxygen, NAD(P)H as one donor, and incorporation of one atom of oxygen	-
Unigene106929_All	1709	0.6286	0.2209	0.2505	1.6206	3.3577	-1.50875	-1.32733	1.36631	2.41726	gi|225434179|ref|XP_002275474.1|	446.4	7e-124	PREDICTED: LETM1 and EF-hand domain-containing protein 1, mitochondrial [Vitis vinifera] >gi|296084337|emb|CBI24725.3| unnamed protein product [Vitis vinifera]	gi|225434178|ref|XM_002275438.1|	543	1e-151	PREDICTED: Vitis vinifera LETM1 and EF-hand domain-containing protein 1, mitochondrial-like (LOC100257815), mRNA	sp|Q9M401|BCAT3_ARATH	107	3e-23	Branched-chain-amino-acid aminotransferase 3, chloroplastic OS=Arabidopsis thaliana GN=BCAT3 PE=1 SV=1	--	--	--	--	--	K00826	2e-25	115	pop:POPTR_1083945	branched-chain amino acid aminotransferase [EC:2.6.1.42]	-	GO:0005509//calcium ion binding	GO:0016021//integral to membrane;GO:0005739//mitochondrion
Unigene107138_All	1218	6.6152	2.7116	4.7097	1.3203	2.4292	-1.28664	-0.49015	-2.32492	-1.4453	gi|147767047|emb|CAN67678.1|	34.3	1e-127	hypothetical protein VITISV_035274 [Vitis vinifera]	gi|147767045|emb|AM451429.2|	77.8	2e-11	Vitis vinifera contig VV78X017581.6, whole genome shotgun sequence	sp|P37117|C71A4_SOLME	316	3e-103	Cytochrome P450 71A4 OS=Solanum melongena GN=CYP71A4 PE=2 SV=1	BH0579	84.3	4e-16	COG2124	Cytochrome P450	K00517	3e-90	291	ath:AT4G13310	[EC:1.14.-.-]	-	GO:0016709//oxidoreductase activity, acting on paired donors, with incorporation or reduction of molecular oxygen, NAD(P)H as one donor, and incorporation of one atom of oxygen;GO:0046872//metal ion binding	-
Unigene10901_All	1191	1.9544	2.6146	2.0128	9.8268	5.1944	0.419864	0.0424781	2.33	1.41023	gi|462416618|gb|EMJ21355.1|	422.6	6e-117	hypothetical protein PRUPE_ppa018617mg [Prunus persica]	gi|429503499|gb|JX647700.1|	101	2e-18	Camellia sinensis inosine-5'-monophosphate dehydrogenase 1 (TIDH1) gene, complete cds	sp|O64640|CXE8_ARATH	372	2e-103	Probable carboxylesterase 8 OS=Arabidopsis thaliana GN=CXE8 PE=2 SV=1	RSc1772	92	2e-18	COG0657	Esterase/lipase	K14493	3e-35	147	ppp:PHYPADRAFT_118478	gibberellin receptor GID1 [EC:3.-.-.-]	-	-	GO:0005634//nucleus
Unigene11011_All	1413	24.5197	27.3804	20.4198	9.3578	8.4394	0.159202	-0.263973	-1.3897	-1.53873	gi|332384183|gb|AEE69008.1|	718	0	cinnamyl alcohol dehydrogenase 3 [Camellia sinensis]	gi|332384182|gb|HQ880208.1|	2411	0	Camellia sinensis cinnamyl alcohol dehydrogenase 3 mRNA, complete cds	sp|Q9ZRF1|MTDH_FRAAN	595	2e-170	Probable mannitol dehydrogenase OS=Fragaria ananassa GN=CAD PE=2 SV=1	SMc00680	348	1e-95	COG1064	Zn-dependent alcohol dehydrogenases	K00083	5e-163	572	pop:POPTR_667694	cinnamyl-alcohol dehydrogenase [EC:1.1.1.195]	GO:0009626//plant-type hypersensitive response;GO:0009617//response to bacterium;GO:0009809//lignin biosynthetic process;GO:0055114//oxidation-reduction process	GO:0045551//cinnamyl-alcohol dehydrogenase activity;GO:0018456//aryl-alcohol dehydrogenase (NAD+) activity;GO:0008270//zinc ion binding;GO:0000166//nucleotide binding	-
Unigene113161_All	705	0.001	0.001	0.001	7.4768	0.001	0	0	12.8682	0	gi|222093457|gb|ACM43505.1|	408.7	4e-113	polyphenoloxidase [Camellia nitidissima]	gi|222093456|gb|FJ597757.1|	1124	0	Camellia nitidissima polyphenoloxidase mRNA, complete cds	sp|P43309|PPO_MALDO	266	6e-72	Polyphenol oxidase, chloroplastic OS=Malus domestica PE=2 SV=1	--	--	--	--	--	K00422	2e-67	253	vvi:100256583	polyphenol oxidase [EC:1.10.3.1]	GO:0046148//pigment biosynthetic process;GO:0055114//oxidation-reduction process	GO:0046872//metal ion binding;GO:0004097//catechol oxidase activity	-
Unigene113208_All	522	0.001	0.001	0.001	7.5307	0.1718	0	0	12.8786	7.42459	gi|225448619|ref|XP_002278996.1|	264.6	5e-70	PREDICTED: peroxidase 4 [Vitis vinifera]	gi|222159966|gb|FJ596178.1|	210	1e-51	Capsicum annuum peroxidase (POD) mRNA, complete cds	sp|A7NY33|PER4_VITVI	233	5e-62	Peroxidase 4 OS=Vitis vinifera GN=GSVIVT00023967001 PE=1 SV=1	--	--	--	--	--	K00430	5e-71	264	vvi:100257059	peroxidase [EC:1.11.1.7]	GO:0055114//oxidation-reduction process;GO:0006979//response to oxidative stress	GO:0020037//heme binding;GO:0046872//metal ion binding;GO:0004601//peroxidase activity	GO:0048046//apoplast;GO:0005618//cell wall
Unigene113209_All	240	0.001	0.3932	0.3567	7.8174	0.001	8.61912	8.47857	12.9325	0	gi|149275419|gb|ABR23054.1|	134	6e-31	basic peroxidase swpb4 [Ipomoea batatas]	gi|222159966|gb|FJ596178.1|	133	9e-29	Capsicum annuum peroxidase (POD) mRNA, complete cds	sp|A7NY33|PER4_VITVI	131	8e-32	Peroxidase 4 OS=Vitis vinifera GN=GSVIVT00023967001 PE=1 SV=1	--	--	--	--	--	K00430	6e-32	133	mtr:MTR_3g094670	peroxidase [EC:1.11.1.7]	GO:0055114//oxidation-reduction process;GO:0006979//response to oxidative stress	GO:0020037//heme binding;GO:0046872//metal ion binding;GO:0004601//peroxidase activity	GO:0048046//apoplast;GO:0005618//cell wall
Unigene113491_All	208	0.001	5.444	0.4116	15.0334	2.5864	12.4105	8.6851	13.8759	11.3367	--	--	--	--	gi|411012945|gb|JX647691.1|	396	1e-108	Camellia sinensis caffeine synthase 2 (TCS2) gene, complete cds	--	--	--	--	--	--	--	--	--	--	--	--	--	--	-	-	-
Unigene113664_All	323	0.001	0.001	0.001	4.149	1.1103	0	0	12.0185	10.1167	gi|297733678|emb|CBI14925.3|	168.3	3e-41	unnamed protein product [Vitis vinifera]	gi|359491189|ref|XM_002279473.2|	83.8	1e-13	PREDICTED: Vitis vinifera cytochrome P450 71A2-like, transcript variant 1 (LOC100246781), mRNA	sp|Q42716|C71A8_MENPI	159	3e-40	Cytochrome P450 71A8 OS=Mentha piperita GN=CYP71A8 PE=3 SV=1	BH0579	62.4	2e-10	COG2124	Cytochrome P450	K16083	3e-29	124	osa:4329725	cytochrome P450, family 71, subfamily Z, polypeptide 6 (ent-isokaurene C2-hydroxylase) [EC:1.14.13.143]	GO:0055114//oxidation-reduction process;GO:0042742//defense response to bacterium;GO:0010120//camalexin biosynthetic process;GO:0050832//defense response to fungus	GO:0047720//indoleacetaldoxime dehydratase activity;GO:0050592;GO:0009055//electron carrier activity;GO:0047085;GO:0020037//heme binding;GO:0005506//iron ion binding	GO:0009507//chloroplast
Unigene113671_All	394	0.001	0.001	0.001	3.4013	0.2276	0	0	11.7319	7.83036	gi|222093457|gb|ACM43505.1|	264.2	4e-70	polyphenoloxidase [Camellia nitidissima]	gi|222093456|gb|FJ597757.1|	733	0	Camellia nitidissima polyphenoloxidase mRNA, complete cds	sp|P43311|PPO_VITVI	137	1e-33	Polyphenol oxidase, chloroplastic OS=Vitis vinifera PE=1 SV=1	--	--	--	--	--	K00422	7e-31	130	vvi:100256583	polyphenol oxidase [EC:1.10.3.1]	GO:0044710	GO:0016491//oxidoreductase activity	-
Unigene113729_All	284	0.001	0.9968	0.001	6.6062	1.5785	9.96116	0	12.6896	10.6243	--	--	--	--	gi|411012945|gb|JX647691.1|	458	1e-126	Camellia sinensis caffeine synthase 2 (TCS2) gene, complete cds	--	--	--	--	--	--	--	--	--	--	--	--	--	--	-	-	-
Unigene113735_All	1293	0.1385	0.001	0.0662	10.9172	0.001	-7.11374	-1.06498	6.30057	-7.11374	gi|225439922|ref|XP_002275288.1|	529.2	5e-149	PREDICTED: peroxidase 21 [Vitis vinifera] >gi|297741574|emb|CBI32706.3| unnamed protein product [Vitis vinifera]	gi|225626262|gb|FJ807474.1|	218	1e-53	Populus trichocarpa peroxidase (PO2) mRNA, complete cds	sp|Q42580|PER21_ARATH	454	7e-128	Peroxidase 21 OS=Arabidopsis thaliana GN=PER21 PE=1 SV=1	--	--	--	--	--	K00430	5e-150	529	vvi:100256842	peroxidase [EC:1.11.1.7]	GO:0006979//response to oxidative stress;GO:0050832//defense response to fungus;GO:0055114//oxidation-reduction process	GO:0046872//metal ion binding;GO:0020037//heme binding;GO:0004601//peroxidase activity	GO:0005576//extracellular region;GO:0005829//cytosol
Unigene113765_All	908	0.001	0.001	0.001	4.5261	0.001	0	0	12.1441	0	gi|359485100|ref|XP_002268642.2|	342.4	6e-93	PREDICTED: serine carboxypeptidase-like 18-like [Vitis vinifera]	gi|359485019|ref|XM_003633151.1|	67.9	2e-08	PREDICTED: Vitis vinifera serine carboxypeptidase-like 18-like, transcript variant 2 (LOC100247920), mRNA	sp|Q9C7Z9|SCP18_ARATH	206	1e-53	Serine carboxypeptidase-like 18 OS=Arabidopsis thaliana GN=SCPL18 PE=2 SV=2	--	--	--	--	--	K13289	2e-52	204	mtr:MTR_4g021500	cathepsin A (carboxypeptidase C) [EC:3.4.16.5]	-	-	-
Unigene113766_All	582	0.6153	0.001	0.1471	4.2982	0.001	-9.26515	-2.06449	2.80437	-9.26515	gi|255548487|ref|XP_002515300.1|	318.9	3e-86	Beta-glucosidase, putative [Ricinus communis] >gi|223545780|gb|EEF47284.1| Beta-glucosidase, putative [Ricinus communis]	gi|356556037|ref|XM_003546286.1|	95.6	5e-17	PREDICTED: Glycine max beta-D-xylosidase 1-like (LOC100805839), mRNA	sp|Q94KD8|BXL2_ARATH	288	1e-78	Probable beta-D-xylosidase 2 OS=Arabidopsis thaliana GN=BXL2 PE=2 SV=1	XF0845	112	4e-25	COG1472	Beta-glucosidase-related glycosidases	K05349	3e-87	318	rcu:RCOM_1347430	beta-glucosidase [EC:3.2.1.21]	GO:0005975//carbohydrate metabolic process	GO:0008422//beta-glucosidase activity	-
Unigene113870_All	246	0.001	0.001	0.001	5.4476	0.7289	0	0	12.4114	9.50958	gi|359481249|ref|XP_002266365.2|	68.2	4e-11	PREDICTED: cationic peroxidase 1-like [Vitis vinifera]	gi|359481248|ref|XM_002266329.2|	89.7	1e-15	PREDICTED: Vitis vinifera cationic peroxidase 1-like (LOC100253452), mRNA	sp|P22195|PER1_ARAHY	64.3	2e-11	Cationic peroxidase 1 OS=Arachis hypogaea GN=PNC1 PE=1 SV=2	--	--	--	--	--	K00430	2e-08	55.5	vvi:100253646	peroxidase [EC:1.11.1.7]	GO:0042744//hydrogen peroxide catabolic process;GO:0055114//oxidation-reduction process	GO:0046872//metal ion binding;GO:0020037//heme binding;GO:0004601//peroxidase activity	GO:0005576//extracellular region
Unigene113880_All	482	0.001	0.001	0.001	5.5607	0.186	0	0	12.4411	7.53916	gi|449524470|ref|XP_004169246.1|	289.3	1e-77	PREDICTED: trans-cinnamate 4-monooxygenase-like, partial [Cucumis sativus]	gi|14423324|gb|AF368379.1|	186	1e-44	Nicotiana tabacum elicitor-inducible cytochrome P450 (CYP73A28) mRNA, complete cds	sp|O24312|TCMO_POPTM	234	1e-62	Trans-cinnamate 4-monooxygenase OS=Populus tremuloides GN=CYP73A13 PE=2 SV=1	alr1450	77.8	8e-15	COG2124	Cytochrome P450	K00487	6e-78	287	vvi:100251539	trans-cinnamate 4-monooxygenase [EC:1.14.13.11]	GO:0055114//oxidation-reduction process	GO:0020037//heme binding;GO:0016710//trans-cinnamate 4-monooxygenase activity;GO:0005506//iron ion binding;GO:0009055//electron carrier activity	-
Unigene113942_All	620	0.4332	0.1522	0.2762	4.323	0.001	-1.50906	-0.64932	3.31893	-8.75889	gi|302143192|emb|CBI20487.3|	313.5	1e-84	unnamed protein product [Vitis vinifera]	gi|225461161|ref|XM_002282806.1|	220	1e-54	PREDICTED: Vitis vinifera dihydroflavonol-4-reductase-like (LOC100255535), mRNA	sp|P51110|DFRA_VITVI	150	7e-37	Dihydroflavonol-4-reductase OS=Vitis vinifera GN=DFR PE=1 SV=1	SA0317	50.8	2e-06	COG0451	Nucleoside-diphosphate-sugar epimerases	K13082	1e-37	154	rcu:RCOM_1595070	bifunctional dihydroflavonol 4-reductase/flavanone 4-reductase [EC:1.1.1.219 1.1.1.234]	GO:0010162//seed dormancy process;GO:0055114//oxidation-reduction process;GO:0009062//fatty acid catabolic process;GO:0009686//gibberellin biosynthetic process;GO:0009740//gibberellic acid mediated signaling pathway	GO:0045551//cinnamyl-alcohol dehydrogenase activity;GO:0045552//dihydrokaempferol 4-reductase activity;GO:0000166//nucleotide binding;GO:0050662//coenzyme binding	GO:0005634//nucleus
Unigene113951_All	360	0.9947	0.2621	0.2378	6.9488	0.9962	-1.92414	-2.06451	2.80443	0.00217393	gi|224126945|ref|XP_002319968.1|	191	4e-48	predicted protein [Populus trichocarpa] >gi|222858344|gb|EEE95891.1| predicted protein [Populus trichocarpa]	gi|357491414|ref|XM_003615947.1|	127	8e-27	Medicago truncatula Peroxidase (MTR_5g074970) mRNA, complete cds	sp|A7NY33|PER4_VITVI	189	4e-49	Peroxidase 4 OS=Vitis vinifera GN=GSVIVT00023967001 PE=1 SV=1	--	--	--	--	--	K00430	3e-49	191	pop:POPTR_729244	peroxidase [EC:1.11.1.7]	GO:0055114//oxidation-reduction process;GO:0006979//response to oxidative stress	GO:0020037//heme binding;GO:0046872//metal ion binding;GO:0004601//peroxidase activity	GO:0048046//apoplast;GO:0005618//cell wall
Unigene114035_All	1042	0.4296	0.0906	0.1643	10.5461	0.1721	-2.24541	-1.38666	4.61757	-1.31975	gi|147776751|emb|CAN67986.1|	391	1e-107	hypothetical protein VITISV_010770 [Vitis vinifera]	gi|359475231|ref|XM_002284892.2|	141	2e-30	PREDICTED: Vitis vinifera polyneuridine-aldehyde esterase-like (LOC100253676), mRNA	sp|Q9SE93|PNAE_RAUSE	244	5e-65	Polyneuridine-aldehyde esterase OS=Rauvolfia serpentina GN=PNAE PE=1 SV=1	mll1329	57.8	3e-08	COG0596	Predicted hydrolases or acyltransferases (alpha/beta hydrolase superfamily)	K08233	3e-61	233	ath:AT2G23610	polyneuridine-aldehyde esterase [EC:3.1.1.78]	-	-	-
Unigene114044_All	1160	0.3859	0.0813	0.1476	13.9403	0.001	-2.2469	-1.38653	5.17489	-8.59208	gi|255580625|ref|XP_002531135.1|	539.6	3e-152	Peroxidase 64 precursor, putative [Ricinus communis] >gi|223529248|gb|EEF31220.1| Peroxidase 64 precursor, putative [Ricinus communis]	gi|359497659|ref|XM_002277576.2|	430	1e-117	PREDICTED: Vitis vinifera peroxidase 64-like (LOC100267732), mRNA	sp|Q43872|PER64_ARATH	441	5e-124	Peroxidase 64 OS=Arabidopsis thaliana GN=PER64 PE=1 SV=1	--	--	--	--	--	K00430	6e-145	511	pop:POPTR_827034	peroxidase [EC:1.11.1.7]	GO:0055114//oxidation-reduction process;GO:0006979//response to oxidative stress	GO:0020037//heme binding;GO:0046872//metal ion binding;GO:0004601//peroxidase activity	GO:0009505//plant-type cell wall
Unigene114272_All	242	0.001	0.001	0.001	6.276	0.001	0	0	12.6156	0	--	--	--	--	gi|357464362|ref|XM_003602415.1|	73.8	7e-11	Medicago truncatula Peroxidase (MTR_3g094670) mRNA, complete cds	sp|O23237|PER49_ARATH	45.8	6e-06	Peroxidase 49 OS=Arabidopsis thaliana GN=PER49 PE=2 SV=2	--	--	--	--	--	K00430	2e-06	48.5	gmx:100790279	peroxidase [EC:1.11.1.7]	-	-	-
Unigene114295_All	374	0.001	1.2615	3.2049	5.2554	0.9589	10.3009	11.6461	12.3596	9.90524	--	--	--	--	gi|145952323|gb|EF526217.1|	60	2e-06	Camellia sinensis caffeine synthase gene, complete cds	--	--	--	--	--	--	--	--	--	--	--	--	--	--	-	-	-
Unigene114481_All	434	0.2063	0.4348	0.1973	4.1171	0.4132	1.07561	-0.0643529	4.31881	1.0021	gi|225449736|ref|XP_002270736.1|	250	8e-66	PREDICTED: cytochrome P450 77A2 [Vitis vinifera] >gi|296090394|emb|CBI40213.3| unnamed protein product [Vitis vinifera]	gi|460251063|gb|GABL01019395.1|	81.8	5e-13	TSA: Camelina sativa comp36496_c1_seq1 transcribed RNA sequence	sp|P37123|C77A1_SOLME	238	1e-63	Cytochrome P450 77A1 (Fragment) OS=Solanum melongena GN=CYP77A1 PE=2 SV=1	--	--	--	--	--	K00517	8e-67	249	vvi:100245465	[EC:1.14.-.-]	GO:0048868//pollen tube development;GO:0010048//vernalization response;GO:0009908//flower development;GO:0010143//cutin biosynthetic process;GO:0019395//fatty acid oxidation;GO:0009567//double fertilization forming a zygote and endosperm	GO:0009055//electron carrier activity;GO:0016711//flavonoid 3'-monooxygenase activity;GO:0019825//oxygen binding;GO:0020037//heme binding;GO:0005506//iron ion binding	GO:0005739//mitochondrion;GO:0009507//chloroplast
Unigene11484_All	497	0.001	0.7595	0.6891	2.3369	4.1493	9.56891	9.42857	11.1904	12.0187	gi|462397480|gb|EMJ03148.1|	221.9	3e-57	hypothetical protein PRUPE_ppa004555mg [Prunus persica]	gi|255546534|ref|XM_002514281.1|	95.6	4e-17	Ricinus communis aldehyde dehydrogenase, putative, mRNA	sp|Q56YU0|AL2C4_ARATH	215	9e-57	Aldehyde dehydrogenase family 2 member C4 OS=Arabidopsis thaliana GN=ALDH2C4 PE=1 SV=2	BH0539	156	1e-38	COG1012	NAD-dependent aldehyde dehydrogenases	K12355	3e-57	218	rcu:RCOM_1053300	coniferyl-aldehyde dehydrogenase [EC:1.2.1.68]	GO:0009627//systemic acquired resistance;GO:0009699//phenylpropanoid biosynthetic process;GO:0034976//response to endoplasmic reticulum stress;GO:0015706//nitrate transport;GO:0010167//response to nitrate;GO:0055114//oxidation-reduction process	GO:0004028//3-chloroallyl aldehyde dehydrogenase activity;GO:0004029//aldehyde dehydrogenase (NAD) activity;GO:0050269//coniferyl-aldehyde dehydrogenase activity;GO:0001758//retinal dehydrogenase activity	GO:0005737//cytoplasm
Unigene114915_All	428	0.001	0.001	0.001	2.9224	0.001	0	0	11.5129	0	gi|224130862|ref|XP_002320943.1|	156.8	9e-38	predicted protein [Populus trichocarpa] >gi|222861716|gb|EEE99258.1| predicted protein [Populus trichocarpa]	gi|225437788|ref|XM_002281493.1|	65.9	3e-08	PREDICTED: Vitis vinifera 3'-N-debenzoyl-2'-deoxytaxol N-benzoyltransferase-like (LOC100260553), mRNA	sp|Q5H873|HLTT_LUPAL	73.9	3e-14	13-hydroxylupanine O-tigloyltransferase OS=Lupinus albus GN=HMT/HLT PE=1 SV=1	--	--	--	--	--	K13065	4e-10	61.6	vvi:100265530	shikimate O-hydroxycinnamoyltransferase [EC:2.3.1.133]	-	GO:0016746//transferase activity, transferring acyl groups	-
Unigene11526_All	1518	4.777	3.9162	2.9893	2.3542	1.3585	-0.28665	-0.676297	-1.02087	-1.81409	gi|470122317|ref|XP_004297190.1|	154.8	3e-36	PREDICTED: UDP-glycosyltransferase 89A2-like [Fragaria vesca subsp. vesca]	gi|356547973|ref|XM_003542331.1|	115	1e-22	PREDICTED: Glycine max uncharacterized protein LOC100808463 (LOC100808463), mRNA	sp|Q9LZD8|U89A2_ARATH	135	8e-32	UDP-glycosyltransferase 89A2 OS=Arabidopsis thaliana GN=UGT89A2 PE=2 SV=1	--	--	--	--	--	K13496	6e-13	73.9	ath:AT2G36780	UDP-glucosyl transferase 73C [EC:2.4.1.-]	GO:0006310//DNA recombination;GO:0006281//DNA repair	GO:0035251//UDP-glucosyltransferase activity	GO:0005634//nucleus
Unigene11700_All	618	5.6497	6.871	3.1864	0.7228	0.5803	0.282346	-0.826247	-2.96651	-3.2833	gi|460401258|ref|XP_004246143.1|	130.2	2e-29	PREDICTED: flavonoid 3&apos;-monooxygenase-like [Solanum lycopersicum]	gi|460400396|ref|XM_004245673.1|	109	3e-21	PREDICTED: Solanum lycopersicum cytochrome P450 93A1-like (LOC101267831), mRNA	sp|O04773|C75A6_CAMME	75.9	2e-14	Flavonoid 3',5'-hydroxylase OS=Campanula medium GN=CYP75A6 PE=2 SV=1	--	--	--	--	--	K13083	5e-16	82.4	gmx:547705	cytochrome P450, family 75, subfamily A (flavonoid 3',5'-hydroxylase) [EC:1.14.13.88]	GO:0055114//oxidation-reduction process	GO:0033772;GO:0009055//electron carrier activity;GO:0005506//iron ion binding;GO:0020037//heme binding	GO:0005886//plasma membrane;GO:0005618//cell wall;GO:0005739//mitochondrion
Unigene12106_All	390	5.5093	1.2098	1.5367	0.2291	0.2299	-2.1871	-1.84203	-4.58782	-4.58279	gi|224096834|ref|XP_002310754.1|	114	7e-25	predicted protein [Populus trichocarpa] >gi|222853657|gb|EEE91204.1| predicted protein [Populus trichocarpa]	gi|460225632|gb|GABL01040550.1|	69.9	2e-09	TSA: Camelina sativa comp50197_c0_seq1 transcribed RNA sequence	sp|Q6RYA0|SABP2_TOBAC	103	2e-23	Salicylic acid-binding protein 2 OS=Nicotiana tabacum GN=SABP2 PE=1 SV=1	--	--	--	--	--	K08233	5e-19	90.9	ath:AT4G37150	polyneuridine-aldehyde esterase [EC:3.1.1.78]	GO:0009627//systemic acquired resistance;GO:0009611//response to wounding;GO:0009694//jasmonic acid metabolic process;GO:0009696//salicylic acid metabolic process	GO:0080030//methyl indole-3-acetate esterase activity;GO:0080031//methyl salicylate esterase activity;GO:0080032//methyl jasmonate esterase activity	-
Unigene1219_All	1454	0.5541	1.2331	0.7066	3.1337	0.8016	1.15407	0.350747	2.49965	0.532736	gi|225444367|ref|XP_002266933.1|	80.1	1e-13	PREDICTED: uncharacterized protein LOC100258839 [Vitis vinifera] >gi|302144074|emb|CBI23179.3| unnamed protein product [Vitis vinifera]	gi|429503495|gb|JX647698.1|	79.8	7e-12	Camellia sinensis inosine-5'-monophosphate dehydrogenase 3 (TIDH3) gene, partial cds	--	--	--	--	--	--	--	--	--	--	--	--	--	--	GO:0009860//pollen tube growth	-	GO:0005737//cytoplasm
Unigene12222_All	675	7.162	5.0327	6.4689	1.9854	1.4611	-0.50903	-0.146842	-1.85093	-2.29331	--	--	--	--	gi|429503492|gb|JX647695.1|	186	2e-44	Camellia sinensis caffeine synthase 6 (TCS6) pseudogene, complete sequence	--	--	--	--	--	--	--	--	--	--	--	--	--	--	-	-	-
Unigene1228_All	1184	1.5879	2.1518	5.0619	2.3392	2.8776	0.438424	1.67256	0.558895	0.857746	gi|359482090|ref|XP_002271363.2|	384.4	2e-105	PREDICTED: tropinone reductase homolog isoform 1 [Vitis vinifera]	gi|147806391|emb|AM449732.2|	103	4e-19	Vitis vinifera contig VV78X023668.10, whole genome shotgun sequence	sp|P50165|TRNH_DATST	323	1e-88	Tropinone reductase homolog OS=Datura stramonium PE=2 SV=1	XF0913	182	8e-46	COG1028	Dehydrogenases with different specificities (related to short-chain alcohol dehydrogenases)	K08081	3e-106	383	vvi:100258048	tropine dehydrogenase [EC:1.1.1.206]	GO:0055114//oxidation-reduction process	GO:0050356;GO:0000166//nucleotide binding	-
Unigene12647_All	1824	30.2344	10.3467	6.243	7.788	11.9941	-1.54702	-2.27588	-1.95687	-1.33387	gi|470136343|ref|XP_004303954.1|	245	4e-154	PREDICTED: putative UDP-glucose flavonoid 3-O-glucosyltransferase 3-like [Fragaria vesca subsp. vesca]	gi|387135057|gb|JN088283.1|	113	7e-22	Linum usitatissimum UDP-glycosyltransferase 1 (UGT71A25) gene, complete cds	sp|Q9LSY8|U71B2_ARATH	289	1e-127	UDP-glycosyltransferase 71B2 OS=Arabidopsis thaliana GN=UGT71B2 PE=1 SV=1	--	--	--	--	--	K08237	2e-56	154	pop:POPTR_731288	hydroquinone glucosyltransferase [EC:2.4.1.218]	-	GO:0016757//transferase activity, transferring glycosyl groups	-
Unigene12653_All	2153	7.1105	5.873	7.0387	3.4442	4.0395	-0.275853	-0.014642	-1.04578	-0.815774	gi|224063927|ref|XP_002301305.1|	318.2	3e-85	cytochrome P450 [Populus trichocarpa] >gi|222843031|gb|EEE80578.1| cytochrome P450 [Populus trichocarpa]	gi|214011110|gb|EU849079.1|	133	9e-28	Camellia sinensis var. assamica voucher Fatima s. n. RNA polymerase second largest subunit (RPB2) gene, intron 23 and partial cds	sp|Q8VWZ7|C76B6_CATRO	266	3e-71	Geraniol 8-hydroxylase OS=Catharanthus roseus GN=CYP76B6 PE=1 SV=1	--	--	--	--	--	K00517	2e-51	202	osa:4348172	[EC:1.14.-.-]	-	GO:0016491//oxidoreductase activity;GO:0005488//binding	-
Unigene12746_All	1968	8.5067	16.3504	11.9639	21.1096	8.2007	0.942654	0.492016	1.31123	-0.0528525	gi|224124968|ref|XP_002329858.1|	529.6	7e-149	predicted protein [Populus trichocarpa] >gi|222871095|gb|EEF08226.1| predicted protein [Populus trichocarpa]	gi|357973571|gb|JN561075.1|	1522	0	Camellia sinensis cultivar TV23 copper amine oxidase mRNA, complete cds	sp|Q8H1H9|AMO_ARATH	426	2e-119	Primary amine oxidase OS=Arabidopsis thaliana GN=At1g62810 PE=2 SV=1	alr3431	166	1e-40	COG3733	Cu2+-containing amine oxidase	K00276	6e-44	177	cme:CMS002C	primary-amine oxidase [EC:1.4.3.21]	GO:0009308//amine metabolic process;GO:0055114//oxidation-reduction process	GO:0008131//primary amine oxidase activity;GO:0005507//copper ion binding;GO:0048038//quinone binding	GO:0005773//vacuole;GO:0016023//cytoplasmic membrane-bounded vesicle
Unigene13033_All	13815	0.823	0.5328	0.4028	0.4592	0.3764	-0.627298	-1.03083	-0.84177	-1.12863	gi|130582|sp|P10978.1|POLX_TOBAC	27.3	0	RecName: Full=Retrovirus-related Pol polyprotein from transposon TNT 1-94; Includes: RecName: Full=Protease; Includes: RecName: Full=Reverse transcriptase; Includes: RecName: Full=Endonuclease	gi|356576886|ref|XM_003556513.1|	262	9e-66	PREDICTED: Glycine max uncharacterized protein LOC100810934 (LOC100810934), mRNA	sp|P10978|POLX_TOBAC	553	0	Retrovirus-related Pol polyprotein from transposon TNT 1-94 OS=Nicotiana tabacum PE=2 SV=1	--	--	--	--	--	K12619	4e-98	312	osa:4349826	5'-3' exoribonuclease 2 [EC:3.1.13.-]	-	-	-
Unigene13700_All	4408	0.6905	0.5138	0.3885	2.5538	4.3935	-0.426435	-0.829727	1.88693	2.66966	gi|374095611|gb|AEY85033.1|	2696.4	0	xanthine dehydrogenase [Camellia sinensis]	--	--	--	--	sp|Q8GUQ8|XDH1_ARATH	2125	0	Xanthine dehydrogenase 1 OS=Arabidopsis thaliana GN=XDH1 PE=1 SV=1	SMb21287	569	1e-161	COG4631	Xanthine dehydrogenase, molybdopterin-binding subunit B	K00106	0	2284	vvi:100248547	xanthine dehydrogenase/oxidase [EC:1.17.1.4 1.17.3.2]	GO:0055114//oxidation-reduction process;GO:0009414//response to water deprivation;GO:0000302//response to reactive oxygen species;GO:0006145//purine nucleobase catabolic process;GO:0042554//superoxide anion generation;GO:0046110//xanthine metabolic process	GO:0051537//2 iron, 2 sulfur cluster binding;GO:0009055//electron carrier activity;GO:0004855//xanthine oxidase activity;GO:0004854//xanthine dehydrogenase activity;GO:0050660//flavin adenine dinucleotide binding;GO:0008762//UDP-N-acetylmuramate dehydrogenase activity;GO:0005506//iron ion binding	GO:0005829//cytosol
Unigene14088_All	1997	30.3947	20.3656	31.812	6.487	7.4979	-0.577685	0.0657513	-2.2282	-2.01926	gi|147767047|emb|CAN67678.1|	673.7	0	hypothetical protein VITISV_035274 [Vitis vinifera]	--	--	--	--	sp|O04164|C71A6_NEPRA	558	3e-159	Cytochrome P450 71A6 (Fragment) OS=Nepeta racemosa GN=CYP71A6 PE=2 SV=1	BH0579	117	1e-25	COG2124	Cytochrome P450	K00517	1e-137	488	ath:AT5G24960	[EC:1.14.-.-]	-	GO:0016709//oxidoreductase activity, acting on paired donors, with incorporation or reduction of molecular oxygen, NAD(P)H as one donor, and incorporation of one atom of oxygen;GO:0046872//metal ion binding	-
Unigene1415_All	1416	385.414	45.1153	19.651	981.62	531.759	-3.09472	-4.29374	1.34875	0.464362	gi|49861114|gb|AAT68774.1|	740.3	0	flavanone 3-hydroxylase [Camellia sinensis]	gi|49861113|gb|AY641730.1|	2502	0	Camellia sinensis flavanone 3-hydroxylase (F3H) mRNA, complete cds	sp|Q06942|FL3H_MALDO	635	0	Naringenin,2-oxoglutarate 3-dioxygenase OS=Malus domestica PE=2 SV=1	PA0147	120	8e-27	COG3491	Isopenicillin N synthase and related dioxygenases	K00475	0	648	vvi:100233079	naringenin 3-dioxygenase [EC:1.14.11.9]	GO:0055114//oxidation-reduction process	GO:0045486//naringenin 3-dioxygenase activity	-
Unigene1428_All	1340	116.984	44.5756	12.5232	380.234	163.33	-1.39199	-3.22364	1.70057	0.481472	gi|76786311|gb|ABA54917.1|	680.2	0	flavonol synthase [Camellia sinensis]	gi|124020564|gb|EF205150.1|	2512	0	Camellia sinensis flavonol synthase mRNA, complete cds	sp|Q9ZWQ9|FLS_CITUN	374	7e-104	Flavonol synthase/flavanone 3-hydroxylase OS=Citrus unshiu GN=FLS PE=1 SV=1	PA4191	105	1e-22	COG3491	Isopenicillin N synthase and related dioxygenases	K05278	3e-99	360	pop:POPTR_665178	flavonol synthase [EC:1.14.11.23]	GO:0051555//flavonol biosynthetic process;GO:0055114//oxidation-reduction process	GO:0045431//flavonol synthase activity	-
Unigene14471_All	1436	3.4289	4.7313	2.9215	6.6571	10.1149	0.464491	-0.231037	0.957148	1.56066	gi|462405032|gb|EMJ10496.1|	506.1	6e-142	hypothetical protein PRUPE_ppa007789mg [Prunus persica]	gi|359495403|ref|XM_003634935.1|	264	2e-67	PREDICTED: Vitis vinifera probable cinnamyl alcohol dehydrogenase 1-like (LOC100267251), mRNA	sp|Q9CAI3|CADH1_ARATH	463	1e-130	Probable cinnamyl alcohol dehydrogenase 1 OS=Arabidopsis thaliana GN=CAD1 PE=2 SV=1	SMc00680	278	1e-74	COG1064	Zn-dependent alcohol dehydrogenases	K00083	2e-92	337	pop:POPTR_815665	cinnamyl-alcohol dehydrogenase [EC:1.1.1.195]	GO:0055114//oxidation-reduction process	GO:0046029//mannitol dehydrogenase activity;GO:0000166//nucleotide binding;GO:0048037//cofactor binding;GO:0008270//zinc ion binding	-
Unigene14764_All	725	0.247	0.001	0.1181	3.0807	1.484	-7.94837	-1.0645	3.64068	2.58691	gi|88683144|emb|CAJ77506.1|	317.8	1e-85	putative peroxidase [Solanum tuberosum]	gi|225320941|dbj|AK325152.1|	129	4e-27	Solanum lycopersicum cDNA, clone: LEFL1092BG05, HTC in leaf	sp|Q9XIV8|PERN1_TOBAC	278	2e-75	Peroxidase N1 OS=Nicotiana tabacum GN=poxN1 PE=1 SV=1	--	--	--	--	--	K00430	2e-82	303	pop:POPTR_668104	peroxidase [EC:1.11.1.7]	GO:0006979//response to oxidative stress;GO:0050832//defense response to fungus;GO:0045730//respiratory burst;GO:0055114//oxidation-reduction process	GO:0046872//metal ion binding;GO:0020037//heme binding;GO:0004601//peroxidase activity	GO:0005618//cell wall;GO:0016020//membrane;GO:0048046//apoplast
Unigene14992_All	2117	2.3682	4.3682	6.39	1.0128	2.0329	0.883248	1.43203	-1.22544	-0.220252	gi|359478224|ref|XP_003632089.1|	343.6	8e-93	PREDICTED: cytochrome P450 76C1-like [Vitis vinifera]	gi|359478223|ref|XM_003632041.1|	159	1e-35	PREDICTED: Vitis vinifera cytochrome P450 76C1-like (LOC100261984), mRNA	sp|O64636|C76C1_ARATH	224	2e-58	Cytochrome P450 76C1 OS=Arabidopsis thaliana GN=CYP76C1 PE=2 SV=1	alr1450	108	4e-23	COG2124	Cytochrome P450	K13083	2e-57	222	vvi:100266025	cytochrome P450, family 75, subfamily A (flavonoid 3',5'-hydroxylase) [EC:1.14.13.88]	GO:0055114//oxidation-reduction process	GO:0020037//heme binding;GO:0033772;GO:0005506//iron ion binding;GO:0009055//electron carrier activity	-
Unigene15055_All	2481	6.0261	4.6401	6.2807	2.7008	3.5778	-0.377069	0.0597007	-1.15784	-0.752152	gi|400131576|emb|CCH50976.1|	170.2	1e-40	T4.15 [Malus x robusta]	gi|411012943|gb|JX647690.1|	63.9	8e-07	Camellia sinensis caffeine synthase 1 (TCS1) gene, complete cds	--	--	--	--	--	--	--	--	--	K04728	1e-16	87	mtr:MTR_3g077860	ataxia telangiectasia mutated family protein [EC:2.7.11.1]	GO:0071704;GO:0044238//primary metabolic process;GO:0044237//cellular metabolic process	GO:0000166//nucleotide binding	-
Unigene15195_All	1550	1.444	2.1916	1.7676	5.1876	2.3138	0.601914	0.291721	1.845	0.680193	gi|206574938|gb|ACI14382.1|	310.1	7e-83	cinnamoyl-CoA reductase [Vaccinium corymbosum]	gi|206574937|gb|FJ197338.1|	438	1e-120	Vaccinium corymbosum cultivar Bluecrop cinnamoyl-CoA reductase (CCR) mRNA, complete cds	sp|Q9S9N9|CCR1_ARATH	277	1e-74	Cinnamoyl-CoA reductase 1 OS=Arabidopsis thaliana GN=CCR1 PE=1 SV=1	SPAC513.07	75.1	3e-13	COG0451	Nucleoside-diphosphate-sugar epimerases	K09753	7e-82	303	vvi:100251623	cinnamoyl-CoA reductase [EC:1.2.1.44]	GO:0006694//steroid biosynthetic process;GO:0044237//cellular metabolic process;GO:0055114//oxidation-reduction process	GO:0016621//cinnamoyl-CoA reductase activity;GO:0003854//3-beta-hydroxy-delta5-steroid dehydrogenase activity;GO:0045552//dihydrokaempferol 4-reductase activity;GO:0050662//coenzyme binding;GO:0000166//nucleotide binding	-
Unigene15226_All	1801	2.9825	0.7859	0.2852	0.8433	0.8463	-1.9241	-3.38648	-1.8224	-1.81728	gi|348015378|gb|AEP41067.1|	58.5	4e-07	SecY [Phytophthora cinnamomi]	gi|411012943|gb|JX647690.1|	131	3e-27	Camellia sinensis caffeine synthase 1 (TCS1) gene, complete cds	--	--	--	--	--	--	--	--	--	--	--	--	--	--	-	-	-
Unigene15485_All	1821	86.2806	47.6734	86.7463	25.9046	25.554	-0.855852	0.00776601	-1.73583	-1.75549	--	--	--	--	gi|429503488|gb|JX647693.1|	125	2e-25	Camellia sinensis caffeine synthase 4 (TCS4) gene, complete cds	--	--	--	--	--	--	--	--	--	--	--	--	--	--	-	-	-
Unigene15624_All	640	1.3988	0.4423	0.5351	5.1651	1.6811	-1.66109	-1.38631	1.88461	0.265216	gi|222093457|gb|ACM43505.1|	248.8	4e-65	polyphenoloxidase [Camellia nitidissima]	gi|94450150|gb|DQ513312.1|	170	1e-39	Camellia ptilophylla polyphenol oxidase (ppo) gene, complete cds	sp|P43311|PPO_VITVI	192	2e-49	Polyphenol oxidase, chloroplastic OS=Vitis vinifera PE=1 SV=1	--	--	--	--	--	K00422	6e-49	191	vvi:100256583	polyphenol oxidase [EC:1.10.3.1]	GO:0046148//pigment biosynthetic process;GO:0055114//oxidation-reduction process	GO:0046872//metal ion binding;GO:0004097//catechol oxidase activity	-
Unigene16462_All	1369	239.279	72.5811	155.851	291.649	336.899	-1.72103	-0.618529	0.285536	0.493621	gi|297740326|emb|CBI30508.3|	376.3	6e-103	unnamed protein product [Vitis vinifera]	gi|225440457|ref|XM_002271396.1|	115	1e-22	PREDICTED: Vitis vinifera tropinone reductase 1-like (LOC100254617), mRNA	sp|P50165|TRNH_DATST	371	6e-103	Tropinone reductase homolog OS=Datura stramonium PE=2 SV=1	XF0913	165	2e-40	COG1028	Dehydrogenases with different specificities (related to short-chain alcohol dehydrogenases)	K08081	2e-103	374	vvi:100252918	tropine dehydrogenase [EC:1.1.1.206]	GO:0055114//oxidation-reduction process	GO:0016491//oxidoreductase activity;GO:0000166//nucleotide binding	-
Unigene16533_All	937	6.7837	1.1078	0.001	10.0116	4.306	-2.61437	-12.7279	0.561528	-0.655724	gi|371534665|gb|AEX32784.1|	424.1	1e-117	phenylalanine ammonia-lyase [Vitis vinifera]	gi|387571557|gb|JQ860361.1|	531	1e-148	Camellia japonica phenylalanine ammonia-lyase mRNA, complete cds	sp|O49836|PAL2_LITER	416	1e-116	Phenylalanine ammonia-lyase 2 OS=Lithospermum erythrorhizon PE=2 SV=1	SPy2089	119	1e-26	COG2986	Histidine ammonia-lyase	K10775	6e-118	421	vvi:100251137	phenylalanine ammonia-lyase [EC:4.3.1.24]	GO:0009800//cinnamic acid biosynthetic process;GO:0006559//L-phenylalanine catabolic process	GO:0045548//phenylalanine ammonia-lyase activity	GO:0005737//cytoplasm
Unigene16891_All	1978	2.9419	3.1009	3.6359	1.1744	0.9066	0.0759388	0.305564	-1.32482	-1.69821	gi|300077149|gb|ADJ66851.1|	371.7	2e-101	O-methyltransferase [Vitis vinifera]	gi|359485540|ref|XM_002277440.2|	129	1e-26	PREDICTED: Vitis vinifera (RS)-norcoclaurine 6-O-methyltransferase-like (LOC100256875), mRNA	sp|Q9LEL6|6OMT_COPJA	192	5e-49	(RS)-norcoclaurine 6-O-methyltransferase OS=Coptis japonica PE=1 SV=1	--	--	--	--	--	K05279	3e-46	184	aly:ARALYDRAFT_495497	flavonol 3-O-methyltransferase [EC:2.1.1.76]	GO:0032259//methylation	GO:0008171//O-methyltransferase activity;GO:0046983//protein dimerization activity	-
Unigene17719_All	4121	14.1859	7.5334	5.9627	69.8298	26.7611	-0.913085	-1.25042	2.29939	0.91568	gi|9965897|gb|AAG10196.1|AF286647_1	960.7	0	cinnamate-4-hydroxylase [Gossypium arboreum]	gi|67983270|gb|AY641731.2|	2478	0	Camellia sinensis trans-cinnamate 4-hydroxylase (C4H) mRNA, complete cds	sp|Q43054|TCMO_POPKI	949	0	Trans-cinnamate 4-monooxygenase OS=Populus kitakamiensis GN=CYP73A16 PE=2 SV=1	PA0368	85.1	1e-24	COG0429	Predicted hydrolase of the alpha/beta-hydrolase fold	K00487	0	955	rcu:RCOM_1164350	trans-cinnamate 4-monooxygenase [EC:1.14.13.11]	GO:0009555//pollen development;GO:0009611//response to wounding;GO:0009808//lignin metabolic process;GO:0040007//growth;GO:0009416//response to light stimulus;GO:0055114//oxidation-reduction process;GO:0080167//response to karrikin	GO:0016710//trans-cinnamate 4-monooxygenase activity;GO:0009055//electron carrier activity;GO:0005506//iron ion binding;GO:0020037//heme binding	GO:0009505//plant-type cell wall;GO:0005886//plasma membrane;GO:0005783//endoplasmic reticulum
Unigene17928_All	1799	2.4384	0.7343	0.3331	0.5959	0.5981	-1.73149	-2.87191	-2.03279	-2.02748	gi|348015378|gb|AEP41067.1|	55.5	3e-06	SecY [Phytophthora cinnamomi]	gi|145952323|gb|EF526217.1|	115	2e-22	Camellia sinensis caffeine synthase gene, complete cds	--	--	--	--	--	--	--	--	--	--	--	--	--	--	-	-	-
Unigene18051_All	1619	2.7095	2.7394	2.4855	1.9866	0.8307	0.0158333	-0.124491	-0.447725	-1.70563	gi|460409614|ref|XP_004250233.1|	88.6	3e-16	PREDICTED: uncharacterized oxidoreductase At4g09670-like [Solanum lycopersicum]	gi|429503499|gb|JX647700.1|	351	1e-93	Camellia sinensis inosine-5'-monophosphate dehydrogenase 1 (TIDH1) gene, complete cds	sp|Q9SZ83|Y4967_ARATH	330	1e-90	Uncharacterized oxidoreductase At4g09670 OS=Arabidopsis thaliana GN=At4g09670 PE=1 SV=1	RSp0913	152	2e-36	COG0673	Predicted dehydrogenases and related proteins	K00010	3e-08	58.5	cme:CMF086C	myo-inositol 2-dehydrogenase [EC:1.1.1.18]	GO:0055114//oxidation-reduction process	GO:0016491//oxidoreductase activity;GO:0000166//nucleotide binding	-
Unigene18148_All	4101	1.0697	0.2761	0.2714	0.1743	0.153	-1.95394	-1.97871	-2.61756	-2.8056	gi|224138052|ref|XP_002326506.1|	77.4	2e-38	predicted protein [Populus trichocarpa] >gi|222833828|gb|EEE72305.1| predicted protein [Populus trichocarpa]	gi|256537370|gb|GQ394425.1|	123	2e-24	Gossypium hirsutum cultivar Deltapine 388 clone MONCS2266 SSR marker DPL0915 genomic sequence	sp|Q9SLH7|PER20_ARATH	181	5e-64	Peroxidase 20 OS=Arabidopsis thaliana GN=PER20 PE=2 SV=1	--	--	--	--	--	K00430	2e-44	131	sbi:SORBI_03g010240	peroxidase [EC:1.11.1.7]	GO:0006979//response to oxidative stress;GO:0000041//transition metal ion transport;GO:0055114//oxidation-reduction process	GO:0046872//metal ion binding;GO:0020037//heme binding;GO:0004601//peroxidase activity	GO:0005576//extracellular region
Unigene18252_All	805	12.6781	14.0664	8.1895	2.9965	3.23	0.149915	-0.630491	-2.08099	-1.97273	--	--	--	--	gi|429503488|gb|JX647693.1|	95.6	7e-17	Camellia sinensis caffeine synthase 4 (TCS4) gene, complete cds	--	--	--	--	--	--	--	--	--	--	--	--	--	--	-	-	-
Unigene18341_All	352	20.8553	45.3046	23.5936	26.3963	24.4529	1.11924	0.177982	0.339922	0.229592	gi|255556772|ref|XP_002519419.1|	178.7	2e-44	UDP-glucosyltransferase, putative [Ricinus communis] >gi|223541282|gb|EEF42833.1| UDP-glucosyltransferase, putative [Ricinus communis]	gi|225441119|ref|XM_002265180.1|	63.9	1e-07	PREDICTED: Vitis vinifera UDP-glycosyltransferase 73C2-like (LOC100248767), mRNA	sp|Q9SCP5|U73C7_ARATH	152	6e-38	UDP-glycosyltransferase 73C7 OS=Arabidopsis thaliana GN=UGT73C7 PE=2 SV=1	--	--	--	--	--	K13496	3e-38	154	aly:ARALYDRAFT_485691	UDP-glucosyl transferase 73C [EC:2.4.1.-]	GO:0050896//response to stimulus;GO:0044281//small molecule metabolic process;GO:1901360	GO:0047213//anthocyanidin 3-O-glucosyltransferase activity	-
Unigene18405_All	1464	3.9748	2.1915	1.696	0.8544	0.4899	-0.858964	-1.22875	-2.2179	-3.02032	gi|460404485|ref|XP_004247712.1|	229.2	1e-58	PREDICTED: 1-aminocyclopropane-1-carboxylate oxidase homolog 1-like [Solanum lycopersicum]	gi|359477770|ref|XM_003631972.1|	89.7	8e-15	PREDICTED: Vitis vinifera 1-aminocyclopropane-1-carboxylate oxidase homolog 1-like (LOC100266596), mRNA	sp|P10967|ACCH3_SOLLC	169	4e-42	1-aminocyclopropane-1-carboxylate oxidase homolog OS=Solanum lycopersicum GN=ACO3 PE=2 SV=1	--	--	--	--	--	K13229	7e-28	123	zma:541977	2,4-dihydroxy-1,4-benzoxazin-3-one-glucoside dioxygenase [EC:1.14.20.2]	GO:0044249//cellular biosynthetic process;GO:1901576;GO:0044550//secondary metabolite biosynthetic process	GO:0016706//oxidoreductase activity, acting on paired donors, with incorporation or reduction of molecular oxygen, 2-oxoglutarate as one donor, and incorporation of one atom each of oxygen into both donors	-
Unigene18438_All	1166	0.7678	0.1619	0.1469	5.3635	0.6921	-2.24563	-2.3859	2.80437	-0.14975	gi|222093457|gb|ACM43505.1|	483.4	3e-135	polyphenoloxidase [Camellia nitidissima]	gi|222093456|gb|FJ597757.1|	339	4e-90	Camellia nitidissima polyphenoloxidase mRNA, complete cds	sp|P43309|PPO_MALDO	394	7e-110	Polyphenol oxidase, chloroplastic OS=Malus domestica PE=2 SV=1	--	--	--	--	--	K00422	3e-100	363	vvi:100256583	polyphenol oxidase [EC:1.10.3.1]	GO:0046148//pigment biosynthetic process;GO:0055114//oxidation-reduction process	GO:0046872//metal ion binding;GO:0004097//catechol oxidase activity	-
Unigene18742_All	1975	26.427	53.464	30.1288	38.7674	34.4115	1.01656	0.189131	0.552831	0.380878	gi|225441120|ref|XP_002265216.1|	617.5	2e-175	PREDICTED: UDP-glycosyltransferase 73C2 [Vitis vinifera]	gi|225441119|ref|XM_002265180.1|	81.8	3e-12	PREDICTED: Vitis vinifera UDP-glycosyltransferase 73C2-like (LOC100248767), mRNA	sp|Q9ZQ96|U73C3_ARATH	520	2e-147	UDP-glycosyltransferase 73C3 OS=Arabidopsis thaliana GN=UGT73C3 PE=2 SV=1	--	--	--	--	--	K13496	7e-148	522	aly:ARALYDRAFT_902799	UDP-glucosyl transferase 73C [EC:2.4.1.-]	-	GO:0016758//transferase activity, transferring hexosyl groups	-
Unigene1887_All	498	10.7862	6.0634	9.9716	1.2558	9.5422	-0.830988	-0.11329	-3.10251	-0.176793	gi|356572530|ref|XP_003554421.1|	146.7	1e-34	PREDICTED: ABC transporter G family member 39-like [Glycine max]	gi|470134345|ref|XM_004302967.1|	99.6	3e-18	PREDICTED: Fragaria vesca subsp. vesca pleiotropic drug resistance protein 2-like, transcript variant 2 (LOC101301404), mRNA	sp|Q7PC84|AB39G_ARATH	133	5e-32	ABC transporter G family member 39 OS=Arabidopsis thaliana GN=ABCG39 PE=3 SV=1	--	--	--	--	--	K01592	2e-10	63.5	mtr:MTR_7g098730	tyrosine decarboxylase [EC:4.1.1.25]	GO:0000302//response to reactive oxygen species;GO:0006855//drug transmembrane transport;GO:0006200//ATP catabolic process	GO:0015416//organic phosphonate transmembrane-transporting ATPase activity;GO:0005524//ATP binding	GO:0005886//plasma membrane
Unigene18887_All	5257	2.844	1.2026	0.8795	1.1386	0.9381	-1.24176	-1.69317	-1.32066	-1.60011	gi|224138052|ref|XP_002326506.1|	77.4	2e-38	predicted protein [Populus trichocarpa] >gi|222833828|gb|EEE72305.1| predicted protein [Populus trichocarpa]	gi|256537370|gb|GQ394425.1|	123	2e-24	Gossypium hirsutum cultivar Deltapine 388 clone MONCS2266 SSR marker DPL0915 genomic sequence	sp|Q9SLH7|PER20_ARATH	181	7e-64	Peroxidase 20 OS=Arabidopsis thaliana GN=PER20 PE=2 SV=1	--	--	--	--	--	K00430	2e-44	131	sbi:SORBI_03g010240	peroxidase [EC:1.11.1.7]	GO:0006979//response to oxidative stress;GO:0000041//transition metal ion transport;GO:0055114//oxidation-reduction process	GO:0046872//metal ion binding;GO:0020037//heme binding;GO:0004601//peroxidase activity	GO:0005576//extracellular region
Unigene1932_All	483	3.3363	5.6656	4.6088	0.001	2.2276	0.76398	0.466142	-11.704	-0.582759	gi|224065280|ref|XP_002301753.1|	33.9	1e-29	predicted protein [Populus trichocarpa] >gi|118489011|gb|ABK96313.1| unknown [Populus trichocarpa x Populus deltoides] >gi|222843479|gb|EEE81026.1| predicted protein [Populus trichocarpa]	--	--	--	--	sp|Q0WW21|U75C1_ARATH	79.7	3e-21	UDP-glycosyltransferase 75C1 OS=Arabidopsis thaliana GN=UGT75C1 PE=2 SV=2	--	--	--	--	--	K12338	2e-21	79.7	aly:ARALYDRAFT_915488	anthocyanin 5-O-glucosyltransferase [EC:2.4.1.-]	GO:0008152//metabolic process	GO:0035251//UDP-glucosyltransferase activity	-
Unigene1953_All	1312	0.9553	1.7261	3.3934	3.8814	1.9818	0.85349	1.82871	2.02255	1.05279	gi|224081447|ref|XP_002306414.1|	538.5	9e-152	predicted protein [Populus trichocarpa] >gi|222855863|gb|EEE93410.1| predicted protein [Populus trichocarpa]	gi|359497229|ref|XM_002263108.2|	113	5e-22	PREDICTED: Vitis vinifera 1-aminocyclopropane-1-carboxylate oxidase homolog 12-like (LOC100267970), mRNA	sp|Q9C899|F6H2_ARATH	327	7e-90	Feruloyl CoA ortho-hydroxylase 2 OS=Arabidopsis thaliana GN=F6'H2 PE=1 SV=1	PA4191	124	5e-28	COG3491	Isopenicillin N synthase and related dioxygenases	K06892	3e-50	197	pop:POPTR_550478		GO:0055114//oxidation-reduction process;GO:0071281//cellular response to iron ion;GO:0071369//cellular response to ethylene stimulus;GO:0051555//flavonol biosynthetic process;GO:0071732//cellular response to nitric oxide	GO:0016702//oxidoreductase activity, acting on single donors with incorporation of molecular oxygen, incorporation of two atoms of oxygen;GO:0045431//flavonol synthase activity;GO:0045486//naringenin 3-dioxygenase activity	GO:0005737//cytoplasm
Unigene19664_All	1806	7.2869	7.6284	4.077	22.1622	7.3973	0.0660753	-0.837797	1.60472	0.0216936	gi|469469088|gb|AGH32777.1|	962.6	0	cinnamic acid 4-hydroxylase [Camellia chekiangoleosa]	--	--	--	--	sp|Q43054|TCMO_POPKI	950	0	Trans-cinnamate 4-monooxygenase OS=Populus kitakamiensis GN=CYP73A16 PE=2 SV=1	alr1450	113	1e-24	COG2124	Cytochrome P450	K00487	0	956	rcu:RCOM_1164350	trans-cinnamate 4-monooxygenase [EC:1.14.13.11]	GO:0009555//pollen development;GO:0009611//response to wounding;GO:0009808//lignin metabolic process;GO:0040007//growth;GO:0009416//response to light stimulus;GO:0055114//oxidation-reduction process;GO:0080167//response to karrikin	GO:0016710//trans-cinnamate 4-monooxygenase activity;GO:0009055//electron carrier activity;GO:0005506//iron ion binding;GO:0020037//heme binding	GO:0009505//plant-type cell wall;GO:0005886//plasma membrane;GO:0005783//endoplasmic reticulum
Unigene19973_All	2387	17.14	6.7204	2.6901	22.4944	60.9633	-1.35075	-2.67164	0.392199	1.83057	gi|359474650|ref|XP_003631503.1|	682.2	0	PREDICTED: UDP-glycosyltransferase 73C3-like [Vitis vinifera] >gi|147768453|emb|CAN78332.1| hypothetical protein VITISV_034975 [Vitis vinifera]	--	--	--	--	sp|Q8H0F2|ANGT_GENTR	182	6e-46	Anthocyanin 3'-O-beta-glucosyltransferase OS=Gentiana triflora PE=1 SV=1	--	--	--	--	--	K13496	3e-41	168	ath:AT2G36800	UDP-glucosyl transferase 73C [EC:2.4.1.-]	-	GO:0016758//transferase activity, transferring hexosyl groups	-
Unigene20517_All	1481	0.1209	0.001	0.0578	2.0511	6.8411	-6.91767	-1.06467	4.08451	5.82234	gi|147767047|emb|CAN67678.1|	50.1	2e-55	hypothetical protein VITISV_035274 [Vitis vinifera]	gi|147767045|emb|AM451429.2|	129	9e-27	Vitis vinifera contig VV78X017581.6, whole genome shotgun sequence	sp|O04164|C71A6_NEPRA	163	8e-48	Cytochrome P450 71A6 (Fragment) OS=Nepeta racemosa GN=CYP71A6 PE=2 SV=1	PA3679	56.2	2e-10	COG2124	Cytochrome P450	K00517	6e-34	123	ath:AT3G26280	[EC:1.14.-.-]	GO:0055114//oxidation-reduction process;GO:0042742//defense response to bacterium;GO:0010120//camalexin biosynthetic process;GO:0050832//defense response to fungus	GO:0047720//indoleacetaldoxime dehydratase activity;GO:0050592;GO:0009055//electron carrier activity;GO:0047085;GO:0020037//heme binding;GO:0005506//iron ion binding	GO:0009507//chloroplast
Unigene20539_All	1209	2.6658	2.4195	2.9743	2.2169	0.6674	-0.13986	0.157982	-0.266025	-1.99794	--	--	--	--	gi|429503490|gb|JX647694.1|	95.6	1e-16	Camellia sinensis caffeine synthase 5 (TCS5) gene, complete cds	--	--	--	--	--	--	--	--	--	--	--	--	--	--	-	-	-
Unigene2059_All	1380	7.2658	5.4703	1.1168	12.948	8.9011	-0.409502	-2.70175	0.833536	0.292862	gi|50841419|gb|AAT84073.1|	125.9	1e-27	dihydroflavonol 4-reductase [Camellia sinensis]	gi|49476327|gb|AY648027.1|	763	0	Camellia sinensis cultivar UPASI-10 dihydroflavonol 4-reductase (dfr) mRNA, complete cds	sp|P51105|DFRA_GERHY	98.6	8e-21	Dihydroflavonol-4-reductase OS=Gerbera hybrida GN=DFR PE=2 SV=1	--	--	--	--	--	K13082	4e-15	81.3	vvi:100233141	bifunctional dihydroflavonol 4-reductase/flavanone 4-reductase [EC:1.1.1.219 1.1.1.234]	GO:0044237//cellular metabolic process	GO:0000166//nucleotide binding;GO:0050662//coenzyme binding;GO:0003824//catalytic activity	-
Unigene20941_All	2010	1.5589	2.6759	1.5761	2.7558	3.4794	0.779496	0.0158307	0.821943	1.15831	gi|62241063|dbj|BAD93688.1|	629.8	5e-179	glucosyltransferase [Nicotiana tabacum]	gi|359480669|ref|XM_002271929.2|	161	4e-36	PREDICTED: Vitis vinifera uncharacterized LOC100249130 (LOC100249130), mRNA	sp|Q9ZQ96|U73C3_ARATH	564	6e-161	UDP-glycosyltransferase 73C3 OS=Arabidopsis thaliana GN=UGT73C3 PE=2 SV=1	--	--	--	--	--	K13496	2e-160	564	ath:AT2G36780	UDP-glucosyl transferase 73C [EC:2.4.1.-]	-	GO:0016758//transferase activity, transferring hexosyl groups	-
Unigene20969_All	3384	1.4815	0.9202	0.8602	0.6336	0.4769	-0.687039	-0.784315	-1.22541	-1.6353	gi|224070674|ref|XP_002303192.1|	107.5	8e-81	predicted protein [Populus trichocarpa] >gi|222840624|gb|EEE78171.1| predicted protein [Populus trichocarpa]	gi|429503487|gb|JX647692.1|	61.9	4e-06	Camellia sinensis caffeine synthase 3 (TCS3) pseudogene, complete sequence	sp|P0C2F6|RNHX1_ARATH	83.6	5e-28	Putative ribonuclease H protein At1g65750 OS=Arabidopsis thaliana GN=At1g65750 PE=3 SV=1	--	--	--	--	--	K14327	2e-27	123	vvi:100258101	regulator of nonsense transcripts 2	-	-	-
Unigene2124_All	584	1.2264	0.8079	2.1991	6.1193	2.917	-0.602181	0.842484	2.31894	1.25006	gi|225459251|ref|XP_002285767.1|	242.3	3e-63	PREDICTED: UDP-glycosyltransferase 85A3 [Vitis vinifera]	gi|356554699|ref|XM_003545633.1|	69.9	3e-09	PREDICTED: Glycine max UDP-glycosyltransferase 85A7-like (LOC100785521), mRNA	sp|Q9SK82|U85A1_ARATH	209	9e-55	UDP-glycosyltransferase 85A1 OS=Arabidopsis thaliana GN=UGT85A1 PE=1 SV=1	--	--	--	--	--	K13030	1e-32	137	sbi:SORBI_01g001220	cyanohydrin beta-glucosyltransferase [EC:2.4.1.85]	GO:0008152//metabolic process	GO:0047213//anthocyanidin 3-O-glucosyltransferase activity;GO:0050502//cis-zeatin O-beta-D-glucosyltransferase activity;GO:0050403//trans-zeatin O-beta-D-glucosyltransferase activity	-
Unigene2128_All	210	8.5262	4.0441	2.4462	23.3989	1.2809	-1.07608	-1.80136	1.45647	-2.73475	gi|225468680|ref|XP_002270043.1|	104	7e-22	PREDICTED: polyneuridine-aldehyde esterase [Vitis vinifera] >gi|297735849|emb|CBI18569.3| unnamed protein product [Vitis vinifera]	gi|297207301|gb|AC241121.1|	60	9e-07	Brassica rapa subsp. pekinensis clone KBrH034P23, complete sequence	sp|Q6RYA0|SABP2_TOBAC	90.9	2e-19	Salicylic acid-binding protein 2 OS=Nicotiana tabacum GN=SABP2 PE=1 SV=1	--	--	--	--	--	K08233	5e-18	87.4	ath:AT2G23610	polyneuridine-aldehyde esterase [EC:3.1.1.78]	GO:0009627//systemic acquired resistance;GO:0009611//response to wounding;GO:0009694//jasmonic acid metabolic process;GO:0009696//salicylic acid metabolic process	GO:0080030//methyl indole-3-acetate esterase activity;GO:0080031//methyl salicylate esterase activity;GO:0080032//methyl jasmonate esterase activity	GO:0005737//cytoplasm
Unigene21803_All	2673	15.775	20.1575	14.4458	5.2141	5.0986	0.353677	-0.12699	-1.59715	-1.62947	gi|332384183|gb|AEE69008.1|	143.7	1e-32	cinnamyl alcohol dehydrogenase 3 [Camellia sinensis]	gi|332384182|gb|HQ880208.1|	1822	0	Camellia sinensis cinnamyl alcohol dehydrogenase 3 mRNA, complete cds	sp|Q9ZRF1|MTDH_FRAAN	460	3e-132	Probable mannitol dehydrogenase OS=Fragaria ananassa GN=CAD PE=2 SV=1	BS_adhA	278	1e-75	COG1064	Zn-dependent alcohol dehydrogenases	K00083	1e-124	437	pop:POPTR_667694	cinnamyl-alcohol dehydrogenase [EC:1.1.1.195]	GO:0055114//oxidation-reduction process	GO:0016491//oxidoreductase activity;GO:0000166//nucleotide binding;GO:0008270//zinc ion binding	-
Unigene21847_All	798	16.7159	11.9431	11.6947	9.2924	6.5167	-0.485044	-0.515366	-0.847098	-1.35901	--	--	--	--	gi|411012943|gb|JX647690.1|	129	5e-27	Camellia sinensis caffeine synthase 1 (TCS1) gene, complete cds	--	--	--	--	--	--	--	--	--	--	--	--	--	--	-	-	-
Unigene21904_All	1618	20.5278	41.874	42.7031	17.4486	30.7551	1.02848	1.05676	-0.234468	0.583247	gi|225433620|ref|XP_002263700.1|	585.5	9e-166	PREDICTED: UDP-glycosyltransferase 75D1-like [Vitis vinifera]	gi|147767927|emb|AM426412.2|	127	4e-26	Vitis vinifera contig VV78X170784.6, whole genome shotgun sequence	sp|Q9LR44|U75B1_ARATH	418	4e-117	UDP-glycosyltransferase 75B1 OS=Arabidopsis thaliana GN=UGT75B1 PE=1 SV=1	BS_yjiC	52.8	2e-06	COG1819	Glycosyl transferases, related to UDP-glucuronosyltransferase	K13692	1e-116	418	ath:AT1G05560	UDP-glucose:(indol-3-yl)acetate beta-D-glucosyltransferase [EC:2.4.1.121]	GO:0008152//metabolic process	GO:0035251//UDP-glucosyltransferase activity	-
Unigene22155_All	4447	2.295	0.7851	0.6161	0.6228	0.7057	-1.54755	-1.89726	-1.88165	-1.70137	gi|224138052|ref|XP_002326506.1|	77.4	2e-12	predicted protein [Populus trichocarpa] >gi|222833828|gb|EEE72305.1| predicted protein [Populus trichocarpa]	gi|256537370|gb|GQ394425.1|	123	2e-24	Gossypium hirsutum cultivar Deltapine 388 clone MONCS2266 SSR marker DPL0915 genomic sequence	sp|Q9SLH7|PER20_ARATH	181	5e-64	Peroxidase 20 OS=Arabidopsis thaliana GN=PER20 PE=2 SV=1	--	--	--	--	--	K00430	2e-44	131	sbi:SORBI_03g010240	peroxidase [EC:1.11.1.7]	GO:0006979//response to oxidative stress;GO:0000041//transition metal ion transport;GO:0055114//oxidation-reduction process	GO:0046872//metal ion binding;GO:0020037//heme binding;GO:0004601//peroxidase activity	GO:0005576//extracellular region
Unigene22347_All	2014	10.8462	17.6168	26.8672	36.8633	26.9338	0.699762	1.30866	1.765	1.31223	gi|225429025|ref|XP_002267639.1|	439.1	1e-121	PREDICTED: probable 2-oxoglutarate/Fe(II)-dependent dioxygenase-like [Vitis vinifera]	gi|225429024|ref|XM_002267603.1|	81.8	3e-12	PREDICTED: Vitis vinifera probable 2-oxoglutarate/Fe(II)-dependent dioxygenase-like (LOC100246340), mRNA	sp|Q39224|SRG1_ARATH	189	7e-48	Protein SRG1 OS=Arabidopsis thaliana GN=SRG1 PE=2 SV=1	YPO1316	93.6	1e-18	COG3491	Isopenicillin N synthase and related dioxygenases	K05278	1e-40	166	pop:POPTR_665178	flavonol synthase [EC:1.14.11.23]	-	-	-
Unigene22431_All	2988	83.4431	39.6966	72.8669	49.3052	48.7312	-1.07178	-0.195529	-0.759053	-0.775947	gi|225438545|ref|XP_002279670.1|	728.8	0	PREDICTED: cytochrome P450 86B1 [Vitis vinifera]	gi|359480721|ref|XM_002279634.2|	153	1e-33	PREDICTED: Vitis vinifera cytochrome P450 86B1-like (LOC100260973), mRNA	sp|Q9FMY1|C86B1_ARATH	401	1e-111	Cytochrome P450 86B1 OS=Arabidopsis thaliana GN=CYP86B1 PE=2 SV=1	VNG0422G	133	2e-30	COG2124	Cytochrome P450	K15405	3e-138	491	aly:ARALYDRAFT_474859	cytochrome P450, family 96, subfamily A, polypeptide 15 (midchain alkane hydroxylase)	-	GO:0046872//metal ion binding;GO:0016705//oxidoreductase activity, acting on paired donors, with incorporation or reduction of molecular oxygen;GO:0004497//monooxygenase activity	GO:0005576//extracellular region
Unigene22738_All	3131	1.1437	0.6329	0.7657	0.2568	0.2005	-0.853659	-0.578858	-2.15499	-2.51203	gi|224117120|ref|XP_002317481.1|	309.7	2e-82	aminotransferase family protein [Populus trichocarpa] >gi|222860546|gb|EEE98093.1| aminotransferase family protein [Populus trichocarpa]	gi|224117119|ref|XM_002317445.1|	307	4e-80	Populus trichocarpa aminotransferase family protein (AMT7), mRNA	sp|Q9FN30|TAT2_ARATH	288	1e-77	Probable aminotransferase TAT2 OS=Arabidopsis thaliana GN=At5g53970 PE=2 SV=1	XF2396	99.4	3e-20	COG0436	Aspartate/tyrosine/aromatic aminotransferase	K00815	2e-83	309	pop:POPTR_568851	tyrosine aminotransferase [EC:2.6.1.5]	GO:0010189//vitamin E biosynthetic process;GO:0006520//cellular amino acid metabolic process;GO:0006826//iron ion transport	GO:0030170//pyridoxal phosphate binding;GO:0004838//L-tyrosine:2-oxoglutarate aminotransferase activity;GO:0033855;GO:0080130//L-phenylalanine:2-oxoglutarate aminotransferase activity	GO:0009536//plastid
Unigene2288_All	1514	6.5636	3.241	3.1103	5.4879	6.0405	-1.01805	-1.07743	-0.258233	-0.119819	gi|462408507|gb|EMJ13841.1|	501.5	1e-140	hypothetical protein PRUPE_ppa018095mg [Prunus persica]	gi|224095729|ref|XM_002310419.1|	137	4e-29	Populus trichocarpa phenylcoumaran benzylic ether reductase -like protein (PCBERp2), mRNA	sp|Q15GI3|IGS1_PETHY	465	3e-131	Isoeugenol synthase 1 OS=Petunia hybrida GN=IGS1 PE=1 SV=1	--	--	--	--	--	K00224	4e-76	283	aly:ARALYDRAFT_476671	[EC:1.3.1.-]	GO:0055114//oxidation-reduction process	GO:0047526;GO:0000166//nucleotide binding	-
Unigene22931_All	1372	2.8058	1.857	1.5601	1.107	0.1307	-0.595438	-0.846774	-1.34176	-4.42408	gi|470115998|ref|XP_004294175.1|	94.7	3e-18	PREDICTED: cytochrome P450 71A1-like [Fragaria vesca subsp. vesca]	gi|147858286|emb|AM482048.2|	75.8	1e-10	Vitis vinifera contig VV78X191440.4, whole genome shotgun sequence	sp|P24465|C71A1_PERAE	78.6	8e-15	Cytochrome P450 71A1 OS=Persea americana GN=CYP71A1 PE=1 SV=2	--	--	--	--	--	K00826	4e-12	71.2	pop:POPTR_710535	branched-chain amino acid aminotransferase [EC:2.6.1.42]	-	GO:0046872//metal ion binding;GO:0016491//oxidoreductase activity	-
Unigene22943_All	1155	6.1234	2.451	2.3721	2.1659	1.4749	-1.32096	-1.36817	-1.49937	-2.05372	--	--	--	--	gi|411012943|gb|JX647690.1|	75.8	9e-11	Camellia sinensis caffeine synthase 1 (TCS1) gene, complete cds	--	--	--	--	--	--	--	--	--	--	--	--	--	--	-	-	-
Unigene23395_All	402	4.2313	2.5821	0.8519	2.8892	0.223	-0.712556	-2.31234	-0.550431	-4.24599	--	--	--	--	gi|411012943|gb|JX647690.1|	73.8	1e-10	Camellia sinensis caffeine synthase 1 (TCS1) gene, complete cds	--	--	--	--	--	--	--	--	--	--	--	--	--	--	-	-	-
Unigene23510_All	1084	7.02	7.3122	8.6092	2.3077	2.316	0.0588345	0.294408	-1.60502	-1.59984	--	--	--	--	gi|429503492|gb|JX647695.1|	81.8	1e-12	Camellia sinensis caffeine synthase 6 (TCS6) pseudogene, complete sequence	--	--	--	--	--	--	--	--	--	--	--	--	--	--	-	-	-
Unigene23536_All	1967	2.0026	1.1513	1.0011	0.545	0.547	-0.79861	-1.00029	-1.87755	-1.87226	gi|225457373|ref|XP_002284825.1|	546.6	6e-154	PREDICTED: NAC domain-containing protein 100 isoform 1 [Vitis vinifera] >gi|147810455|emb|CAN69806.1| hypothetical protein VITISV_019654 [Vitis vinifera]	gi|224120649|ref|XM_002318347.1|	355	1e-94	Populus trichocarpa NAC domain protein, IPR003441 (NAC015), mRNA	sp|Q9FLJ2|NC100_ARATH	439	4e-123	NAC domain-containing protein 100 OS=Arabidopsis thaliana GN=NAC100 PE=2 SV=1	--	--	--	--	--	K15398	1e-10	66.6	ppp:PHYPADRAFT_151187	cytochrome P450, family 86, subfamily A, polypeptide 2/4/7/8 (fatty acid omega-hydroxylase) [EC:1.14.-.-]	GO:0007275//multicellular organismal development;GO:0006355//regulation of transcription, DNA-dependent	GO:0003700//sequence-specific DNA binding transcription factor activity;GO:0003677//DNA binding	GO:0005634//nucleus
Unigene23631_All	1829	1.9579	1.5994	5.0088	1.905	3.1374	-0.291776	1.35516	-0.0395161	0.680262	gi|359478224|ref|XP_003632089.1|	343.6	7e-93	PREDICTED: cytochrome P450 76C1-like [Vitis vinifera]	gi|359478223|ref|XM_003632041.1|	159	1e-35	PREDICTED: Vitis vinifera cytochrome P450 76C1-like (LOC100261984), mRNA	sp|O64636|C76C1_ARATH	224	2e-58	Cytochrome P450 76C1 OS=Arabidopsis thaliana GN=CYP76C1 PE=2 SV=1	alr1450	108	3e-23	COG2124	Cytochrome P450	K13083	2e-57	222	vvi:100266025	cytochrome P450, family 75, subfamily A (flavonoid 3',5'-hydroxylase) [EC:1.14.13.88]	GO:0055114//oxidation-reduction process	GO:0020037//heme binding;GO:0033772;GO:0005506//iron ion binding;GO:0009055//electron carrier activity	-
Unigene23710_All	1042	2.7493	1.9017	2.1363	1.8863	0.6023	-0.531775	-0.36395	-0.543505	-2.19051	gi|225428869|ref|XP_002285103.1|	208	2e-52	PREDICTED: abscisate beta-glucosyltransferase [Vitis vinifera] >gi|147839910|emb|CAN65904.1| hypothetical protein VITISV_004871 [Vitis vinifera]	gi|357136007|ref|XM_003569550.1|	65.9	8e-08	PREDICTED: Brachypodium distachyon UDP-glycosyltransferase 73D1-like (LOC100823163), mRNA	sp|Q8W3P8|AOG_PHAAN	195	4e-50	Abscisate beta-glucosyltransferase OS=Phaseolus angularis GN=AOG PE=1 SV=1	--	--	--	--	--	K13496	2e-38	158	aly:ARALYDRAFT_485691	UDP-glucosyl transferase 73C [EC:2.4.1.-]	GO:0009987//cellular process;GO:0008152//metabolic process	GO:0035251//UDP-glucosyltransferase activity	-
Unigene2392_All	1365	2.8858	0.6913	0.5018	7.9851	1.1823	-2.06159	-2.52379	1.46834	-1.28738	gi|225457971|ref|XP_002275563.1|	632.1	6e-180	PREDICTED: flavanone 3-dioxygenase isoform 1 [Vitis vinifera] >gi|147854971|emb|CAN80262.1| hypothetical protein VITISV_027403 [Vitis vinifera]	gi|283379297|dbj|AB524884.1|	1176	0	Camellia japonica F3Hb mRNA for flavanone 3-hydroxylase, partial cds	sp|Q07353|FL3H_PETHY	619	1e-177	Naringenin,2-oxoglutarate 3-dioxygenase (Fragment) OS=Petunia hybrida GN=AN3 PE=1 SV=1	PA0147	117	4e-26	COG3491	Isopenicillin N synthase and related dioxygenases	K00475	0	632	vvi:100253950	naringenin 3-dioxygenase [EC:1.14.11.9]	GO:0055114//oxidation-reduction process	GO:0016706//oxidoreductase activity, acting on paired donors, with incorporation or reduction of molecular oxygen, 2-oxoglutarate as one donor, and incorporation of one atom each of oxygen into both donors	-
Unigene24024_All	619	0.7231	1.372	0.6916	11.1136	2.897	0.924013	-0.0642573	3.94199	2.00229	--	--	--	--	gi|411012943|gb|JX647690.1|	1203	0	Camellia sinensis caffeine synthase 1 (TCS1) gene, complete cds	--	--	--	--	--	--	--	--	--	--	--	--	--	--	-	-	-
Unigene24398_All	1658	1.9979	1.8212	1.1877	5.5502	1.8927	-0.133595	-0.750314	1.47406	-0.0780386	gi|380863868|gb|AFF19200.1|	705.3	0	BAHD acyltransferase [Erythroxylum coca]	gi|470146621|ref|XM_004308873.1|	212	9e-52	PREDICTED: Fragaria vesca subsp. vesca uncharacterized LOC101293941 (LOC101293941), mRNA	sp|Q9FF86|DCR_ARATH	228	8e-60	BAHD acyltransferase DCR OS=Arabidopsis thaliana GN=DCR PE=2 SV=1	--	--	--	--	--	K13065	4e-31	134	ath:AT5G48930	shikimate O-hydroxycinnamoyltransferase [EC:2.3.1.133]	-	GO:0047672	GO:0005737//cytoplasm
Unigene24416_All	1422	4.0293	3.1852	1.5052	0.1885	2.2068	-0.339145	-1.42057	-4.41789	-0.868573	gi|224140781|ref|XP_002323757.1|	275	2e-72	predicted protein [Populus trichocarpa] >gi|222866759|gb|EEF03890.1| predicted protein [Populus trichocarpa]	--	--	--	--	sp|Q9LMF0|U85A5_ARATH	251	6e-67	UDP-glycosyltransferase 85A5 OS=Arabidopsis thaliana GN=UGT85A5 PE=2 SV=1	--	--	--	--	--	K13030	1e-39	162	sbi:SORBI_01g001220	cyanohydrin beta-glucosyltransferase [EC:2.4.1.85]	GO:0008152//metabolic process	GO:0047213//anthocyanidin 3-O-glucosyltransferase activity;GO:0050502//cis-zeatin O-beta-D-glucosyltransferase activity;GO:0050403//trans-zeatin O-beta-D-glucosyltransferase activity	-
Unigene2447_All	856	10.7723	13.0079	3.7008	5.5317	4.504	0.272062	-1.54142	-0.961531	-1.25805	--	--	--	--	gi|429503488|gb|JX647693.1|	69.9	4e-09	Camellia sinensis caffeine synthase 4 (TCS4) gene, complete cds	--	--	--	--	--	--	--	--	--	--	--	--	--	--	-	-	-
Unigene24734_All	722	2.4799	3.5288	3.2018	18.5612	7.8236	0.508896	0.368601	2.90394	1.65755	gi|251826416|gb|ACT21094.1|	178.7	7e-44	peroxidase [Camellia oleifera]	--	--	--	--	sp|Q9SB81|PER42_ARATH	155	3e-38	Peroxidase 42 OS=Arabidopsis thaliana GN=PER42 PE=1 SV=2	--	--	--	--	--	K00430	4e-43	172	vvi:100241814	peroxidase [EC:1.11.1.7]	GO:0055114//oxidation-reduction process;GO:0006979//response to oxidative stress	GO:0020037//heme binding;GO:0046872//metal ion binding;GO:0004601//peroxidase activity	-
Unigene24751_All	805	4.7821	2.9305	1.0636	0.111	0.891	-0.706497	-2.16869	-5.42901	-2.42415	gi|296089612|emb|CBI39431.3|	343.6	2e-93	unnamed protein product [Vitis vinifera]	--	--	--	--	sp|Q7XT99|AKR2_ORYSJ	330	6e-91	Probable aldo-keto reductase 2 OS=Oryza sativa subsp. japonica GN=Os04g0338000 PE=2 SV=2	CC3002	196	3e-50	COG0667	Predicted oxidoreductases (related to aryl-alcohol dehydrogenases)	K05275	6e-34	142	zma:100272747	pyridoxine 4-dehydrogenase [EC:1.1.1.65]	GO:0046686//response to cadmium ion;GO:0055114//oxidation-reduction process	GO:0016491//oxidoreductase activity	GO:0009941//chloroplast envelope;GO:0005886//plasma membrane
Unigene24881_All	937	9.2678	6.2438	11.8787	21.6441	17.3197	-0.569803	0.358078	1.22367	0.902115	gi|225462507|ref|XP_002269087.1|	154.5	2e-36	PREDICTED: protein SRG1 [Vitis vinifera] >gi|297740615|emb|CBI30797.3| unnamed protein product [Vitis vinifera]	--	--	--	--	sp|Q39224|SRG1_ARATH	136	2e-32	Protein SRG1 OS=Arabidopsis thaliana GN=SRG1 PE=2 SV=1	--	--	--	--	--	K05277	1e-13	75.1	pop:POPTR_548547	leucoanthocyanidin dioxygenase [EC:1.14.11.19]	GO:0010162//seed dormancy process;GO:0009845//seed germination;GO:0009813//flavonoid biosynthetic process;GO:0009737//response to abscisic acid stimulus;GO:0009830//cell wall modification involved in abscission;GO:0010260//organ senescence;GO:0009793//embryo development ending in seed dormancy	GO:0016682//oxidoreductase activity, acting on diphenols and related substances as donors, oxygen as acceptor;GO:0016706//oxidoreductase activity, acting on paired donors, with incorporation or reduction of molecular oxygen, 2-oxoglutarate as one donor, and incorporation of one atom each of oxygen into both donors	GO:0005737//cytoplasm
Unigene2488_All	926	0.9668	1.2228	1.0171	5.8853	1.8397	0.338899	0.0731722	2.60583	0.928181	gi|225463713|ref|XP_002262992.1|	473	3e-132	PREDICTED: lysosomal beta glucosidase-like [Vitis vinifera]	gi|225465604|ref|XM_002266639.1|	391	1e-105	PREDICTED: Vitis vinifera lysosomal beta glucosidase-like (LOC100247643), mRNA	sp|A5JTQ3|XYL2_MEDSV	69.7	2e-12	Beta-xylosidase/alpha-L-arabinofuranosidase 2 OS=Medicago sativa subsp. varia GN=Xyl2 PE=2 SV=1	CC0797	224	1e-58	COG1472	Beta-glucosidase-related glycosidases	K01188	1e-96	350	vvi:100255282	beta-glucosidase [EC:3.2.1.21]	GO:0005975//carbohydrate metabolic process	GO:0008422//beta-glucosidase activity	-
Unigene25199_All	1163	3.618	2.4341	4.2699	2.3046	0.9251	-0.571804	0.23901	-0.650676	-1.96751	gi|302142620|emb|CBI19823.3|	70.1	8e-11	unnamed protein product [Vitis vinifera]	--	--	--	--	sp|P24465|C71A1_PERAE	205	4e-53	Cytochrome P450 71A1 OS=Persea americana GN=CYP71A1 PE=1 SV=2	all1361	85.1	2e-16	COG2124	Cytochrome P450	K00517	5e-49	193	ath:AT3G26300	[EC:1.14.-.-]	GO:0009759//indole glucosinolate biosynthetic process;GO:0000162//tryptophan biosynthetic process;GO:0010114//response to red light;GO:0052544//defense response by callose deposition in cell wall;GO:0009684//indoleacetic acid biosynthetic process;GO:0009641//shade avoidance;GO:0055114//oxidation-reduction process;GO:0009682//induced systemic resistance	GO:0050592;GO:0020037//heme binding;GO:0009055//electron carrier activity;GO:0005506//iron ion binding;GO:0047085	GO:0005783//endoplasmic reticulum;GO:0005886//plasma membrane;GO:0005739//mitochondrion
Unigene26366_All	1588	75.2622	22.521	29.0605	61.6051	28.0613	-1.74065	-1.37287	-0.288876	-1.42334	--	--	--	--	gi|429503488|gb|JX647693.1|	91.7	2e-15	Camellia sinensis caffeine synthase 4 (TCS4) gene, complete cds	--	--	--	--	--	--	--	--	--	--	--	--	--	--	-	-	-
Unigene26532_All	2047	0.656	0.5071	0.3764	0.001	0.3942	-0.371426	-0.801429	-9.35755	-0.734768	gi|255538866|ref|XP_002510498.1|	292.7	0	cytochrome P450, putative [Ricinus communis] >gi|223551199|gb|EEF52685.1| cytochrome P450, putative [Ricinus communis]	gi|225458048|ref|XM_002280402.1|	198	2e-47	PREDICTED: Vitis vinifera cytochrome P450 83B1-like (LOC100260959), mRNA	sp|O65788|C71B2_ARATH	267	7e-123	Cytochrome P450 71B2 OS=Arabidopsis thaliana GN=CYP71B2 PE=2 SV=2	alr1450	119	2e-26	COG2124	Cytochrome P450	K00517	4e-116	261	ath:AT3G26200	[EC:1.14.-.-]	GO:0055114//oxidation-reduction process	GO:0020037//heme binding;GO:0005506//iron ion binding;GO:0009055//electron carrier activity;GO:0047085;GO:0050592	-
Unigene26765_All	1272	0.2111	0.001	0.0673	3.1607	12.4059	-7.72178	-1.64925	3.90425	5.87696	gi|147767047|emb|CAN67678.1|	50.1	1e-55	hypothetical protein VITISV_035274 [Vitis vinifera]	gi|147767045|emb|AM451429.2|	129	8e-27	Vitis vinifera contig VV78X017581.6, whole genome shotgun sequence	sp|O04164|C71A6_NEPRA	163	7e-48	Cytochrome P450 71A6 (Fragment) OS=Nepeta racemosa GN=CYP71A6 PE=2 SV=1	PA3679	56.2	1e-10	COG2124	Cytochrome P450	K09754	1e-33	127	vvi:100263633	coumaroylquinate(coumaroylshikimate) 3'-monooxygenase [EC:1.14.13.36]	GO:0055114//oxidation-reduction process;GO:0042742//defense response to bacterium;GO:0010120//camalexin biosynthetic process;GO:0050832//defense response to fungus	GO:0047720//indoleacetaldoxime dehydratase activity;GO:0050592;GO:0009055//electron carrier activity;GO:0047085;GO:0020037//heme binding;GO:0005506//iron ion binding	GO:0009507//chloroplast
Unigene27141_All	1000	3.0439	1.5098	1.6267	11.525	1.4346	-1.01156	-0.903973	1.92077	-1.08527	--	--	--	--	gi|411012943|gb|JX647690.1|	95.6	9e-17	Camellia sinensis caffeine synthase 1 (TCS1) gene, complete cds	--	--	--	--	--	--	--	--	--	--	--	--	--	--	-	-	-
Unigene27283_All	649	8.9663	10.3231	10.5538	10.3245	18.2361	0.203292	0.235178	0.203487	1.02421	gi|460414347|ref|XP_004252533.1|	229.6	3e-59	PREDICTED: UDP-glycosyltransferase 85A2-like [Solanum lycopersicum]	gi|356552897|ref|XM_003544751.1|	103	2e-19	PREDICTED: Glycine max UDP-glycosyltransferase 85A3-like (LOC100789580), mRNA	sp|Q9M9E7|U85A4_ARATH	200	7e-52	UDP-glycosyltransferase 85A4 OS=Arabidopsis thaliana GN=UGT85A4 PE=2 SV=1	--	--	--	--	--	K13030	1e-34	144	sbi:SORBI_01g001220	cyanohydrin beta-glucosyltransferase [EC:2.4.1.85]	-	GO:0035251//UDP-glucosyltransferase activity	-
Unigene2773_All	335	1.3362	1.9717	4.3448	1.6001	10.4381	0.561304	1.70115	0.260026	2.96565	gi|325551321|gb|ADZ28516.1|	132.5	2e-30	flavonol synthase [Camellia nitidissima]	gi|325551320|gb|JF343560.1|	75.8	3e-11	Camellia nitidissima flavonol synthase (FLS) mRNA, complete cds	sp|Q7XZQ6|FLS_PETCR	128	7e-31	Flavonol synthase/flavanone 3-hydroxylase OS=Petroselinum crispum GN=FLS PE=1 SV=1	--	--	--	--	--	K05278	2e-23	105	pop:POPTR_551488	flavonol synthase [EC:1.14.11.23]	GO:0009813//flavonoid biosynthetic process;GO:0009628//response to abiotic stimulus	GO:0016706//oxidoreductase activity, acting on paired donors, with incorporation or reduction of molecular oxygen, 2-oxoglutarate as one donor, and incorporation of one atom each of oxygen into both donors	-
Unigene28199_All	426	15.7615	10.4109	10.652	5.243	7.577	-0.59831	-0.565281	-1.58794	-1.05671	--	--	--	--	gi|429503488|gb|JX647693.1|	73.8	1e-10	Camellia sinensis caffeine synthase 4 (TCS4) gene, complete cds	--	--	--	--	--	--	--	--	--	--	--	--	--	--	-	-	-
Unigene28478_All	697	7.3213	15.163	22.2336	3.4609	29.0722	1.05038	1.60257	-1.08095	1.98947	gi|223635590|sp|A7NY33.1|PER4_VITVI	236.5	2e-61	RecName: Full=Peroxidase 4; Flags: Precursor	gi|359478361|ref|XM_002269882.2|	87.7	1e-14	PREDICTED: Vitis vinifera Peroxidase 4 (LOC100257005), mRNA	sp|A7NY33|PER4_VITVI	236	9e-63	Peroxidase 4 OS=Vitis vinifera GN=GSVIVT00023967001 PE=1 SV=1	--	--	--	--	--	K00430	2e-62	236	vvi:100257005	peroxidase [EC:1.11.1.7]	GO:0055114//oxidation-reduction process;GO:0006979//response to oxidative stress	GO:0020037//heme binding;GO:0046872//metal ion binding;GO:0004601//peroxidase activity	GO:0048046//apoplast;GO:0005618//cell wall
Unigene29034_All	696	14.0205	6.5077	4.4285	7.4451	9.9194	-1.10732	-1.66265	-0.913175	-0.499213	gi|283362124|dbj|BAI65915.1|	197.2	1e-49	UDP-sugar:glycosyltransferase [Anthriscus sylvestris]	gi|57471063|gb|AY714385.1|	99.6	4e-18	Aegiceras corniculatum 3-O-glucosyltransferase mRNA, partial cds	sp|Q40285|UFOG2_MANES	180	6e-46	Anthocyanidin 3-O-glucosyltransferase 2 (Fragment) OS=Manihot esculenta GN=GT2 PE=2 SV=1	--	--	--	--	--	K12356	2e-25	113	vvi:100265092	coniferyl-alcohol glucosyltransferase [EC:2.4.1.111]	GO:0009737//response to abscisic acid stimulus;GO:0008152//metabolic process;GO:0009651//response to salt stress	GO:0080046//quercetin 4'-O-glucosyltransferase activity;GO:0010294//abscisic acid glucosyltransferase activity;GO:0080043//quercetin 3-O-glucosyltransferase activity	GO:0016020//membrane
Unigene29405_All	1519	7.6029	12.0515	17.5858	8.4107	8.6178	0.664591	1.20979	0.145676	0.18077	gi|225459251|ref|XP_002285767.1|	505	1e-141	PREDICTED: UDP-glycosyltransferase 85A3 [Vitis vinifera]	gi|429503488|gb|JX647693.1|	200	3e-48	Camellia sinensis caffeine synthase 4 (TCS4) gene, complete cds	sp|Q9ZWJ3|U85A2_ARATH	413	2e-115	UDP-glycosyltransferase 85A2 OS=Arabidopsis thaliana GN=UGT85A2 PE=2 SV=1	--	--	--	--	--	K13030	5e-74	276	sbi:SORBI_01g001220	cyanohydrin beta-glucosyltransferase [EC:2.4.1.85]	GO:0008152//metabolic process	GO:0050502//cis-zeatin O-beta-D-glucosyltransferase activity;GO:0050403//trans-zeatin O-beta-D-glucosyltransferase activity	-
Unigene30385_All	1565	15.7885	30.4492	16.85	26.5455	34.4893	0.94753	0.0938745	0.749593	1.12727	gi|225441120|ref|XP_002265216.1|	610.1	3e-173	PREDICTED: UDP-glycosyltransferase 73C2 [Vitis vinifera]	gi|225441119|ref|XM_002265180.1|	81.8	2e-12	PREDICTED: Vitis vinifera UDP-glycosyltransferase 73C2-like (LOC100248767), mRNA	sp|Q9ZQ96|U73C3_ARATH	516	1e-146	UDP-glycosyltransferase 73C3 OS=Arabidopsis thaliana GN=UGT73C3 PE=2 SV=1	--	--	--	--	--	K13496	7e-148	522	aly:ARALYDRAFT_902799	UDP-glucosyl transferase 73C [EC:2.4.1.-]	-	GO:0016758//transferase activity, transferring hexosyl groups	-
Unigene30631_All	1374	15.7679	8.4473	2.4302	42.2649	20.2291	-0.900428	-2.69784	1.42247	0.359442	gi|255568557|ref|XP_002525252.1|	558.5	9e-158	Peroxidase 73 precursor, putative [Ricinus communis] >gi|223535410|gb|EEF37080.1| Peroxidase 73 precursor, putative [Ricinus communis]	gi|349706795|emb|FQ384939.1|	414	1e-112	Vitis vinifera clone SS0AEB3YO17	sp|Q9SZE7|PER51_ARATH	498	4e-141	Peroxidase 51 OS=Arabidopsis thaliana GN=PER51 PE=2 SV=1	--	--	--	--	--	K00430	7e-159	558	rcu:RCOM_0578390	peroxidase [EC:1.11.1.7]	GO:0009651//response to salt stress;GO:0055114//oxidation-reduction process;GO:0006979//response to oxidative stress	GO:0020037//heme binding;GO:0046872//metal ion binding;GO:0004601//peroxidase activity;GO:0005515//protein binding	GO:0005576//extracellular region;GO:0005737//cytoplasm
Unigene30725_All	2635	5.3341	2.077	4.6464	4.9502	2.552	-1.36074	-0.199132	-0.107758	-1.06362	gi|297740326|emb|CBI30508.3|	142.5	3e-32	unnamed protein product [Vitis vinifera]	gi|225440457|ref|XM_002271396.1|	91.7	4e-15	PREDICTED: Vitis vinifera tropinone reductase 1-like (LOC100254617), mRNA	sp|P50162|TRN1_DATST	131	2e-30	Tropinone reductase 1 OS=Datura stramonium GN=TR1 PE=1 SV=1	XF0913	94.7	7e-19	COG1028	Dehydrogenases with different specificities (related to short-chain alcohol dehydrogenases)	K08081	8e-33	140	vvi:100252918	tropine dehydrogenase [EC:1.1.1.206]	GO:0046686//response to cadmium ion;GO:0080167//response to karrikin;GO:0055114//oxidation-reduction process	GO:0000166//nucleotide binding;GO:0050356	GO:0005829//cytosol
Unigene30760_All	1770	0.7587	0.6397	0.6772	2.9276	1.2664	-0.246134	-0.163948	1.94812	0.739132	gi|206574938|gb|ACI14382.1|	596.3	5e-169	cinnamoyl-CoA reductase [Vaccinium corymbosum]	gi|206574937|gb|FJ197338.1|	842	0	Vaccinium corymbosum cultivar Bluecrop cinnamoyl-CoA reductase (CCR) mRNA, complete cds	sp|Q9S9N9|CCR1_ARATH	530	8e-151	Cinnamoyl-CoA reductase 1 OS=Arabidopsis thaliana GN=CCR1 PE=1 SV=1	SPAC513.07	135	3e-31	COG0451	Nucleoside-diphosphate-sugar epimerases	K09753	6e-165	579	vvi:100251623	cinnamoyl-CoA reductase [EC:1.2.1.44]	GO:0009409//response to cold;GO:0009809//lignin biosynthetic process;GO:0055114//oxidation-reduction process	GO:0016621//cinnamoyl-CoA reductase activity;GO:0045552//dihydrokaempferol 4-reductase activity;GO:0050662//coenzyme binding;GO:0000166//nucleotide binding	-
Unigene31023_All	1146	11.9523	6.4226	10.3847	1.4812	7.0414	-0.896059	-0.202829	-3.01245	-0.763354	gi|470141834|ref|XP_004306631.1|	484.2	1e-135	PREDICTED: cytochrome P450 78A3-like [Fragaria vesca subsp. vesca]	gi|225453568|ref|XM_002266457.1|	168	8e-39	PREDICTED: Vitis vinifera cytochrome P450 78A3-like (LOC100243661), mRNA	sp|O48927|C78A3_SOYBN	407	5e-114	Cytochrome P450 78A3 OS=Glycine max GN=CYP78A3 PE=2 SV=1	--	--	--	--	--	K00517	2e-101	367	ath:AT1G01190	[EC:1.14.-.-]	GO:0010154//fruit development;GO:0055114//oxidation-reduction process	GO:0009055//electron carrier activity;GO:0004497//monooxygenase activity;GO:0005506//iron ion binding;GO:0020037//heme binding;GO:0016705//oxidoreductase activity, acting on paired donors, with incorporation or reduction of molecular oxygen	-
Unigene31574_All	1940	3.9686	1.9943	2.0742	1.3816	1.0168	-0.992748	-0.936075	-1.52229	-1.96459	gi|462422805|gb|EMJ27068.1|	257.7	5e-67	hypothetical protein PRUPE_ppa010219mg [Prunus persica]	--	--	--	--	sp|Q9LTH7|ACH12_ARATH	221	9e-58	1-aminocyclopropane-1-carboxylate oxidase homolog 12 OS=Arabidopsis thaliana GN=At5g59540 PE=2 SV=1	PA4191	82.4	3e-15	COG3491	Isopenicillin N synthase and related dioxygenases	K13229	8e-38	157	zma:541977	2,4-dihydroxy-1,4-benzoxazin-3-one-glucoside dioxygenase [EC:1.14.20.2]	GO:0019761//glucosinolate biosynthetic process	GO:0016491//oxidoreductase activity	-
Unigene32027_All	1815	7.7934	3.3274	4.387	6.0545	5.7798	-1.22786	-0.829018	-0.364245	-0.431233	gi|225459251|ref|XP_002285767.1|	781.6	0	PREDICTED: UDP-glycosyltransferase 85A3 [Vitis vinifera]	gi|359492875|ref|XM_002285735.2|	214	2e-52	PREDICTED: Vitis vinifera UDP-glycosyltransferase 85A1-like, transcript variant 1 (LOC100243675), mRNA	sp|Q9ZWJ3|U85A2_ARATH	664	0	UDP-glycosyltransferase 85A2 OS=Arabidopsis thaliana GN=UGT85A2 PE=2 SV=1	--	--	--	--	--	K13030	2e-119	428	sbi:SORBI_01g001220	cyanohydrin beta-glucosyltransferase [EC:2.4.1.85]	GO:0008152//metabolic process	GO:0047213//anthocyanidin 3-O-glucosyltransferase activity;GO:0050502//cis-zeatin O-beta-D-glucosyltransferase activity;GO:0050403//trans-zeatin O-beta-D-glucosyltransferase activity	-
Unigene32257_All	2457	3.2064	2.4964	3.4847	16.5811	5.5468	-0.361105	0.12008	2.37051	0.790701	gi|224130624|ref|XP_002320887.1|	806.2	0	cytochrome P450 [Populus trichocarpa] >gi|222861660|gb|EEE99202.1| cytochrome P450 [Populus trichocarpa]	gi|225453568|ref|XM_002266457.1|	184	3e-43	PREDICTED: Vitis vinifera cytochrome P450 78A3-like (LOC100243661), mRNA	sp|O48927|C78A3_SOYBN	696	0	Cytochrome P450 78A3 OS=Glycine max GN=CYP78A3 PE=2 SV=1	SMc02579	108	6e-23	COG2124	Cytochrome P450	K00517	0	664	ath:AT1G01190	[EC:1.14.-.-]	GO:0010154//fruit development;GO:0055114//oxidation-reduction process	GO:0016711//flavonoid 3'-monooxygenase activity;GO:0009055//electron carrier activity;GO:0005506//iron ion binding;GO:0020037//heme binding	-
Unigene32368_All	2065	7.8904	2.2848	1.1609	2.3363	3.517	-1.78803	-2.76485	-1.75587	-1.16575	gi|297744048|emb|CBI37018.3|	251.5	4e-65	unnamed protein product [Vitis vinifera]	gi|189345251|gb|EU703623.1|	432	1e-118	Panax ginseng S-adenosylmethionine synthetase mRNA, complete cds	sp|Q9AT56|METK1_ELAUM	248	7e-66	S-adenosylmethionine synthase 1 OS=Elaeagnus umbellata GN=SAMS1 PE=2 SV=1	YLR180w	171	3e-42	COG0192	S-adenosylmethionine synthetase	K00789	4e-65	248	vvi:100243560	S-adenosylmethionine synthetase [EC:2.5.1.6]	GO:0006556//S-adenosylmethionine biosynthetic process;GO:0006730//one-carbon metabolic process	GO:0004478//methionine adenosyltransferase activity;GO:0046872//metal ion binding;GO:0005524//ATP binding	-
Unigene32401_All	2670	191.893	124.791	199.006	623.817	313.712	-0.62078	0.0525085	1.70082	0.70914	gi|62955864|gb|AAY23287.1|	1025.4	0	flavonoid 3&apos;,5&apos;-hydroxylase [Camellia sinensis]	gi|62955863|gb|AY945842.1|	3031	0	Camellia sinensis flavonoid 3',5'-hydroxylase mRNA, complete cds	sp|P48419|C75A3_PETHY	802	0	Flavonoid 3',5'-hydroxylase 2 OS=Petunia hybrida GN=CYP75A3 PE=2 SV=1	BH0579	115	5e-25	COG2124	Cytochrome P450	K13083	0	822	vvi:100248071	cytochrome P450, family 75, subfamily A (flavonoid 3',5'-hydroxylase) [EC:1.14.13.88]	GO:0055114//oxidation-reduction process	GO:0020037//heme binding;GO:0016705//oxidoreductase activity, acting on paired donors, with incorporation or reduction of molecular oxygen;GO:0004497//monooxygenase activity;GO:0005506//iron ion binding;GO:0009055//electron carrier activity	-
Unigene32575_All	1607	7.3537	5.9307	0.9057	0.7783	1.7854	-0.310268	-3.02137	-3.24007	-2.04222	gi|225433620|ref|XP_002263700.1|	633.6	2e-180	PREDICTED: UDP-glycosyltransferase 75D1-like [Vitis vinifera]	gi|156071539|gb|AC208314.1|	149	1e-32	Populus trichocarpa clone JGIACSB17-H15, complete sequence	sp|O23406|U75D1_ARATH	424	6e-119	UDP-glycosyltransferase 75D1 OS=Arabidopsis thaliana GN=UGT75D1 PE=2 SV=2	--	--	--	--	--	K12338	1e-116	418	aly:ARALYDRAFT_915488	anthocyanin 5-O-glucosyltransferase [EC:2.4.1.-]	GO:0008152//metabolic process	GO:0035251//UDP-glucosyltransferase activity	-
Unigene33084_All	2547	8.9279	6.7058	4.0674	19.2924	17.3196	-0.412911	-1.13421	1.11164	0.956013	gi|297740239|emb|CBI30421.3|	666.4	0	unnamed protein product [Vitis vinifera]	gi|470146621|ref|XM_004308873.1|	230	6e-57	PREDICTED: Fragaria vesca subsp. vesca uncharacterized LOC101293941 (LOC101293941), mRNA	sp|Q9FF86|DCR_ARATH	221	1e-57	BAHD acyltransferase DCR OS=Arabidopsis thaliana GN=DCR PE=2 SV=1	--	--	--	--	--	K13065	2e-31	135	aly:ARALYDRAFT_892660	shikimate O-hydroxycinnamoyltransferase [EC:2.3.1.133]	-	GO:0047672	GO:0005737//cytoplasm
Unigene33829_All	2336	7.205	5.4533	4.1783	3.9775	2.4181	-0.401869	-0.786082	-0.857136	-1.57512	gi|470136343|ref|XP_004303954.1|	568.5	1e-160	PREDICTED: putative UDP-glucose flavonoid 3-O-glucosyltransferase 3-like [Fragaria vesca subsp. vesca]	gi|164457704|dbj|AB293961.1|	123	9e-25	Sesamum radiatum UGT71A10 mRNA for lignan glucosyltransferase, complete cds	sp|Q2V6K0|UFOG6_FRAAN	521	5e-148	UDP-glucose flavonoid 3-O-glucosyltransferase 6 OS=Fragaria ananassa GN=GT6 PE=1 SV=1	--	--	--	--	--	K08237	8e-66	250	pop:POPTR_731288	hydroquinone glucosyltransferase [EC:2.4.1.218]	-	-	-
Unigene33989_All	1502	1.3113	1.3821	0.57	7.2568	5.2531	0.0758642	-1.20196	2.46834	2.00217	gi|359488343|ref|XP_002283020.2|	470.3	3e-131	PREDICTED: bifunctional dihydroflavonol 4-reductase/flavanone 4-reductase-like [Vitis vinifera]	gi|359488342|ref|XM_002282984.2|	246	6e-62	PREDICTED: Vitis vinifera bifunctional dihydroflavonol 4-reductase/flavanone 4-reductase-like (LOC100241301), mRNA	sp|Q9SAH9|CCR2_ARATH	125	6e-29	Cinnamoyl-CoA reductase 2 OS=Arabidopsis thaliana GN=CCR2 PE=1 SV=1	SA0317	56.6	1e-07	COG0451	Nucleoside-diphosphate-sugar epimerases	K09753	2e-34	145	vvi:100251623	cinnamoyl-CoA reductase [EC:1.2.1.44]	GO:0006694//steroid biosynthetic process;GO:0055114//oxidation-reduction process	GO:0000166//nucleotide binding;GO:0003854//3-beta-hydroxy-delta5-steroid dehydrogenase activity	-
Unigene34224_All	1307	6.9182	2.6713	2.7513	6.152	1.7836	-1.37285	-1.33028	-0.169341	-1.9556	gi|224070674|ref|XP_002303192.1|	53.5	5e-26	predicted protein [Populus trichocarpa] >gi|222840624|gb|EEE78171.1| predicted protein [Populus trichocarpa]	gi|429503487|gb|JX647692.1|	61.9	2e-06	Camellia sinensis caffeine synthase 3 (TCS3) pseudogene, complete sequence	sp|P0C2F6|RNHX1_ARATH	53.1	3e-07	Putative ribonuclease H protein At1g65750 OS=Arabidopsis thaliana GN=At1g65750 PE=3 SV=1	--	--	--	--	--	K01184	2e-06	52.4	mtr:MTR_4g083660	polygalacturonase [EC:3.2.1.15]	-	-	-
Unigene34474_All	1017	16.5494	15.2167	14.9852	9.224	6.1713	-0.121123	-0.143241	-0.843314	-1.42313	--	--	--	--	gi|411012943|gb|JX647690.1|	75.8	8e-11	Camellia sinensis caffeine synthase 1 (TCS1) gene, complete cds	--	--	--	--	--	--	--	--	--	--	--	--	--	--	-	-	-
Unigene34643_All	1873	0.956	0.7053	0.9142	3.1005	1.6755	-0.438774	-0.0645008	1.69742	0.809509	gi|206574938|gb|ACI14382.1|	597.4	2e-169	cinnamoyl-CoA reductase [Vaccinium corymbosum]	gi|206574937|gb|FJ197338.1|	842	0	Vaccinium corymbosum cultivar Bluecrop cinnamoyl-CoA reductase (CCR) mRNA, complete cds	sp|Q9S9N9|CCR1_ARATH	530	1e-150	Cinnamoyl-CoA reductase 1 OS=Arabidopsis thaliana GN=CCR1 PE=1 SV=1	SPAC513.07	135	3e-31	COG0451	Nucleoside-diphosphate-sugar epimerases	K09753	6e-165	579	vvi:100251623	cinnamoyl-CoA reductase [EC:1.2.1.44]	GO:0009409//response to cold;GO:0009809//lignin biosynthetic process;GO:0055114//oxidation-reduction process	GO:0016621//cinnamoyl-CoA reductase activity;GO:0045552//dihydrokaempferol 4-reductase activity;GO:0050662//coenzyme binding;GO:0000166//nucleotide binding	-
Unigene35833_All	1988	3.0172	6.4079	4.3498	1.9324	1.4883	1.08664	0.527739	-0.642817	-1.01954	--	--	--	--	gi|429503499|gb|JX647700.1|	61.9	2e-06	Camellia sinensis inosine-5'-monophosphate dehydrogenase 1 (TIDH1) gene, complete cds	--	--	--	--	--	--	--	--	--	--	--	--	--	--	-	-	-
Unigene36528_All	499	4.6646	2.8365	2.5737	80.7474	3.4139	-0.717642	-0.857909	4.11359	-0.450333	gi|1171998|sp|P45726.1|PALY_CAMSI	211.5	4e-54	RecName: Full=Phenylalanine ammonia-lyase >gi|662271|dbj|BAA05643.1| phenylalanine ammonia-lyase [Camellia sinensis]	gi|662270|dbj|D26596.1|CMEPAL	882	0	Camellia sinensis PAL mRNA for phenylalanine ammonia-lyase, complete cds	sp|P45726|PALY_CAMSI	211	2e-55	Phenylalanine ammonia-lyase OS=Camellia sinensis GN=PAL PE=2 SV=1	slr0592	50.1	2e-06	COG1649	Uncharacterized protein conserved in bacteria	K10775	1e-37	153	vvi:100241377	phenylalanine ammonia-lyase [EC:4.3.1.24]	-	-	-
Unigene36623_All	2755	1.8847	2.0551	2.02	0.6486	0.9763	0.124874	0.10002	-1.53893	-0.948938	gi|460375076|ref|XP_004233334.1|	78.2	1e-67	PREDICTED: UDP-glycosyltransferase 90A1-like [Solanum lycopersicum]	gi|262073160|gb|AC238621.1|	113	1e-21	Carica papaya BAC clone 72L16, complete sequence	sp|Q9ZVX4|U90A1_ARATH	169	1e-57	UDP-glycosyltransferase 90A1 OS=Arabidopsis thaliana GN=UGT90A1 PE=2 SV=1	--	--	--	--	--	K13263	4e-37	129	gmx:100101902	isoflavone 7-O-glucosyltransferase [EC:2.4.1.170]	GO:0008152//metabolic process	GO:0047213//anthocyanidin 3-O-glucosyltransferase activity	GO:0009507//chloroplast
Unigene37014_All	1389	1.418	0.7473	0.1849	8.7476	2.2593	-0.924098	-2.93904	2.62503	0.672018	gi|255568557|ref|XP_002525252.1|	562.8	5e-159	Peroxidase 73 precursor, putative [Ricinus communis] >gi|223535410|gb|EEF37080.1| Peroxidase 73 precursor, putative [Ricinus communis]	--	--	--	--	sp|Q43873|PER73_ARATH	492	2e-139	Peroxidase 73 OS=Arabidopsis thaliana GN=PER73 PE=1 SV=1	--	--	--	--	--	K00430	4e-160	562	rcu:RCOM_0578390	peroxidase [EC:1.11.1.7]	GO:0009651//response to salt stress;GO:0055114//oxidation-reduction process;GO:0006979//response to oxidative stress	GO:0020037//heme binding;GO:0046872//metal ion binding;GO:0004601//peroxidase activity	GO:0005737//cytoplasm
Unigene37016_All	1634	3.8352	8.7201	5.9733	4.4288	3.8959	1.18504	0.639226	0.207614	0.0226548	gi|255547850|ref|XP_002514982.1|	339.3	1e-91	3&apos;-N-debenzoyl-2&apos;-deoxytaxol N-benzoyltransferase, putative [Ricinus communis] >gi|223546033|gb|EEF47536.1| 3&apos;-N-debenzoyl-2&apos;-deoxytaxol N-benzoyltransferase, putative [Ricinus communis]	--	--	--	--	sp|Q70PR7|VINSY_RAUSE	261	8e-70	Vinorine synthase OS=Rauvolfia serpentina GN=ACT PE=1 SV=2	--	--	--	--	--	K13065	7e-32	137	vvi:100265530	shikimate O-hydroxycinnamoyltransferase [EC:2.3.1.133]	-	GO:0016740//transferase activity	-
Unigene37374_All	1431	5.5054	5.8688	6.5216	32.0905	6.5789	0.0922182	0.244379	2.54323	0.256999	gi|255291845|dbj|BAH89272.1|	632.5	5e-180	putative serine carboxypeptidase-like acyltransferase [Diospyros kaki]	--	--	--	--	sp|Q9C7Z9|SCP18_ARATH	426	2e-119	Serine carboxypeptidase-like 18 OS=Arabidopsis thaliana GN=SCPL18 PE=2 SV=2	SPAC19G12.10c_2	140	5e-33	COG2939	Carboxypeptidase C (cathepsin A)	K13289	3e-104	377	mtr:MTR_4g021500	cathepsin A (carboxypeptidase C) [EC:3.4.16.5]	GO:0006508//proteolysis	GO:0004185//serine-type carboxypeptidase activity	-
Unigene3817_All	713	0.6278	1.5881	1.0807	4.8868	2.6408	1.33892	0.783589	2.96051	2.0726	gi|5915815|sp|Q42716.1|C71A8_MENPI	290.4	1e-77	RecName: Full=Cytochrome P450 71A8 >gi|493475|emb|CAA83941.1| cytochrome P-450 oxidase [Mentha x piperita]	--	--	--	--	sp|Q42716|C71A8_MENPI	290	6e-79	Cytochrome P450 71A8 OS=Mentha piperita GN=CYP71A8 PE=3 SV=1	BH0579	78.2	1e-14	COG2124	Cytochrome P450	K00517	2e-53	206	ath:AT2G30750	[EC:1.14.-.-]	GO:0051707//response to other organism	GO:0005488//binding;GO:0016705//oxidoreductase activity, acting on paired donors, with incorporation or reduction of molecular oxygen;GO:0004497//monooxygenase activity	-
Unigene38640_All	1646	5.6021	2.6371	2.1326	2.8767	1.1439	-1.08702	-1.39335	-0.961553	-2.29201	gi|225428869|ref|XP_002285103.1|	506.5	5e-142	PREDICTED: abscisate beta-glucosyltransferase [Vitis vinifera] >gi|147839910|emb|CAN65904.1| hypothetical protein VITISV_004871 [Vitis vinifera]	gi|387135057|gb|JN088283.1|	89.7	9e-15	Linum usitatissimum UDP-glycosyltransferase 1 (UGT71A25) gene, complete cds	sp|Q8W3P8|AOG_PHAAN	438	5e-123	Abscisate beta-glucosyltransferase OS=Phaseolus angularis GN=AOG PE=1 SV=1	YDL140c	72	3e-12	COG0086	DNA-directed RNA polymerase, beta' subunit/160 kD subunit	K13496	8e-91	332	ath:AT2G36780	UDP-glucosyl transferase 73C [EC:2.4.1.-]	-	GO:0035251//UDP-glucosyltransferase activity	-
Unigene38737_All	1649	4.6147	3.3762	4.2575	4.1718	18.378	-0.450836	-0.11623	-0.145567	1.99367	--	--	--	--	gi|411012943|gb|JX647690.1|	79.8	8e-12	Camellia sinensis caffeine synthase 1 (TCS1) gene, complete cds	--	--	--	--	--	--	--	--	--	--	--	--	--	--	-	-	-
Unigene38853_All	1423	3.2715	5.2387	11.0106	11.8034	14.2399	0.679257	1.75087	1.85118	2.12191	gi|359904133|gb|AEV89964.1|	115.9	1e-24	leucoanthocyanidin reductase [Humulus lupulus]	gi|403406445|dbj|AB610767.1|	163	6e-37	Vaccinium ashei LAR1-2 mRNA for leucoanthocyanidin reductase, complete cds	sp|Q84V83|LAR_DESUN	98.6	8e-21	Leucoanthocyanidin reductase OS=Desmodium uncinatum GN=LAR PE=1 SV=1	--	--	--	--	--	K13081	6e-24	110	rcu:RCOM_0705470	leucoanthocyanidin reductase [EC:1.17.1.3]	GO:0055114//oxidation-reduction process	GO:0033788	-
Unigene40268_All	1587	3.2155	1.0703	2.2119	2.8148	0.2825	-1.58703	-0.539757	-0.192011	-3.50872	gi|252972605|dbj|BAH84782.1|	91.3	2e-76	cytochrome P450 [Nicotiana tabacum] >gi|291277951|gb|ADD91443.1| cytochrome P450 [Nicotiana tabacum]	gi|147790055|emb|AM433721.2|	60	8e-06	Vitis vinifera contig VV78X233805.4, whole genome shotgun sequence	sp|P24465|C71A1_PERAE	87.4	3e-54	Cytochrome P450 71A1 OS=Persea americana GN=CYP71A1 PE=1 SV=2	--	--	--	--	--	K00517	5e-39	78.6	ath:AT3G26320	[EC:1.14.-.-]	-	GO:0016709//oxidoreductase activity, acting on paired donors, with incorporation or reduction of molecular oxygen, NAD(P)H as one donor, and incorporation of one atom of oxygen;GO:0046872//metal ion binding	-
Unigene40360_All	1854	14.3897	5.0897	2.0319	79.8483	15.0885	-1.49938	-2.82414	2.47223	0.0684129	gi|469469088|gb|AGH32777.1|	984.9	0	cinnamic acid 4-hydroxylase [Camellia chekiangoleosa]	gi|67983270|gb|AY641731.2|	2050	0	Camellia sinensis trans-cinnamate 4-hydroxylase (C4H) mRNA, complete cds	sp|P48522|TCMO_CATRO	936	0	Trans-cinnamate 4-monooxygenase OS=Catharanthus roseus GN=CYP73A4 PE=2 SV=1	alr1450	109	2e-23	COG2124	Cytochrome P450	K00487	0	946	rcu:RCOM_1164350	trans-cinnamate 4-monooxygenase [EC:1.14.13.11]	GO:0009555//pollen development;GO:0009611//response to wounding;GO:0009808//lignin metabolic process;GO:0040007//growth;GO:0009416//response to light stimulus;GO:0055114//oxidation-reduction process;GO:0080167//response to karrikin	GO:0016710//trans-cinnamate 4-monooxygenase activity;GO:0009055//electron carrier activity;GO:0005506//iron ion binding;GO:0020037//heme binding	GO:0009505//plant-type cell wall;GO:0005886//plasma membrane;GO:0005783//endoplasmic reticulum
Unigene40567_All	1028	28.042	7.8941	3.4147	169.471	32.4453	-1.82874	-3.03776	2.59537	0.21042	gi|469469088|gb|AGH32777.1|	485.7	5e-136	cinnamic acid 4-hydroxylase [Camellia chekiangoleosa]	gi|469469087|gb|KC357588.1|	1620	0	Camellia chekiangoleosa isolate zjs01 cinnamic acid 4-hydroxylase (C4H) mRNA, complete cds	sp|P48522|TCMO_CATRO	455	2e-128	Trans-cinnamate 4-monooxygenase OS=Catharanthus roseus GN=CYP73A4 PE=2 SV=1	alr1450	94	4e-19	COG2124	Cytochrome P450	K00487	8e-128	454	rcu:RCOM_1164350	trans-cinnamate 4-monooxygenase [EC:1.14.13.11]	GO:0009555//pollen development;GO:0009611//response to wounding;GO:0009808//lignin metabolic process;GO:0040007//growth;GO:0009416//response to light stimulus;GO:0055114//oxidation-reduction process;GO:0080167//response to karrikin	GO:0016710//trans-cinnamate 4-monooxygenase activity;GO:0009055//electron carrier activity;GO:0005506//iron ion binding;GO:0020037//heme binding	GO:0009505//plant-type cell wall;GO:0005886//plasma membrane;GO:0005783//endoplasmic reticulum
Unigene40742_All	812	25.5787	20.1043	14.5508	9.0222	8.8336	-0.347439	-0.813844	-1.50339	-1.53387	--	--	--	--	gi|429503488|gb|JX647693.1|	71.9	1e-09	Camellia sinensis caffeine synthase 4 (TCS4) gene, complete cds	--	--	--	--	--	--	--	--	--	--	--	--	--	--	-	-	-
Unigene40787_All	1339	1.3372	0.7752	0.8312	0.4671	0.1339	-0.786575	-0.685948	-1.51741	-3.31999	gi|225430398|ref|XP_002285385.1|	98.2	3e-19	PREDICTED: aspartate aminotransferase, chloroplastic [Vitis vinifera] >gi|296082090|emb|CBI21095.3| unnamed protein product [Vitis vinifera]	gi|359475851|ref|XM_002285349.2|	170	2e-39	PREDICTED: Vitis vinifera aspartate aminotransferase, chloroplastic-like (LOC100242364), mRNA	sp|P26563|AATM_LUPAN	94	2e-19	Aspartate aminotransferase P2, mitochondrial (Fragment) OS=Lupinus angustifolius PE=2 SV=1	SPBC725.01	61.2	4e-09	COG1448	Aspartate/tyrosine/aromatic aminotransferase	K00811	3e-20	98.2	vvi:100242364	aspartate aminotransferase, chloroplastic [EC:2.6.1.1]	GO:0009409//response to cold;GO:0046686//response to cadmium ion;GO:0009058//biosynthetic process;GO:0006520//cellular amino acid metabolic process	GO:0030170//pyridoxal phosphate binding;GO:0004069//L-aspartate:2-oxoglutarate aminotransferase activity;GO:0080130//L-phenylalanine:2-oxoglutarate aminotransferase activity	GO:0009941//chloroplast envelope;GO:0010319//stromule;GO:0009570//chloroplast stroma;GO:0048046//apoplast
Unigene41107_All	1806	22.307	8.6734	18.6311	17.2648	14.5463	-1.36283	-0.259784	-0.369663	-0.616844	gi|460372074|ref|XP_004231858.1|	508.4	1e-142	PREDICTED: uncharacterized acetyltransferase At3g50280-like [Solanum lycopersicum]	gi|225438768|ref|XM_002278251.1|	83.8	6e-13	PREDICTED: Vitis vinifera uncharacterized LOC100245807 (LOC100245807), mRNA	sp|Q9SND9|Y3028_ARATH	348	6e-96	Uncharacterized acetyltransferase At3g50280 OS=Arabidopsis thaliana GN=At3g50280 PE=1 SV=1	--	--	--	--	--	K13065	2e-31	135	ath:AT5G48930	shikimate O-hydroxycinnamoyltransferase [EC:2.3.1.133]	-	GO:0016747//transferase activity, transferring acyl groups other than amino-acyl groups	-
Unigene41973_All	1653	5.6326	7.8778	5.4385	3.6753	13.3433	0.483992	-0.0505922	-0.615939	1.24424	gi|356529761|ref|XP_003533456.1|	525	1e-147	PREDICTED: isoflavone reductase homolog [Glycine max]	gi|460392323|ref|XM_004241718.1|	234	2e-58	PREDICTED: Solanum lycopersicum isoflavone reductase homolog (LOC101258966), mRNA	sp|P52581|IFRH_LUPAL	523	2e-148	Isoflavone reductase homolog OS=Lupinus albus PE=2 SV=1	slr0399	59.7	1e-08	COG0702	Predicted nucleoside-diphosphate-sugar epimerases	K00224	2e-120	431	aly:ARALYDRAFT_658933	[EC:1.3.1.-]	GO:0009807//lignan biosynthetic process;GO:0055114//oxidation-reduction process	GO:0047526;GO:0000166//nucleotide binding	-
Unigene42636_All	1635	2.0807	1.616	1.7804	4.59	2.0839	-0.364642	-0.224868	1.14143	0.00221708	gi|206574938|gb|ACI14382.1|	311.2	3e-83	cinnamoyl-CoA reductase [Vaccinium corymbosum]	--	--	--	--	sp|Q9S9N9|CCR1_ARATH	277	1e-74	Cinnamoyl-CoA reductase 1 OS=Arabidopsis thaliana GN=CCR1 PE=1 SV=1	SPAC513.07	75.1	3e-13	COG0451	Nucleoside-diphosphate-sugar epimerases	K09753	7e-82	303	vvi:100251623	cinnamoyl-CoA reductase [EC:1.2.1.44]	GO:0006694//steroid biosynthetic process;GO:0044237//cellular metabolic process;GO:0055114//oxidation-reduction process	GO:0016621//cinnamoyl-CoA reductase activity;GO:0003854//3-beta-hydroxy-delta5-steroid dehydrogenase activity;GO:0050662//coenzyme binding;GO:0000166//nucleotide binding	-
Unigene42795_All	823	1.4141	0.5733	0.3121	9.5529	14.0537	-1.30252	-2.1798	2.75605	3.31299	gi|462413999|gb|EMJ19048.1|	80.1	2e-38	hypothetical protein PRUPE_ppa024217mg [Prunus persica]	--	--	--	--	sp|Q9CAI3|CADH1_ARATH	92	2e-32	Probable cinnamyl alcohol dehydrogenase 1 OS=Arabidopsis thaliana GN=CAD1 PE=2 SV=1	XF1136	67.4	4e-16	COG1064	Zn-dependent alcohol dehydrogenases	K00083	6e-16	65.5	pop:POPTR_667694	cinnamyl-alcohol dehydrogenase [EC:1.1.1.195]	GO:0046685//response to arsenic-containing substance;GO:0042344//indole glucosinolate catabolic process;GO:0015700//arsenite transport;GO:0009697//salicylic acid biosynthetic process;GO:0010363//regulation of plant-type hypersensitive response;GO:0010200//response to chitin;GO:0034976//response to endoplasmic reticulum stress;GO:0031348//negative regulation of defense response;GO:0050832//defense…	GO:0048037//cofactor binding;GO:0005507//copper ion binding;GO:0046870//cadmium ion binding;GO:0071992//phytochelatin transmembrane transporter activity;GO:0000166//nucleotide binding;GO:0016756//glutathione gamma-glutamylcysteinyltransferase activity;GO:0008270//zinc ion binding;GO:0015446//arsenite-transmembrane transporting ATPase activity;GO:0046029//mannitol dehydrogenase activity	GO:0005829//cytosol;GO:0009507//chloroplast
Unigene43750_All	1831	50.7033	3.8137	5.9853	36.6441	1.7139	-3.73282	-3.08258	-0.468499	-4.88672	gi|297745911|emb|CBI15967.3|	620.2	3e-176	unnamed protein product [Vitis vinifera]	gi|359478554|ref|XM_002279251.2|	83.8	6e-13	PREDICTED: Vitis vinifera 2-methylbutanal oxime monooxygenase-like (LOC100257025), mRNA	sp|Q6XQ14|C71E7_MANES	543	1e-154	2-methylbutanal oxime monooxygenase OS=Manihot esculenta GN=CYP71E7 PE=1 SV=1	BH0579	124	5e-28	COG2124	Cytochrome P450	K00517	5e-154	543	ath:AT5G57260	[EC:1.14.-.-]	GO:0009639//response to red or far red light;GO:0046394;GO:0042742//defense response to bacterium;GO:0019761//glucosinolate biosynthetic process;GO:0042435//indole-containing compound biosynthetic process	GO:0046872//metal ion binding;GO:0016709//oxidoreductase activity, acting on paired donors, with incorporation or reduction of molecular oxygen, NAD(P)H as one donor, and incorporation of one atom of oxygen	GO:0016020//membrane;GO:0043231//intracellular membrane-bounded organelle;GO:0044444//cytoplasmic part
Unigene43878_All	1379	3.8303	3.9688	2.7939	2.0084	1.0403	0.0512455	-0.455177	-0.931411	-1.88046	gi|332384183|gb|AEE69008.1|	133.3	1e-29	cinnamyl alcohol dehydrogenase 3 [Camellia sinensis]	gi|332384182|gb|HQ880208.1|	841	0	Camellia sinensis cinnamyl alcohol dehydrogenase 3 mRNA, complete cds	sp|Q9ZRF1|MTDH_FRAAN	255	3e-71	Probable mannitol dehydrogenase OS=Fragaria ananassa GN=CAD PE=2 SV=1	BS_adhA	171	4e-44	COG1064	Zn-dependent alcohol dehydrogenases	K00083	8e-69	250	pop:POPTR_667694	cinnamyl-alcohol dehydrogenase [EC:1.1.1.195]	GO:0055114//oxidation-reduction process	GO:0046029//mannitol dehydrogenase activity;GO:0000166//nucleotide binding;GO:0008270//zinc ion binding	-
Unigene44000_All	1367	2.8816	2.0709	1.879	0.7189	0.4591	-0.476612	-0.616905	-2.00301	-2.64999	gi|225430398|ref|XP_002285385.1|	98.2	3e-19	PREDICTED: aspartate aminotransferase, chloroplastic [Vitis vinifera] >gi|296082090|emb|CBI21095.3| unnamed protein product [Vitis vinifera]	gi|359475851|ref|XM_002285349.2|	170	2e-39	PREDICTED: Vitis vinifera aspartate aminotransferase, chloroplastic-like (LOC100242364), mRNA	sp|P26563|AATM_LUPAN	94	2e-19	Aspartate aminotransferase P2, mitochondrial (Fragment) OS=Lupinus angustifolius PE=2 SV=1	SPBC725.01	61.2	4e-09	COG1448	Aspartate/tyrosine/aromatic aminotransferase	K00811	3e-20	98.2	vvi:100242364	aspartate aminotransferase, chloroplastic [EC:2.6.1.1]	GO:0009409//response to cold;GO:0046686//response to cadmium ion;GO:0009058//biosynthetic process;GO:0006520//cellular amino acid metabolic process	GO:0030170//pyridoxal phosphate binding;GO:0004069//L-aspartate:2-oxoglutarate aminotransferase activity;GO:0080130//L-phenylalanine:2-oxoglutarate aminotransferase activity	GO:0009941//chloroplast envelope;GO:0010319//stromule;GO:0009570//chloroplast stroma;GO:0048046//apoplast
Unigene44302_All	1905	30.8757	25.3119	15.0562	29.7805	29.3221	-0.286656	-1.03611	-0.0521039	-0.0744834	gi|462413536|gb|EMJ18585.1|	551.2	2e-155	hypothetical protein PRUPE_ppa025943mg [Prunus persica]	gi|57471063|gb|AY714385.1|	111	3e-21	Aegiceras corniculatum 3-O-glucosyltransferase mRNA, partial cds	sp|Q2V6K0|UFOG6_FRAAN	518	5e-147	UDP-glucose flavonoid 3-O-glucosyltransferase 6 OS=Fragaria ananassa GN=GT6 PE=1 SV=1	--	--	--	--	--	K08237	1e-61	236	pop:POPTR_731288	hydroquinone glucosyltransferase [EC:2.4.1.218]	GO:0050896//response to stimulus	GO:0035251//UDP-glucosyltransferase activity	-
Unigene44385_All	1296	4.6973	3.1308	1.1231	9.9958	2.0755	-0.5853	-2.06435	1.08949	-1.17837	gi|255568557|ref|XP_002525252.1|	562.8	4e-159	Peroxidase 73 precursor, putative [Ricinus communis] >gi|223535410|gb|EEF37080.1| Peroxidase 73 precursor, putative [Ricinus communis]	gi|349706795|emb|FQ384939.1|	420	1e-114	Vitis vinifera clone SS0AEB3YO17	sp|Q43873|PER73_ARATH	492	2e-139	Peroxidase 73 OS=Arabidopsis thaliana GN=PER73 PE=1 SV=1	--	--	--	--	--	K00430	4e-160	562	rcu:RCOM_0578390	peroxidase [EC:1.11.1.7]	GO:0009651//response to salt stress;GO:0055114//oxidation-reduction process;GO:0006979//response to oxidative stress	GO:0020037//heme binding;GO:0046872//metal ion binding;GO:0004601//peroxidase activity	GO:0005737//cytoplasm
Unigene44506_All	1741	0.36	0.271	0.1475	0.1026	1.648	-0.409704	-1.28728	-1.81097	2.19465	gi|225428869|ref|XP_002285103.1|	473	7e-132	PREDICTED: abscisate beta-glucosyltransferase [Vitis vinifera] >gi|147839910|emb|CAN65904.1| hypothetical protein VITISV_004871 [Vitis vinifera]	gi|357136007|ref|XM_003569550.1|	65.9	1e-07	PREDICTED: Brachypodium distachyon UDP-glycosyltransferase 73D1-like (LOC100823163), mRNA	sp|Q8W3P8|AOG_PHAAN	405	3e-113	Abscisate beta-glucosyltransferase OS=Phaseolus angularis GN=AOG PE=1 SV=1	--	--	--	--	--	K13496	4e-90	330	ath:AT2G36780	UDP-glucosyl transferase 73C [EC:2.4.1.-]	-	GO:0035251//UDP-glucosyltransferase activity	-
Unigene44552_All	370	3.1455	3.5705	10.8758	4.5878	1.2116	0.182837	1.78976	0.544513	-1.37638	--	--	--	--	gi|429503490|gb|JX647694.1|	75.8	3e-11	Camellia sinensis caffeine synthase 5 (TCS5) gene, complete cds	--	--	--	--	--	--	--	--	--	--	--	--	--	--	-	-	-
Unigene45730_All	1424	30.8686	52.0186	69.324	51.2584	74.9271	0.752888	1.16721	0.731648	1.27935	gi|82697963|gb|ABB89016.1|	515.4	9e-145	CXE carboxylesterase [Actinidia deliciosa]	gi|82697962|gb|DQ279917.1|	256	6e-65	Actinidia deliciosa CXE carboxylesterase (CXE4) mRNA, complete cds	sp|Q9FG13|CXE15_ARATH	319	3e-87	Probable carboxylesterase 15 OS=Arabidopsis thaliana GN=CXE15 PE=2 SV=1	RSp1108	92	2e-18	COG0657	Esterase/lipase	K14493	4e-39	160	ppp:PHYPADRAFT_118478	gibberellin receptor GID1 [EC:3.-.-.-]	GO:0008152//metabolic process	GO:0016787//hydrolase activity	-
Unigene45891_All	4342	0.433	0.3043	0.3352	0.2469	0.0413	-0.508873	-0.369345	-0.81044	-3.39015	gi|225457626|ref|XP_002274415.1|	938.7	0	PREDICTED: monosaccharide-sensing protein 2 [Vitis vinifera] >gi|63334145|gb|AAY40466.1| putative hexose transporter [Vitis vinifera] >gi|310877832|gb|ADP37147.1| putative tonoplastic monosaccharide transporter [Vitis vinifera]	gi|225457625|ref|XM_002274379.1|	482	1e-132	PREDICTED: Vitis vinifera hexose transporter-like (HT6), mRNA	sp|Q8LPQ8|MSSP2_ARATH	775	0	Monosaccharide-sensing protein 2 OS=Arabidopsis thaliana GN=MSSP2 PE=2 SV=2	CAC1339	138	7e-32	COG0477	Permeases of the major facilitator superfamily	K00815	8e-47	188	pop:POPTR_568851	tyrosine aminotransferase [EC:2.6.1.5]	GO:0009624//response to nematode;GO:0055085//transmembrane transport;GO:0008643//carbohydrate transport;GO:0055114//oxidation-reduction process	GO:0022891//substrate-specific transmembrane transporter activity;GO:0032440//2-alkenal reductase [NAD(P)] activity	GO:0009705//plant-type vacuole membrane;GO:0005886//plasma membrane;GO:0016021//integral to membrane
Unigene45896_All	955	7.312	1.7786	2.4206	1.6839	0.9389	-2.03952	-1.5949	-2.11846	-2.96122	gi|164604832|dbj|BAF98468.1|	282.3	8e-75	cytochrome P450 [Coptis japonica var. dissecta]	gi|123701652|emb|AM463274.1|	91.7	1e-15	Vitis vinifera contig VV78X059941.6, whole genome shotgun sequence	sp|Q9LTM3|C71BK_ARATH	240	8e-64	Cytochrome P450 71B20 OS=Arabidopsis thaliana GN=CYP71B20 PE=2 SV=1	alr1450	87.8	2e-17	COG2124	Cytochrome P450	K00517	8e-63	238	ath:AT3G26160	[EC:1.14.-.-]	-	GO:0046872//metal ion binding;GO:0016709//oxidoreductase activity, acting on paired donors, with incorporation or reduction of molecular oxygen, NAD(P)H as one donor, and incorporation of one atom of oxygen	GO:0043231//intracellular membrane-bounded organelle;GO:0044444//cytoplasmic part;GO:0016020//membrane
Unigene46011_All	445	32.1889	16.1158	21.5488	14.4552	21.9618	-0.998087	-0.578956	-1.15497	-0.551567	gi|406365498|gb|AFS35576.1|	191.4	3e-48	salicylic acid-binding protein 2 [Nicotiana benthamiana]	gi|460225632|gb|GABL01040550.1|	69.9	2e-09	TSA: Camelina sativa comp50197_c0_seq1 transcribed RNA sequence	sp|Q6RYA0|SABP2_TOBAC	182	7e-47	Salicylic acid-binding protein 2 OS=Nicotiana tabacum GN=SABP2 PE=1 SV=1	--	--	--	--	--	K08233	1e-37	152	ath:AT2G23610	polyneuridine-aldehyde esterase [EC:3.1.1.78]	GO:0009862//systemic acquired resistance, salicylic acid mediated signaling pathway;GO:0032787//monocarboxylic acid metabolic process	GO:0016298//lipase activity;GO:0080031//methyl salicylate esterase activity	-
Unigene46390_All	1776	29.2873	20.6683	14.3179	9.8094	15.4988	-0.502855	-1.03246	-1.57804	-0.918119	gi|470136343|ref|XP_004303954.1|	241.5	1e-150	PREDICTED: putative UDP-glucose flavonoid 3-O-glucosyltransferase 3-like [Fragaria vesca subsp. vesca]	gi|164457704|dbj|AB293961.1|	129	1e-26	Sesamum radiatum UGT71A10 mRNA for lignan glucosyltransferase, complete cds	sp|Q9LSY8|U71B2_ARATH	286	4e-128	UDP-glycosyltransferase 71B2 OS=Arabidopsis thaliana GN=UGT71B2 PE=1 SV=1	--	--	--	--	--	K13263	3e-57	163	gmx:100101902	isoflavone 7-O-glucosyltransferase [EC:2.4.1.170]	-	GO:0016757//transferase activity, transferring glycosyl groups	-
Unigene47483_All	1566	5.8883	7.2911	6.5608	3.1378	0.9733	0.308285	0.156021	-0.908098	-2.59689	gi|297737569|emb|CBI26770.3|	67.4	2e-37	unnamed protein product [Vitis vinifera]	--	--	--	--	sp|Q9SQ69|COR12_PAPSO	97.4	7e-27	NADPH-dependent codeinone reductase 1-2 OS=Papaver somniferum GN=COR1.2 PE=1 SV=1	slr0942	65.1	1e-14	COG0656	Aldo/keto reductases, related to diketogulonate reductase	K08243	2e-20	73.9	gmx:547911	6'-deoxychalcone synthase [EC:2.3.1.170]	GO:0055114//oxidation-reduction process	GO:0047036;GO:0016746//transferase activity, transferring acyl groups	GO:0005829//cytosol
Unigene47795_All	952	12.4132	12.5882	10.972	11.4492	5.8392	0.0201969	-0.178049	-0.116628	-1.08803	gi|460404910|ref|XP_004247921.1|	98.2	2e-19	PREDICTED: 1-aminocyclopropane-1-carboxylate oxidase homolog 1-like [Solanum lycopersicum]	--	--	--	--	sp|P93821|ACCH7_ARATH	82.4	4e-16	1-aminocyclopropane-1-carboxylate oxidase homolog 7 OS=Arabidopsis thaliana GN=At1g04380 PE=1 SV=1	--	--	--	--	--	K04125	8e-07	52.8	zma:100281876	gibberellin 2-oxidase [EC:1.14.11.13]	GO:0019761//glucosinolate biosynthetic process	GO:0016491//oxidoreductase activity	-
Unigene48124_All	1354	3.901	3.0664	10.4967	2.9033	4.6353	-0.347298	1.42802	-0.42615	0.248819	gi|359478224|ref|XP_003632089.1|	343.6	4e-93	PREDICTED: cytochrome P450 76C1-like [Vitis vinifera]	gi|359478223|ref|XM_003632041.1|	159	9e-36	PREDICTED: Vitis vinifera cytochrome P450 76C1-like (LOC100261984), mRNA	sp|O64636|C76C1_ARATH	230	1e-60	Cytochrome P450 76C1 OS=Arabidopsis thaliana GN=CYP76C1 PE=2 SV=1	alr1450	108	2e-23	COG2124	Cytochrome P450	K13083	3e-57	221	vvi:100266025	cytochrome P450, family 75, subfamily A (flavonoid 3',5'-hydroxylase) [EC:1.14.13.88]	GO:0055114//oxidation-reduction process	GO:0020037//heme binding;GO:0033772;GO:0005506//iron ion binding;GO:0009055//electron carrier activity	-
Unigene49138_All	3331	5.7784	2.2946	1.1052	2.4676	2.5302	-1.33243	-2.38636	-1.22756	-1.19142	gi|224141201|ref|XP_002323963.1|	497.7	5e-139	predicted protein [Populus trichocarpa] >gi|222866965|gb|EEF04096.1| predicted protein [Populus trichocarpa]	gi|359475732|ref|XM_003631696.1|	133	1e-27	PREDICTED: Vitis vinifera probable 2-oxoglutarate/Fe(II)-dependent dioxygenase-like (LOC100253706), mRNA	sp|D4N501|DIOX2_PAPSO	209	8e-54	Probable 2-oxoglutarate/Fe(II)-dependent dioxygenase OS=Papaver somniferum GN=DIOX2 PE=2 SV=1	PA4191	124	1e-27	COG3491	Isopenicillin N synthase and related dioxygenases	K06892	5e-57	221	pop:POPTR_550478		GO:0055114//oxidation-reduction process	GO:0005506//iron ion binding;GO:0016706//oxidoreductase activity, acting on paired donors, with incorporation or reduction of molecular oxygen, 2-oxoglutarate as one donor, and incorporation of one atom each of oxygen into both donors	-
Unigene49193_All	1758	1.9861	0.8051	0.8766	0.5082	0.357	-1.3027	-1.17995	-1.96647	-2.47594	--	--	--	--	gi|411012943|gb|JX647690.1|	113	6e-22	Camellia sinensis caffeine synthase 1 (TCS1) gene, complete cds	--	--	--	--	--	--	--	--	--	--	--	--	--	--	-	-	-
Unigene49293_All	1547	6.0764	6.2217	3.7634	0.8085	2.2604	0.034092	-0.69118	-2.9099	-1.42664	--	--	--	--	gi|429503487|gb|JX647692.1|	81.8	2e-12	Camellia sinensis caffeine synthase 3 (TCS3) pseudogene, complete sequence	--	--	--	--	--	--	--	--	--	--	--	--	--	--	-	-	-
Unigene49576_All	1280	0.4197	1.0321	2.8093	306.134	1.8913	1.29815	2.74278	9.51059	2.17195	gi|206812328|gb|ACI22425.1|	558.5	8e-158	pericarp peroxidase 3 [Litchi chinensis]	gi|206812327|gb|FJ195750.1|	488	1e-135	Litchi chinensis pericarp peroxidase 3 mRNA, complete cds	sp|Q9FJZ9|PER72_ARATH	499	1e-141	Peroxidase 72 OS=Arabidopsis thaliana GN=PER72 PE=1 SV=1	--	--	--	--	--	K00430	3e-157	553	rcu:RCOM_0533480	peroxidase [EC:1.11.1.7]	GO:0055114//oxidation-reduction process;GO:0006979//response to oxidative stress	GO:0020037//heme binding;GO:0046872//metal ion binding;GO:0004601//peroxidase activity	-
Unigene50177_All	1751	11.1971	6.413	19.5586	31.8384	13.467	-0.804054	0.804678	1.50764	0.266303	gi|470103106|ref|XP_004287985.1|	681.4	0	PREDICTED: isoflavone 2&apos;-hydroxylase-like [Fragaria vesca subsp. vesca]	gi|225438878|ref|XM_002283464.1|	97.6	4e-17	PREDICTED: Vitis vinifera isoflavone 2'-hydroxylase-like (LOC100249138), mRNA	sp|P93147|C81E1_GLYEC	571	5e-163	Isoflavone 2'-hydroxylase OS=Glycyrrhiza echinata GN=CYP81E1 PE=1 SV=2	all3746	124	5e-28	COG2124	Cytochrome P450	K00517	3e-159	560	ath:AT4G37330	[EC:1.14.-.-]	-	GO:0046872//metal ion binding;GO:0016705//oxidoreductase activity, acting on paired donors, with incorporation or reduction of molecular oxygen;GO:0004497//monooxygenase activity	-
Unigene50258_All	1267	1.1305	0.5958	4.3924	0.141	0.6369	-0.924061	1.95805	-3.00319	-0.827822	gi|225431637|ref|XP_002263124.1|	392.1	1e-107	PREDICTED: gibberellin 3-beta-dioxygenase 4-like [Vitis vinifera]	gi|359477088|ref|XM_002263088.2|	125	1e-25	PREDICTED: Vitis vinifera gibberellin 3-beta-dioxygenase 4-like (LOC100246634), mRNA	sp|Q9C971|G3OX4_ARATH	97.8	1e-20	Gibberellin 3-beta-dioxygenase 4 OS=Arabidopsis thaliana GN=At1g80330 PE=1 SV=1	mlr6892	66.2	1e-10	COG3491	Isopenicillin N synthase and related dioxygenases	K06892	7e-21	100	pop:POPTR_550478		-	GO:0051213//dioxygenase activity	-
Unigene50292_All	1930	2.7832	2.0046	1.4639	10.1377	1.5331	-0.47343	-0.926928	1.86491	-0.860293	gi|225446080|ref|XP_002272782.1|	914.8	0	PREDICTED: 4-coumarate--CoA ligase 1 isoform 1 [Vitis vinifera]	gi|428135549|gb|JX290375.1|	480	1e-132	Pyrus pyrifolia 4-coumarate:coenzyme A ligase 2 (4CL2) mRNA, complete cds	sp|O24146|4CL2_TOBAC	872	0	4-coumarate--CoA ligase 2 OS=Nicotiana tabacum GN=4CL2 PE=2 SV=1	BH3104	280	8e-75	COG0318	Acyl-CoA synthetases (AMP-forming)/AMP-acid ligases II	K01904	0	914	vvi:100254698	4-coumarate--CoA ligase [EC:6.2.1.12]	GO:0055114//oxidation-reduction process	GO:0047077;GO:0016874//ligase activity	-
Unigene50771_All	1408	10.4913	16.8887	26.4515	30.838	59.4129	0.686865	1.33416	1.55552	2.50158	gi|225437856|ref|XP_002264085.1|	380.6	3e-104	PREDICTED: hyoscyamine 6-dioxygenase [Vitis vinifera] >gi|297744130|emb|CBI37100.3| unnamed protein product [Vitis vinifera]	gi|340007640|gb|JN098455.1|	129	9e-27	Mimulus guttatus mitochondrion, complete genome	sp|P24397|HY6H_HYONI	290	1e-78	Hyoscyamine 6-dioxygenase OS=Hyoscyamus niger GN=H6H PE=1 SV=1	PA4191	95.5	2e-19	COG3491	Isopenicillin N synthase and related dioxygenases	K06892	1e-57	222	pop:POPTR_550478		-	GO:0016706//oxidoreductase activity, acting on paired donors, with incorporation or reduction of molecular oxygen, 2-oxoglutarate as one donor, and incorporation of one atom each of oxygen into both donors	-
Unigene50817_All	1066	9.9939	3.3638	2.2489	3.7714	2.8597	-1.57096	-2.15183	-1.40595	-1.80518	gi|383081913|dbj|BAM05609.1|	167.5	3e-40	phenylcoumaran benzylic ether reductase [Eucalyptus pyrocarpa]	gi|4731375|gb|AF135127.1|AF135127	157	3e-35	Betula pendula isoflavone reductase homolog Bet v 6.0101 (BETV6) mRNA, partial cds	sp|E1U332|ALL12_OLEEU	165	5e-41	Isoflavone reductase-like protein OS=Olea europaea PE=1 SV=1	--	--	--	--	--	K00224	2e-35	148	aly:ARALYDRAFT_476671	[EC:1.3.1.-]	GO:0046686//response to cadmium ion;GO:0055114//oxidation-reduction process	GO:0016491//oxidoreductase activity;GO:0000166//nucleotide binding	GO:0005737//cytoplasm
Unigene50937_All	1281	3.3546	3.0202	2.5398	7.5323	9.0991	-0.151497	-0.401426	1.16695	1.43958	gi|225446207|ref|XP_002263617.1|	473	4e-132	PREDICTED: protein SRG1 [Vitis vinifera] >gi|147790901|emb|CAN77231.1| hypothetical protein VITISV_002774 [Vitis vinifera] >gi|296084536|emb|CBI25557.3| unnamed protein product [Vitis vinifera]	gi|359484720|ref|XM_003633101.1|	202	7e-49	PREDICTED: Vitis vinifera protein SRG1-like (LOC100257453), mRNA	sp|D4N502|DIOX3_PAPSO	227	1e-59	Codeine O-demethylase OS=Papaver somniferum GN=CODM PE=1 SV=1	mlr6892	94.7	3e-19	COG3491	Isopenicillin N synthase and related dioxygenases	K05278	1e-49	195	mtr:MTR_5g059130	flavonol synthase [EC:1.14.11.23]	GO:0055114//oxidation-reduction process	GO:0016706//oxidoreductase activity, acting on paired donors, with incorporation or reduction of molecular oxygen, 2-oxoglutarate as one donor, and incorporation of one atom each of oxygen into both donors	-
Unigene51233_All	1836	12.5804	25.6978	32.0834	22.4813	27.3963	1.03047	1.35065	0.837548	1.1228	gi|397746860|gb|AFO63526.1|	647.9	0	UDP-glucosyltransferase [Panax notoginseng]	gi|397746859|gb|JX018210.1|	103	6e-19	Panax notoginseng UDP-glucosyltransferase mRNA, complete cds	sp|Q9LXV0|U92A1_ARATH	474	9e-134	UDP-glycosyltransferase 92A1 OS=Arabidopsis thaliana GN=UGT92A1 PE=2 SV=1	BS_yojK	51.2	6e-06	COG1819	Glycosyl transferases, related to UDP-glucuronosyltransferase	K13496	3e-59	228	ath:AT2G36750	UDP-glucosyl transferase 73C [EC:2.4.1.-]	-	GO:0008194//UDP-glycosyltransferase activity;GO:0016758//transferase activity, transferring hexosyl groups	-
Unigene51318_All	1418	0.8208	4.1259	2.3548	42.3395	8.2832	2.32961	1.5205	5.68883	3.33509	gi|225459726|ref|XP_002285892.1|	474.6	1e-132	PREDICTED: peroxidase 64-like isoform 1 [Vitis vinifera]	gi|359492098|ref|XM_003634316.1|	262	9e-67	PREDICTED: Vitis vinifera peroxidase 64-like, transcript variant 2 (LOC100250514), mRNA	sp|Q43872|PER64_ARATH	452	2e-127	Peroxidase 64 OS=Arabidopsis thaliana GN=PER64 PE=1 SV=1	--	--	--	--	--	K00430	1e-133	474	vvi:100250514	peroxidase [EC:1.11.1.7]	GO:0006979//response to oxidative stress;GO:0045492//xylan biosynthetic process;GO:0010413//glucuronoxylan metabolic process;GO:0055114//oxidation-reduction process	GO:0046872//metal ion binding;GO:0020037//heme binding;GO:0004601//peroxidase activity	GO:0009505//plant-type cell wall;GO:0005576//extracellular region
Unigene51491_All	973	165.985	49.7511	52.8842	258.475	163.38	-1.73826	-1.65015	0.638969	-0.0228267	gi|325551319|gb|ADZ28515.1|	508.1	9e-143	flavonoid-3&apos;-hydroxylase [Camellia nitidissima]	gi|325551318|gb|HQ290518.1|	1691	0	Camellia nitidissima flavonoid-3'-hydroxylase (F3'H) mRNA, complete cds	sp|Q9SBQ9|F3PH_PETHY	404	4e-113	Flavonoid 3'-monooxygenase OS=Petunia hybrida GN=CYP75B2 PE=2 SV=1	BH0579	120	4e-27	COG2124	Cytochrome P450	K05280	1e-121	434	vvi:100263810	flavonoid 3'-monooxygenase [EC:1.14.13.21]	GO:0009411//response to UV;GO:0055114//oxidation-reduction process	GO:0020037//heme binding;GO:0016705//oxidoreductase activity, acting on paired donors, with incorporation or reduction of molecular oxygen;GO:0004497//monooxygenase activity;GO:0005506//iron ion binding;GO:0009055//electron carrier activity	-
Unigene53207_All	494	1.2686	2.2922	1.0399	9.0427	2.7225	0.853496	-0.286792	2.83352	1.10169	gi|59611829|gb|AAW88351.1|	54.7	7e-07	caffeine synthase [Camellia sinensis]	gi|411012945|gb|JX647691.1|	773	0	Camellia sinensis caffeine synthase 2 (TCS2) gene, complete cds	sp|Q68CM3|TCS2_CAMSI	54.7	3e-08	Probable caffeine synthase 2 OS=Camellia sinensis GN=TCS2 PE=2 SV=1	--	--	--	--	--	--	--	--	--	--	-	-	-
Unigene53836_All	730	0.7358	4.0072	3.0494	0.7343	0.2456	2.44521	2.05114	-0.00294408	-1.583	gi|462396401|gb|EMJ02200.1|	248.8	6e-65	hypothetical protein PRUPE_ppa005249mg [Prunus persica]	gi|357447170|ref|XM_003593813.1|	109	4e-21	Medicago truncatula Serine carboxypeptidase family protein (MTR_2g018630) mRNA, complete cds	sp|Q9C7Z9|SCP18_ARATH	209	1e-54	Serine carboxypeptidase-like 18 OS=Arabidopsis thaliana GN=SCPL18 PE=2 SV=2	SPAC19G12.10c_2	121	1e-27	COG2939	Carboxypeptidase C (cathepsin A)	K13289	2e-51	200	mtr:MTR_4g021500	cathepsin A (carboxypeptidase C) [EC:3.4.16.5]	GO:0006508//proteolysis	GO:0004185//serine-type carboxypeptidase activity	-
Unigene54124_All	448	0.001	0.4213	1.5289	5.3844	1.0007	8.7187	10.5783	12.3946	9.96679	gi|225466273|ref|XP_002272437.1|	262.3	1e-69	PREDICTED: medium-chain-fatty-acid--CoA ligase [Vitis vinifera]	gi|470104365|ref|XM_004288528.1|	141	7e-31	PREDICTED: Fragaria vesca subsp. vesca probable acyl-activating enzyme 12, peroxisomal-like (LOC101293523), mRNA	sp|Q9SS00|AAE12_ARATH	166	4e-42	Probable acyl-activating enzyme 12, peroxisomal OS=Arabidopsis thaliana GN=AAE12 PE=2 SV=1	AF0262	77.8	7e-15	COG0318	Acyl-CoA synthetases (AMP-forming)/AMP-acid ligases II	K00666	2e-31	132	sbi:SORBI_10g012080	fatty-acyl-CoA synthase [EC:6.2.1.-]	GO:0019761//glucosinolate biosynthetic process	GO:0018858//benzoate-CoA ligase activity	-
Unigene54206_All	1636	1.0397	0.3461	0.001	40.4658	3.7815	-1.58691	-10.022	5.28246	1.86279	gi|225429053|ref|XP_002269439.1|	688.7	0	PREDICTED: serine carboxypeptidase-like 18-like [Vitis vinifera]	gi|145370791|dbj|AB195285.1|	182	8e-43	Diospyros kaki dkSCPL1 mRNA for serine carboxypeptitase-like protein 1, complete cds	sp|Q9C7Z9|SCP18_ARATH	447	1e-125	Serine carboxypeptidase-like 18 OS=Arabidopsis thaliana GN=SCPL18 PE=2 SV=2	YBR139w	115	2e-25	COG2939	Carboxypeptidase C (cathepsin A)	K13289	4e-120	430	mtr:MTR_4g021500	cathepsin A (carboxypeptidase C) [EC:3.4.16.5]	GO:0006508//proteolysis	GO:0004185//serine-type carboxypeptidase activity	-
Unigene54539_All	573	0.1562	1.8115	0.1494	6.0808	0.6259	3.53572	-0.0642143	5.28279	2.00254	--	--	--	--	gi|411012945|gb|JX647691.1|	1080	0	Camellia sinensis caffeine synthase 2 (TCS2) gene, complete cds	--	--	--	--	--	--	--	--	--	--	--	--	--	--	-	-	-
Unigene55454_All	1001	0.0894	1.5083	0.4277	11.8705	1.6123	4.0765	2.25825	7.05289	4.1727	--	--	--	--	gi|411012945|gb|JX647691.1|	1852	0	Camellia sinensis caffeine synthase 2 (TCS2) gene, complete cds	--	--	--	--	--	--	--	--	--	--	--	--	--	--	-	-	-
Unigene56462_All	1654	4.6008	10.4403	10.5599	9.6147	11.8174	1.18221	1.19864	1.06336	1.36096	gi|462398392|gb|EMJ04060.1|	458.8	1e-127	hypothetical protein PRUPE_ppa015510mg, partial [Prunus persica]	gi|449438001|ref|XM_004136731.1|	65.9	1e-07	PREDICTED: Cucumis sativus adipocyte plasma membrane-associated protein-like (LOC101214621), mRNA >gi|449511647|ref|XM_004163969.1| PREDICTED: Cucumis sativus adipocyte plasma membrane-associated protein-like (LOC101214621), mRNA	sp|P94111|STS1_ARATH	207	2e-53	Strictosidine synthase 1 OS=Arabidopsis thaliana GN=SS1 PE=2 SV=2	PA1293	179	1e-44	COG3386	Gluconolactonase	K01757	1e-53	209	aly:ARALYDRAFT_476542	strictosidine synthase [EC:4.3.3.2]	GO:0009788//negative regulation of abscisic acid mediated signaling pathway;GO:0006346//methylation-dependent chromatin silencing;GO:0016246//RNA interference;GO:0009739//response to gibberellin stimulus;GO:0010264//myo-inositol hexakisphosphate biosynthetic process;GO:2000023//regulation of lateral root development;GO:0008283//cell proliferation;GO:0009736//cytokinin mediated signaling pathway;G…	GO:0003676//nucleic acid binding;GO:0004386//helicase activity;GO:0016844//strictosidine synthase activity	GO:0005634//nucleus
Unigene56467_All	1438	2.2412	2.5592	2.2625	5.8401	4.7387	0.191421	0.0136464	1.38172	1.08022	gi|255547850|ref|XP_002514982.1|	317.8	3e-85	3&apos;-N-debenzoyl-2&apos;-deoxytaxol N-benzoyltransferase, putative [Ricinus communis] >gi|223546033|gb|EEF47536.1| 3&apos;-N-debenzoyl-2&apos;-deoxytaxol N-benzoyltransferase, putative [Ricinus communis]	--	--	--	--	sp|Q70PR7|VINSY_RAUSE	252	4e-67	Vinorine synthase OS=Rauvolfia serpentina GN=ACT PE=1 SV=2	--	--	--	--	--	K13065	2e-31	135	sbi:SORBI_06g021640	shikimate O-hydroxycinnamoyltransferase [EC:2.3.1.133]	-	GO:0016740//transferase activity	-
Unigene56888_All	1183	4.6163	4.7859	8.5401	0.001	4.1685	0.0520533	0.887516	-12.1725	-0.147209	gi|225461094|ref|XP_002279303.1|	417.2	2e-115	PREDICTED: gibberellin 2-beta-dioxygenase 8 [Vitis vinifera] >gi|147806297|emb|CAN72091.1| hypothetical protein VITISV_008387 [Vitis vinifera] >gi|297735958|emb|CBI23932.3| unnamed protein product [Vitis vinifera]	gi|411012943|gb|JX647690.1|	109	7e-21	Camellia sinensis caffeine synthase 1 (TCS1) gene, complete cds	sp|O49561|G2OX8_ARATH	350	9e-97	Gibberellin 2-beta-dioxygenase 8 OS=Arabidopsis thaliana GN=GA2OX7 PE=1 SV=2	PA0147	88.6	2e-17	COG3491	Isopenicillin N synthase and related dioxygenases	K04124	3e-39	160	smo:SELMODRAFT_450789	gibberellin 3-beta-dioxygenase [EC:1.14.11.15]	GO:0009685//gibberellin metabolic process	GO:0052634//C-19 gibberellin 2-beta-dioxygenase activity;GO:0052635//C-20 gibberellin 2-beta-dioxygenase activity	GO:0005737//cytoplasm
Unigene57011_All	544	2.1394	2.7754	6.6102	19.0507	16.6466	0.375489	1.62749	3.15457	2.95995	gi|359487330|ref|XP_002276051.2|	230.7	9e-60	PREDICTED: beta-glucosidase 12-like isoform 1 [Vitis vinifera]	gi|46093423|dbj|AB122081.1|	170	1e-39	Viburnum furcatum mRNA for furcatin hydrolase, complete cds	sp|P26204|BGLS_TRIRP	215	1e-56	Non-cyanogenic beta-glucosidase OS=Trifolium repens PE=1 SV=1	BS_yckE	159	2e-39	COG2723	Beta-glucosidase/6-phospho-beta-glucosidase/beta-galactosidase	K01188	6e-56	214	rcu:RCOM_1769070	beta-glucosidase [EC:3.2.1.21]	GO:0005975//carbohydrate metabolic process	GO:0008422//beta-glucosidase activity	-
Unigene57103_All	1683	12.7665	16.484	11.8023	9.0244	5.7004	0.368703	-0.113295	-0.50046	-1.16323	gi|225440041|ref|XP_002276781.1|	612.1	9e-174	PREDICTED: UDP-glycosyltransferase 73C3 [Vitis vinifera]	gi|225440040|ref|XM_002276745.1|	113	6e-22	PREDICTED: Vitis vinifera UDP-glycosyltransferase 73C3-like (LOC100246560), mRNA	sp|Q9ZQ97|U73C4_ARATH	405	5e-113	UDP-glycosyltransferase 73C4 OS=Arabidopsis thaliana GN=UGT73C4 PE=2 SV=1	SPBC28F2.12	75.5	3e-13	COG0086	DNA-directed RNA polymerase, beta' subunit/160 kD subunit	K13496	1e-112	405	ath:AT2G36770	UDP-glucosyl transferase 73C [EC:2.4.1.-]	-	GO:0035251//UDP-glucosyltransferase activity	-
Unigene57202_All	1057	155.335	59.9919	69.5797	447.637	307.747	-1.37255	-1.15865	1.52694	0.98636	gi|297736495|emb|CBI25366.3|	362.8	5e-99	unnamed protein product [Vitis vinifera]	gi|359486333|ref|XM_002280122.2|	398	1e-108	PREDICTED: Vitis vinifera chalcone--flavonone isomerase-like, transcript variant 1 (LOC100255217), mRNA	sp|Q2PF16|CFI_VERHY	105	6e-23	Chalcone--flavonone isomerase OS=Verbena hybrida GN=CHI PE=2 SV=1	--	--	--	--	--	K01859	3e-20	97.4	vvi:100233078	chalcone isomerase [EC:5.5.1.6]	GO:0080167//response to karrikin;GO:0009813//flavonoid biosynthetic process	GO:0045430//chalcone isomerase activity	-
Unigene57364_All	316	44.7627	118.55	154.166	35.9062	30.0761	1.40513	1.78412	-0.318064	-0.57368	gi|359484266|ref|XP_002278532.2|	190.3	8e-48	PREDICTED: LOW QUALITY PROTEIN: flavonoid 3&apos;-monooxygenase-like, partial [Vitis vinifera]	gi|470105226|ref|XM_004288940.1|	139	2e-30	PREDICTED: Fragaria vesca subsp. vesca flavonoid 3'-monooxygenase-like (LOC101315093), mRNA	sp|Q6XQ14|C71E7_MANES	122	5e-29	2-methylbutanal oxime monooxygenase OS=Manihot esculenta GN=CYP71E7 PE=1 SV=1	all1361	63.9	7e-11	COG2124	Cytochrome P450	K09754	4e-30	127	zma:100191539	coumaroylquinate(coumaroylshikimate) 3'-monooxygenase [EC:1.14.13.36]	GO:0055114//oxidation-reduction process	GO:0020037//heme binding;GO:0033772;GO:0005506//iron ion binding;GO:0009055//electron carrier activity	-
Unigene57611_All	337	1.5939	3.9201	6.0974	21.4738	2.3945	1.29833	1.93563	3.75194	0.587163	gi|332384181|gb|AEE69007.1|	68.9	2e-11	cinnamyl alcohol dehydrogenase 1 [Camellia sinensis]	gi|332384180|gb|HQ880207.1|	656	0	Camellia sinensis cinnamyl alcohol dehydrogenase 1 mRNA, complete cds	sp|P42495|CADH1_ARACO	67	2e-12	Probable cinnamyl alcohol dehydrogenase 1 OS=Aralia cordata GN=CAD1 PE=2 SV=1	--	--	--	--	--	K00083	4e-11	64.3	vvi:100257308	cinnamyl-alcohol dehydrogenase [EC:1.1.1.195]	-	-	-
Unigene57855_All	361	10.1677	2.6139	0.9487	5.4446	4.719	-1.95972	-3.4219	-0.901095	-1.10744	gi|255547846|ref|XP_002514980.1|	93.6	1e-18	Anthranilate N-benzoyltransferase protein, putative [Ricinus communis] >gi|223546031|gb|EEF47534.1| Anthranilate N-benzoyltransferase protein, putative [Ricinus communis]	gi|255539123|ref|XM_002510581.1|	61.9	4e-07	Ricinus communis Anthranilate N-benzoyltransferase protein, putative, mRNA	sp|Q9ZTK5|DAT_CATRO	60.1	3e-10	Deacetylvindoline O-acetyltransferase OS=Catharanthus roseus GN=DAT PE=1 SV=1	--	--	--	--	--	K13065	5e-06	47.4	vvi:100265530	shikimate O-hydroxycinnamoyltransferase [EC:2.3.1.133]	-	GO:0016747//transferase activity, transferring acyl groups other than amino-acyl groups	GO:0005737//cytoplasm
Unigene57929_All	407	1.9797	2.7822	4.8384	28.0975	4.4059	0.490944	1.28925	3.82709	1.15415	gi|332384181|gb|AEE69007.1|	264.6	3e-70	cinnamyl alcohol dehydrogenase 1 [Camellia sinensis]	gi|332384180|gb|HQ880207.1|	799	0	Camellia sinensis cinnamyl alcohol dehydrogenase 1 mRNA, complete cds	sp|Q2KNL5|CADH1_OCIBA	229	4e-61	Cinnamyl alcohol dehydrogenase 1 OS=Ocimum basilicum GN=CAD1 PE=1 SV=1	AGc2867	107	8e-24	COG1064	Zn-dependent alcohol dehydrogenases	K00083	4e-62	234	vvi:100257308	cinnamyl-alcohol dehydrogenase [EC:1.1.1.195]	GO:0055114//oxidation-reduction process	GO:0016491//oxidoreductase activity;GO:0000166//nucleotide binding;GO:0008270//zinc ion binding	-
Unigene58153_All	632	8.6409	2.8368	4.3351	1.555	4.6817	-1.60692	-0.995116	-2.47427	-0.884149	--	--	--	--	gi|429503499|gb|JX647700.1|	60	3e-06	Camellia sinensis inosine-5'-monophosphate dehydrogenase 1 (TIDH1) gene, complete cds	--	--	--	--	--	--	--	--	--	--	--	--	--	--	-	-	-
Unigene58324_All	521	0.8592	2.5356	2.1363	7.0307	2.2372	1.56126	1.31405	3.0326	1.38063	--	--	--	--	gi|429503492|gb|JX647695.1|	940	0	Camellia sinensis caffeine synthase 6 (TCS6) pseudogene, complete sequence	--	--	--	--	--	--	--	--	--	--	--	--	--	--	-	-	-
Unigene58605_All	1278	0.2802	0.443	1.1389	7.7597	4.7005	0.66085	2.02311	4.79147	4.06829	gi|224131290|ref|XP_002328502.1|	535.8	6e-151	predicted protein [Populus trichocarpa] >gi|222838217|gb|EEE76582.1| predicted protein [Populus trichocarpa]	gi|359487931|ref|XM_002273050.2|	129	8e-27	PREDICTED: Vitis vinifera hydroxycinnamoyl-Coenzyme A shikimate/quinate hydroxycinnamoyltransferase-like (LOC100264063), mRNA	sp|Q8GSM7|HST_TOBAC	83.2	3e-16	Shikimate O-hydroxycinnamoyltransferase OS=Nicotiana tabacum GN=HST PE=1 SV=1	--	--	--	--	--	K13065	5e-21	100	zma:100279386	shikimate O-hydroxycinnamoyltransferase [EC:2.3.1.133]	-	GO:0016740//transferase activity	-
Unigene58634_All	763	2.464	4.0812	8.5281	0.4684	5.4055	0.727991	1.79122	-2.39519	1.13343	--	--	--	--	gi|429503488|gb|JX647693.1|	77.8	2e-11	Camellia sinensis caffeine synthase 4 (TCS4) gene, complete cds	--	--	--	--	--	--	--	--	--	--	--	--	--	--	-	-	-
Unigene60848_All	470	6.6668	0.2008	0.001	1.9009	0.001	-5.05316	-12.7028	-1.81031	-12.7028	--	--	--	--	gi|411012945|gb|JX647691.1|	63.9	1e-07	Camellia sinensis caffeine synthase 2 (TCS2) gene, complete cds	--	--	--	--	--	--	--	--	--	--	--	--	--	--	-	-	-
Unigene61984_All	1500	2.0292	5.0956	10.5025	20.9059	6.0372	1.32834	2.37175	3.36493	1.57297	gi|225459191|ref|XP_002285730.1|	460.3	4e-128	PREDICTED: thebaine 6-O-demethylase [Vitis vinifera]	gi|356500733|ref|XM_003519138.1|	85.7	1e-13	PREDICTED: Glycine max probable 2-oxoglutarate/Fe(II)-dependent dioxygenase-like (LOC100804301), mRNA	sp|D4N501|DIOX2_PAPSO	223	2e-58	Probable 2-oxoglutarate/Fe(II)-dependent dioxygenase OS=Papaver somniferum GN=DIOX2 PE=2 SV=1	PA4191	120	5e-27	COG3491	Isopenicillin N synthase and related dioxygenases	K06892	5e-63	240	pop:POPTR_550478		GO:0051555//flavonol biosynthetic process;GO:0055114//oxidation-reduction process	GO:0045431//flavonol synthase activity	-
Unigene61985_All	1301	0.5505	1.1605	3.093	1.7855	1.3783	1.07593	2.49019	1.69751	1.32408	gi|356552933|ref|XP_003544816.1|	341.7	1e-92	PREDICTED: probable 2-oxoglutarate/Fe(II)-dependent dioxygenase-like [Glycine max]	gi|359492903|ref|XM_002285694.2|	71.9	2e-09	PREDICTED: Vitis vinifera thebaine 6-O-demethylase-like (LOC100264331), mRNA	sp|D4N501|DIOX2_PAPSO	157	1e-38	Probable 2-oxoglutarate/Fe(II)-dependent dioxygenase OS=Papaver somniferum GN=DIOX2 PE=2 SV=1	PA4191	98.6	2e-20	COG3491	Isopenicillin N synthase and related dioxygenases	K06892	1e-44	179	pop:POPTR_550478		GO:0051555//flavonol biosynthetic process;GO:0055114//oxidation-reduction process	GO:0045431//flavonol synthase activity	-
Unigene62125_All	1319	3.3258	1.2162	7.3999	24.3843	5.642	-1.45132	1.1538	2.87418	0.762505	gi|224072999|ref|XP_002303948.1|	407.5	2e-112	predicted protein [Populus trichocarpa] >gi|222841380|gb|EEE78927.1| predicted protein [Populus trichocarpa]	--	--	--	--	sp|Q8L5A7|SOT15_ARATH	354	6e-98	Cytosolic sulfotransferase 15 OS=Arabidopsis thaliana GN=SOT15 PE=1 SV=1	--	--	--	--	--	K11821	3e-73	274	aly:ARALYDRAFT_895283	desulfoglucosinolate sulfotransferase A/B/C [EC:2.8.2.-]	GO:0009695//jasmonic acid biosynthetic process;GO:0009611//response to wounding;GO:0009867//jasmonic acid mediated signaling pathway	GO:0080131//hydroxyjasmonate sulfotransferase activity	GO:0009507//chloroplast
Unigene62181_All	2392	0.3743	0.1183	0.179	3.3989	1.1995	-1.66174	-1.06424	3.1828	1.68017	gi|255545664|ref|XP_002513892.1|	1157.5	0	Periplasmic beta-glucosidase precursor, putative [Ricinus communis] >gi|223546978|gb|EEF48475.1| Periplasmic beta-glucosidase precursor, putative [Ricinus communis]	--	--	--	--	sp|Q9SGZ5|BXL7_ARATH	1059	0	Probable beta-D-xylosidase 7 OS=Arabidopsis thaliana GN=BXL7 PE=2 SV=2	XF0845	293	9e-79	COG1472	Beta-glucosidase-related glycosidases	K15920	0	776	sbi:SORBI_06g030270	beta-D-xylosidase 4 [EC:3.2.1.37]	GO:0010075//regulation of meristem growth;GO:0005975//carbohydrate metabolic process	GO:0008422//beta-glucosidase activity	GO:0009505//plant-type cell wall;GO:0009506//plasmodesma;GO:0009507//chloroplast;GO:0048046//apoplast
Unigene62380_All	1738	1.6483	1.6831	2.2661	5.7059	2.5278	0.0301421	0.459233	1.79148	0.616903	gi|204304434|gb|ACH99109.1|	1083.2	0	flavone synthase II [Camellia sinensis]	--	--	--	--	sp|P93149|C93B1_GLYEC	592	2e-169	Licodione synthase OS=Glycyrrhiza echinata GN=CYP93B1 PE=1 SV=2	AGc2890	122	2e-27	COG2124	Cytochrome P450	K13261	2e-144	511	gmx:100776878	cytochrome P450, family 93, subfamily A, polypeptide 1 (3,9-dihydroxypterocarpan 6a-monooxygenase) [EC:1.14.13.28]	-	GO:0046872//metal ion binding;GO:0016491//oxidoreductase activity	-
Unigene62391_All	1572	3.5309	3.7217	3.867	32.679	7.2436	0.0759258	0.131179	3.21026	1.03667	gi|75150330|sp|Q8GSM7.1|HST_TOBAC	764.2	0	RecName: Full=Shikimate O-hydroxycinnamoyltransferase; AltName: Full=Hydroxycinnamoyl transferase; AltName: Full=Hydroxycinnamoyl-Coenzyme A shikimate/quinate hydroxycinnamoyltransferase >gi|27475616|emb|CAD47830.1| hydroxycinnamoyl transferase [Nicotiana tabacum]	--	--	--	--	sp|Q8GSM7|HST_TOBAC	764	0	Shikimate O-hydroxycinnamoyltransferase OS=Nicotiana tabacum GN=HST PE=1 SV=1	--	--	--	--	--	K13065	0	745	pop:POPTR_554899	shikimate O-hydroxycinnamoyltransferase [EC:2.3.1.133]	GO:0009809//lignin biosynthetic process;GO:0009963//positive regulation of flavonoid biosynthetic process;GO:0010252//auxin homeostasis	GO:0047172//shikimate O-hydroxycinnamoyltransferase activity;GO:0047205//quinate O-hydroxycinnamoyltransferase activity	-
Unigene62445_All	2324	2.5039	1.2993	0.4789	5.036	2.9707	-0.946442	-2.38638	1.0081	0.246626	gi|470109538|ref|XP_004291051.1|	490	8e-137	PREDICTED: heat shock factor protein HSF30-like isoform 1 [Fragaria vesca subsp. vesca]	--	--	--	--	sp|P41152|HSF30_SOLPE	437	1e-122	Heat shock factor protein HSF30 OS=Solanum peruvianum GN=HSF30 PE=2 SV=1	SPAC2E12.02.02	92.4	3e-18	COG5169	Heat shock transcription factor	K05278	6e-61	234	pop:POPTR_665178	flavonol synthase [EC:1.14.11.23]	GO:0071456//cellular response to hypoxia;GO:0034976//response to endoplasmic reticulum stress;GO:0006457//protein folding;GO:0034620//cellular response to unfolded protein;GO:0010286//heat acclimation;GO:0010200//response to chitin;GO:0034605//cellular response to heat;GO:0045893//positive regulation of transcription, DNA-dependent;GO:0009407//toxin catabolic process;GO:0009644//response to high …	GO:0043565//sequence-specific DNA binding;GO:0005515//protein binding;GO:0003700//sequence-specific DNA binding transcription factor activity	GO:0009507//chloroplast;GO:0005634//nucleus
Unigene62447_All	1751	2.2496	5.4429	3.0805	6.1738	4.3013	1.27471	0.453496	1.45649	0.935104	gi|225441120|ref|XP_002265216.1|	734.9	0	PREDICTED: UDP-glycosyltransferase 73C2 [Vitis vinifera]	--	--	--	--	sp|Q9ZQ95|U73C6_ARATH	530	1e-150	UDP-glycosyltransferase 73C6 OS=Arabidopsis thaliana GN=UGT73C6 PE=2 SV=1	--	--	--	--	--	K13496	1e-150	531	aly:ARALYDRAFT_902799	UDP-glucosyl transferase 73C [EC:2.4.1.-]	GO:0008152//metabolic process	GO:0047213//anthocyanidin 3-O-glucosyltransferase activity	-
Unigene62532_All	1056	25.0095	12.4208	14.2696	11.0831	12.7359	-1.00972	-0.809531	-1.17411	-0.973575	gi|225428751|ref|XP_002285042.1|	385.2	1e-105	PREDICTED: probable carboxylesterase 7-like [Vitis vinifera]	--	--	--	--	sp|Q9LMA7|CXE1_ARATH	276	1e-74	Probable carboxylesterase 1 OS=Arabidopsis thaliana GN=CXE1 PE=2 SV=1	BH2248	89.7	7e-18	COG0657	Esterase/lipase	K13258	4e-74	276	gmx:547489	2-hydroxyisoflavanone dehydratase [EC:4.2.1.105]	-	-	-
Unigene62998_All	1028	26.3003	25.0593	22.4039	163.561	36.2829	-0.0697331	-0.231329	2.63668	0.464211	gi|255573186|ref|XP_002527522.1|	327.4	2e-88	o-methyltransferase, putative [Ricinus communis] >gi|223533072|gb|EEF34831.1| o-methyltransferase, putative [Ricinus communis]	gi|225320386|dbj|AK324859.1|	125	1e-25	Solanum lycopersicum cDNA, clone: LEFL1087CB05, HTC in leaf	sp|P93711|CAMT_POPKI	306	1e-83	Caffeoyl-CoA O-methyltransferase OS=Populus kitakamiensis PE=2 SV=1	all5179	157	3e-38	COG4122	Predicted O-methyltransferase	K00588	2e-89	327	rcu:RCOM_1148460	caffeoyl-CoA O-methyltransferase [EC:2.1.1.104]	GO:0080088//spermidine hydroxycinnamate conjugate biosynthetic process;GO:0009809//lignin biosynthetic process;GO:0032259//methylation;GO:0048316//seed development	GO:0042409//caffeoyl-CoA O-methyltransferase activity;GO:0080076//caffeoyl CoA:S-adenosyl-L-methionine O-methyltransferase activity;GO:0080012//trihydroxyferuloyl spermidine O-methyltransferase activity;GO:0080077//trihydroxyferuloyl spermidine:S-adenosyl-L-methionine O-methyltransferase activity;GO:0080078//tricaffeoyl spermidine:S-adenosyl-L-methionine O-methyltransferase activity	GO:0005829//cytosol
Unigene63048_All	1495	4.0122	5.6176	8.8768	14.9998	8.8761	0.48556	1.14565	1.90248	1.14553	gi|224060435|ref|XP_002300198.1|	334.3	3e-90	predicted protein [Populus trichocarpa] >gi|222847456|gb|EEE85003.1| predicted protein [Populus trichocarpa]	--	--	--	--	sp|Q70PR7|VINSY_RAUSE	202	5e-52	Vinorine synthase OS=Rauvolfia serpentina GN=ACT PE=1 SV=2	--	--	--	--	--	K13065	7e-25	113	pop:POPTR_554899	shikimate O-hydroxycinnamoyltransferase [EC:2.3.1.133]	-	GO:0016740//transferase activity	-
Unigene63075_All	896	18.9842	7.1614	12.1356	10.0709	12.2083	-1.40649	-0.645554	-0.914607	-0.636937	gi|462419580|gb|EMJ23843.1|	340.9	1e-92	hypothetical protein PRUPE_ppa008552mg [Prunus persica]	gi|470121722|ref|XM_004296862.1|	61.9	1e-06	PREDICTED: Fragaria vesca subsp. vesca uncharacterized LOC101305932 (LOC101305932), mRNA	sp|Q9SX78|CXE2_ARATH	221	6e-58	Probable carboxylesterase 2 OS=Arabidopsis thaliana GN=CXE2 PE=2 SV=1	Rv1399c	84	3e-16	COG0657	Esterase/lipase	K13258	2e-86	317	gmx:547489	2-hydroxyisoflavanone dehydratase [EC:4.2.1.105]	-	-	-
Unigene63163_All	871	132.592	29.5762	36.1738	190.171	117.969	-2.16449	-1.87398	0.520302	-0.168585	gi|258549505|gb|ACV74415.1|	528.1	7e-149	putative flavonoid-3&apos;-hydroxylase [Camellia sinensis]	gi|325551318|gb|HQ290518.1|	1433	0	Camellia nitidissima flavonoid-3'-hydroxylase (F3'H) mRNA, complete cds	sp|Q9SBQ9|F3PH_PETHY	398	2e-111	Flavonoid 3'-monooxygenase OS=Petunia hybrida GN=CYP75B2 PE=2 SV=1	--	--	--	--	--	K05280	5e-122	435	pop:POPTR_823742	flavonoid 3'-monooxygenase [EC:1.14.13.21]	GO:0009411//response to UV;GO:0055114//oxidation-reduction process	GO:0020037//heme binding;GO:0016705//oxidoreductase activity, acting on paired donors, with incorporation or reduction of molecular oxygen;GO:0004497//monooxygenase activity;GO:0005506//iron ion binding;GO:0009055//electron carrier activity	-
Unigene63371_All	1342	49.6992	39.3059	35.9825	176.885	71.4212	-0.338477	-0.465927	1.83152	0.52313	gi|462407668|gb|EMJ13002.1|	429.9	5e-119	hypothetical protein PRUPE_ppa009849mg [Prunus persica]	gi|225441812|ref|XM_002283845.1|	137	3e-29	PREDICTED: Vitis vinifera 4,5-DOPA dioxygenase extradiol-like protein (LOC100262346), mRNA	sp|Q949R4|DIOXL_ARATH	358	4e-99	4,5-DOPA dioxygenase extradiol-like protein OS=Arabidopsis thaliana GN=At4g15093 PE=2 SV=1	PA2839	181	2e-45	COG3384	Uncharacterized conserved protein	K15777	2e-119	427	vvi:100262346	4,5-DOPA dioxygenase extradiol [EC:1.13.11.-]	GO:0006725//cellular aromatic compound metabolic process;GO:0055114//oxidation-reduction process	GO:0008198//ferrous iron binding;GO:0016702//oxidoreductase activity, acting on single donors with incorporation of molecular oxygen, incorporation of two atoms of oxygen;GO:0008270//zinc ion binding	-
Unigene63589_All	1419	6.0567	1.6625	0.3017	1.6999	1.2005	-1.86518	-4.32735	-1.83308	-2.3349	gi|357449549|ref|XP_003595051.1|	387.9	2e-106	Cellulose synthase-like protein G1 [Medicago truncatula] >gi|355484099|gb|AES65302.1| Cellulose synthase-like protein G1 [Medicago truncatula]	gi|429503499|gb|JX647700.1|	61.9	2e-06	Camellia sinensis inosine-5'-monophosphate dehydrogenase 1 (TIDH1) gene, complete cds	sp|Q8VYR4|CSLG2_ARATH	259	3e-69	Cellulose synthase-like protein G2 OS=Arabidopsis thaliana GN=CSLG2 PE=2 SV=1	--	--	--	--	--	K10999	7e-40	163	pop:POPTR_578717	cellulose synthase A [EC:2.4.1.12]	-	GO:0016740//transferase activity	-
Unigene63693_All	503	5.6954	11.0683	5.6171	13.8541	7.8431	0.958565	-0.0199717	1.28244	0.461627	gi|224136077|ref|XP_002322234.1|	149.8	1e-35	acyl:coa ligase [Populus trichocarpa] >gi|222869230|gb|EEF06361.1| acyl:coa ligase [Populus trichocarpa]	gi|224136076|ref|XM_002322198.1|	170	9e-40	Populus trichocarpa acyl:coa ligase (ACLL16), mRNA	sp|Q84P23|4CLL9_ARATH	135	9e-33	4-coumarate--CoA ligase-like 9 OS=Arabidopsis thaliana GN=4CLL9 PE=1 SV=2	AF0089	67.4	1e-11	COG0318	Acyl-CoA synthetases (AMP-forming)/AMP-acid ligases II	K10526	6e-26	114	rcu:RCOM_1600450	OPC-8:0 CoA ligase 1 [EC:6.2.1.-]	GO:0009851//auxin biosynthetic process;GO:0009695//jasmonic acid biosynthetic process;GO:0055114//oxidation-reduction process	GO:0004321//fatty-acyl-CoA synthase activity;GO:0047077;GO:0016207//4-coumarate-CoA ligase activity	GO:0005777//peroxisome
Unigene63703_All	1062	2.3604	0.5331	0.8062	9.0856	1.6885	-2.14655	-1.54982	1.94455	-0.483289	gi|225454724|ref|XP_002272488.1|	380.2	3e-104	PREDICTED: dihydroflavonol-4-reductase isoform 2 [Vitis vinifera] >gi|225454726|ref|XP_002272449.1| PREDICTED: dihydroflavonol-4-reductase isoform 1 [Vitis vinifera] >gi|297737286|emb|CBI26487.3| unnamed protein product [Vitis vinifera]	gi|449518418|ref|XM_004166191.1|	113	4e-22	PREDICTED: Cucumis sativus cinnamoyl-CoA reductase 1-like (LOC101217768), mRNA	sp|Q9SAH9|CCR2_ARATH	124	7e-29	Cinnamoyl-CoA reductase 2 OS=Arabidopsis thaliana GN=CCR2 PE=1 SV=1	--	--	--	--	--	K09753	3e-33	140	sbi:SORBI_07g021680	cinnamoyl-CoA reductase [EC:1.2.1.44]	GO:0006694//steroid biosynthetic process;GO:0055114//oxidation-reduction process	GO:0003854//3-beta-hydroxy-delta5-steroid dehydrogenase activity;GO:0000166//nucleotide binding;GO:0045552//dihydrokaempferol 4-reductase activity	-
Unigene63956_All	561	1.1171	1.1774	9.9201	22.2955	15.9823	0.0758462	3.1506	4.31892	3.83864	gi|359493004|ref|XP_003634491.1|	117.9	9e-26	PREDICTED: uncharacterized protein LOC100854160 [Vitis vinifera]	gi|359493003|ref|XM_003634443.1|	81.8	7e-13	PREDICTED: Vitis vinifera uncharacterized LOC100854160 (LOC100854160), mRNA	--	--	--	--	--	--	--	--	--	K00826	3e-22	102	rcu:RCOM_1585330	branched-chain amino acid aminotransferase [EC:2.6.1.42]	GO:0071704;GO:0044238//primary metabolic process;GO:0006807//nitrogen compound metabolic process;GO:0044237//cellular metabolic process	GO:0004084//branched-chain-amino-acid transaminase activity	-
Unigene64015_All	716	1.2504	2.1087	1.3154	7.7363	1.6279	0.753964	0.0731119	2.62925	0.380622	gi|225446207|ref|XP_002263617.1|	316.6	2e-85	PREDICTED: protein SRG1 [Vitis vinifera] >gi|147790901|emb|CAN77231.1| hypothetical protein VITISV_002774 [Vitis vinifera] >gi|296084536|emb|CBI25557.3| unnamed protein product [Vitis vinifera]	gi|225446206|ref|XM_002263581.1|	168	5e-39	PREDICTED: Vitis vinifera protein SRG1-like (LOC100250663), mRNA	sp|D4N502|DIOX3_PAPSO	159	2e-39	Codeine O-demethylase OS=Papaver somniferum GN=CODM PE=1 SV=1	Cj1199	93.2	4e-19	COG3491	Isopenicillin N synthase and related dioxygenases	K05278	2e-35	147	vvi:100249002	flavonol synthase [EC:1.14.11.23]	GO:0051555//flavonol biosynthetic process;GO:0055114//oxidation-reduction process	GO:0045431//flavonol synthase activity	-
Unigene64118_All	1930	2.3657	0.0489	0.001	18.0534	2.8338	-5.59629	-11.2081	2.93193	0.260471	gi|297739946|emb|CBI30128.3|	789.6	0	unnamed protein product [Vitis vinifera]	gi|225441221|ref|XM_002271703.1|	172	9e-40	PREDICTED: Vitis vinifera flavonoid 3',5'-hydroxylase 2-like (LOC100247021), mRNA	sp|P48419|C75A3_PETHY	719	0	Flavonoid 3',5'-hydroxylase 2 OS=Petunia hybrida GN=CYP75A3 PE=2 SV=1	alr1450	119	2e-26	COG2124	Cytochrome P450	K13083	0	747	pop:POPTR_54623	cytochrome P450, family 75, subfamily A (flavonoid 3',5'-hydroxylase) [EC:1.14.13.88]	GO:0055114//oxidation-reduction process	GO:0020037//heme binding;GO:0016705//oxidoreductase activity, acting on paired donors, with incorporation or reduction of molecular oxygen;GO:0004497//monooxygenase activity;GO:0005506//iron ion binding;GO:0009055//electron carrier activity	-
Unigene65013_All	450	2.9842	2.0969	0.001	8.9341	4.7819	-0.509086	-11.5431	1.58198	0.68024	--	--	--	--	gi|429503488|gb|JX647693.1|	69.9	2e-09	Camellia sinensis caffeine synthase 4 (TCS4) gene, complete cds	--	--	--	--	--	--	--	--	--	--	--	--	--	--	-	-	-
Unigene6531_All	1958	9.0531	8.482	8.7454	5.7492	3.6176	-0.0940074	-0.0498875	-0.655051	-1.32338	gi|460404485|ref|XP_004247712.1|	444.9	2e-123	PREDICTED: 1-aminocyclopropane-1-carboxylate oxidase homolog 1-like [Solanum lycopersicum]	gi|359477770|ref|XM_003631972.1|	65.9	2e-07	PREDICTED: Vitis vinifera 1-aminocyclopropane-1-carboxylate oxidase homolog 1-like (LOC100266596), mRNA	sp|Q9LTH7|ACH12_ARATH	365	7e-101	1-aminocyclopropane-1-carboxylate oxidase homolog 12 OS=Arabidopsis thaliana GN=At5g59540 PE=2 SV=1	PA4191	102	2e-21	COG3491	Isopenicillin N synthase and related dioxygenases	K13229	2e-77	288	zma:541977	2,4-dihydroxy-1,4-benzoxazin-3-one-glucoside dioxygenase [EC:1.14.20.2]	GO:0019761//glucosinolate biosynthetic process	GO:0016491//oxidoreductase activity	-
Unigene65845_All	600	0.5968	0.4718	1.7124	6.8495	1.7932	-0.339072	1.5207	3.52068	1.58722	gi|147812439|emb|CAN65790.1|	338.2	5e-92	hypothetical protein VITISV_042049 [Vitis vinifera]	gi|438242|emb|X71656.1|	180	1e-42	S.melongena CYP77A1 mRNA for hydroxylase	sp|P37123|C77A1_SOLME	307	3e-84	Cytochrome P450 77A1 (Fragment) OS=Solanum melongena GN=CYP77A1 PE=2 SV=1	slr0574	73.9	2e-13	COG2124	Cytochrome P450	K00517	8e-93	337	vvi:100245465	[EC:1.14.-.-]	GO:0048868//pollen tube development;GO:0010048//vernalization response;GO:0009908//flower development;GO:0010143//cutin biosynthetic process;GO:0019395//fatty acid oxidation;GO:0009567//double fertilization forming a zygote and endosperm	GO:0009055//electron carrier activity;GO:0016711//flavonoid 3'-monooxygenase activity;GO:0019825//oxygen binding;GO:0020037//heme binding;GO:0005506//iron ion binding;GO:0052722//fatty acid in-chain hydroxylase activity	GO:0005739//mitochondrion;GO:0005576//extracellular region;GO:0009507//chloroplast
Unigene6608_All	1049	6.0594	4.8575	6.1214	2.044	2.1368	-0.318961	0.0146867	-1.56778	-1.50372	--	--	--	--	gi|429503487|gb|JX647692.1|	60	5e-06	Camellia sinensis caffeine synthase 3 (TCS3) pseudogene, complete sequence	--	--	--	--	--	--	--	--	--	--	--	--	--	--	-	-	-
Unigene66757_All	1592	1.5746	1.956	0.968	2.0764	5.0688	0.312921	-0.701906	0.399099	1.68666	gi|297740314|emb|CBI30496.3|	130.2	1e-28	unnamed protein product [Vitis vinifera]	gi|166977562|gb|EU373029.1|	303	3e-79	Gossypium hirsutum gland development related protein 38-like mRNA, complete sequence	sp|Q0PGJ6|AKRC9_ARATH	394	6e-110	Aldo-keto reductase family 4 member C9 OS=Arabidopsis thaliana GN=AKR4C9 PE=1 SV=1	SPAC26F1.07	157	5e-38	COG0656	Aldo/keto reductases, related to diketogulonate reductase	K00011	1e-105	382	ath:AT2G37790	aldehyde reductase [EC:1.1.1.21]	GO:0009414//response to water deprivation;GO:0009409//response to cold;GO:0046686//response to cadmium ion;GO:0009651//response to salt stress;GO:0055114//oxidation-reduction process	GO:0070401//NADP+ binding;GO:0004032//alditol:NADP+ 1-oxidoreductase activity;GO:0016229//steroid dehydrogenase activity	GO:0009507//chloroplast;GO:0005634//nucleus;GO:0005829//cytosol
Unigene67546_All	1577	2.3843	1.1369	0.38	14.3331	8.8694	-1.06846	-2.64949	2.58771	1.89527	gi|326380570|gb|ADZ58168.1|	627.5	2e-178	anthocyanidin reductase 1 [Camellia sinensis]	gi|330318665|gb|HM003282.1|	1733	0	Camellia sinensis clone U10BcDNA 1509 anthocyanidin reductase mRNA, complete cds	sp|Q9SEV0|BAN_ARATH	439	3e-123	Anthocyanidin reductase OS=Arabidopsis thaliana GN=BAN PE=1 SV=2	SA0317	140	5e-33	COG0451	Nucleoside-diphosphate-sugar epimerases	K08695	2e-161	567	vvi:100232981	anthocyanidin reductase [EC:1.3.1.77]	GO:0009964//negative regulation of flavonoid biosynthetic process	GO:0033729//anthocyanidin reductase activity;GO:0050662//coenzyme binding;GO:0000166//nucleotide binding	-
Unigene67547_All	1628	10.9982	3.4777	2.3666	27.5488	10.5192	-1.66106	-2.21638	1.32472	-0.0642424	gi|326380570|gb|ADZ58168.1|	679.5	0	anthocyanidin reductase 1 [Camellia sinensis]	gi|37727304|gb|AY169404.1|	2512	0	Camellia sinensis leucoanthocyanidin reductase (LCR) mRNA, complete cds	sp|Q9SEV0|BAN_ARATH	420	1e-117	Anthocyanidin reductase OS=Arabidopsis thaliana GN=BAN PE=1 SV=2	SA0317	132	1e-30	COG0451	Nucleoside-diphosphate-sugar epimerases	K08695	1e-155	548	vvi:100232981	anthocyanidin reductase [EC:1.3.1.77]	GO:0009964//negative regulation of flavonoid biosynthetic process	GO:0033729//anthocyanidin reductase activity;GO:0050662//coenzyme binding;GO:0000166//nucleotide binding	-
Unigene67799_All	1090	1.8069	0.3463	0.3142	0.1639	0.2468	-2.38342	-2.52376	-3.46263	-2.8721	gi|462422805|gb|EMJ27068.1|	263.5	4e-69	hypothetical protein PRUPE_ppa010219mg [Prunus persica]	gi|470101279|ref|XR_183657.1|	85.7	9e-14	PREDICTED: Fragaria vesca subsp. vesca 1-aminocyclopropane-1-carboxylate oxidase homolog 1-like (LOC101304995), misc_RNA	sp|Q84MB3|ACCH1_ARATH	224	5e-59	1-aminocyclopropane-1-carboxylate oxidase homolog 1 OS=Arabidopsis thaliana GN=At1g06620 PE=2 SV=1	PA4191	85.9	1e-16	COG3491	Isopenicillin N synthase and related dioxygenases	K13229	1e-42	172	zma:541977	2,4-dihydroxy-1,4-benzoxazin-3-one-glucoside dioxygenase [EC:1.14.20.2]	GO:0019761//glucosinolate biosynthetic process	GO:0016706//oxidoreductase activity, acting on paired donors, with incorporation or reduction of molecular oxygen, 2-oxoglutarate as one donor, and incorporation of one atom each of oxygen into both donors	-
Unigene68430_All	1815	9.9637	12.0617	17.501	5.0208	2.8652	0.27568	0.812684	-0.988764	-1.79805	gi|460414809|ref|XP_004252755.1|	511.5	1e-143	PREDICTED: soyasapogenol B glucuronide galactosyltransferase-like isoform 1 [Solanum lycopersicum]	--	--	--	--	sp|D4Q9Z4|SGT2_SOYBN	442	3e-124	Soyasapogenol B glucuronide galactosyltransferase OS=Glycine max GN=GmSGT2 PE=1 SV=1	--	--	--	--	--	K13496	1e-95	349	ath:AT2G36800	UDP-glucosyl transferase 73C [EC:2.4.1.-]	-	GO:0035251//UDP-glucosyltransferase activity	-
Unigene68610_All	1543	150.099	34.0022	18.533	268.603	132.254	-2.14221	-3.01774	0.839566	-0.1826	gi|6009511|dbj|BAA84939.1|	707.6	0	dihydroflavonol 4-reductase [Camellia sinensis] >gi|6009513|dbj|BAA84940.1| dihydroflavonol 4-reductase [Camellia sinensis]	gi|49476327|gb|AY648027.1|	2757	0	Camellia sinensis cultivar UPASI-10 dihydroflavonol 4-reductase (dfr) mRNA, complete cds	sp|P51105|DFRA_GERHY	563	1e-160	Dihydroflavonol-4-reductase OS=Gerbera hybrida GN=DFR PE=2 SV=1	SA0317	121	4e-27	COG0451	Nucleoside-diphosphate-sugar epimerases	K13082	2e-155	547	vvi:100233141	bifunctional dihydroflavonol 4-reductase/flavanone 4-reductase [EC:1.1.1.219 1.1.1.234]	GO:0044237//cellular metabolic process	GO:0000166//nucleotide binding;GO:0050662//coenzyme binding;GO:0003824//catalytic activity	-
Unigene68940_All	451	7.7417	8.7876	7.4038	21.1963	7.5546	0.182819	-0.0643845	1.45309	-0.035295	gi|395406797|sp|E9L7A5.1|PAT_PETHY	114.8	4e-25	RecName: Full=Bifunctional aspartate aminotransferase and glutamate/aspartate-prephenate aminotransferase; Short=PhPPA-AT; Flags: Precursor >gi|305855253|gb|ADM67557.1| prephenate aminotransferase [Petunia x hybrida]	gi|349727190|emb|FQ382999.1|	105	4e-20	Vitis vinifera clone SS0ABG35YO08	sp|E9L7A5|PAT_PETHY	114	2e-26	Bifunctional aspartate aminotransferase and glutamate/aspartate-prephenate aminotransferase OS=Petunia hybrida PE=1 SV=1	RP091	53.1	2e-07	COG0436	Aspartate/tyrosine/aromatic aminotransferase	K15849	1e-25	113	vvi:100245826	bifunctional aspartate aminotransferase and glutamate/aspartate-prephenate aminotransferase [EC:2.6.1.1 2.6.1.78 2.6.1.79]	GO:0009095//aromatic amino acid family biosynthetic process, prephenate pathway;GO:0009793//embryo development ending in seed dormancy	GO:0004069//L-aspartate:2-oxoglutarate aminotransferase activity;GO:0080130//L-phenylalanine:2-oxoglutarate aminotransferase activity;GO:0033853//aspartate-prephenate aminotransferase activity;GO:0033854//glutamate-prephenate aminotransferase activity;GO:0030170//pyridoxal phosphate binding	GO:0009507//chloroplast
Unigene68954_All	2151	100.097	77.4289	113.64	49.6757	67.2351	-0.370453	0.18307	-1.01079	-0.574111	gi|462405632|gb|EMJ11096.1|	798.9	0	hypothetical protein PRUPE_ppa004083mg [Prunus persica]	gi|225456566|ref|XM_002265312.1|	194	3e-46	PREDICTED: Vitis vinifera cytochrome P450 78A4-like, transcript variant 2 (LOC100253660), mRNA	sp|O65012|C78A4_PINRA	503	2e-142	Cytochrome P450 78A4 OS=Pinus radiata GN=CYP78A4 PE=2 SV=1	AGc2890	108	4e-23	COG2124	Cytochrome P450	K00517	0	661	ath:AT1G13710	[EC:1.14.-.-]	GO:0055114//oxidation-reduction process	GO:0033772;GO:0009055//electron carrier activity;GO:0005506//iron ion binding;GO:0020037//heme binding;GO:0019825//oxygen binding	GO:0009507//chloroplast
[truncated: 82 more rows]
