# Supplementary material for: Transcriptomic Analysis Reveals the Molecular Mechanisms of Drought-Stress-Induced Decreases in Camellia sinensis Leaf Quality
Source: Front Plant Sci. 2016 Mar 30;7:385. doi: 10.3389/fpls.2016.00385 (PMC4811933; doi:10.3389/fpls.2016.00385)
Supplement: Supplementary file 4 [file Table4.XLSX]

## Sheet: Sheet1
Supplementary S8. DEGs involved in flavonoid biosynthesis in C. sinensis leaves under drought stress
Gene ID	Gene Length	CK_FPKM	PEG2_FPKM	PEG12_FPKM	PEG24_FPKM	PEG48_FPKM	log2 Ratio (PEG2/CK)	log2 Ratio (PEG12/CK)	log2 Ratio (PEG24/CK)	log2 Ratio (PEG48/CK)	Annotation
CL13256.Contig10_All	2727	2.4294	0.6575	0.6593	5.8971	2.433	-1.88554	-1.88159	1.27941	0.00213627	PAL
CL13256.Contig1_All	1594	1.5726	1.1248	1.7725	10.8734	2.1937	-0.483483	0.172634	2.78958	0.480214	PAL
CL13256.Contig2_All	1551	2.5397	2.8595	2.8153	22.2922	2.717	0.171105	0.148631	3.13381	0.0973565	PAL
CL13256.Contig3_All	499	28.1673	4.9167	2.5737	217.535	36.8346	-2.51826	-3.45211	2.94915	0.38704	PAL
CL13256.Contig4_All	1555	5.5845	0.6068	0.6607	40.2755	7.1498	-3.20214	-3.07936	2.8504	0.356475	PAL
CL13256.Contig5_All	1744	25.5127	5.3566	0.4909	49.1275	23.649	-2.25183	-5.69964	0.945315	-0.109436	PAL
CL13256.Contig6_All	553	5.6662	3.4127	2.3224	106.466	7.9446	-0.731468	-1.28677	4.23187	0.487593	PAL
CL13256.Contig7_All	1560	0.6887	0.4234	0.0549	4.0089	0.9771	-0.701854	-3.649	2.54126	0.504631	PAL
CL13256.Contig8_All	1593	14.4432	13.2688	11.1792	89.3414	13.0579	-0.122353	-0.369573	2.62894	-0.145468	PAL
CL13256.Contig9_All	1537	8.9118	1.1051	1.2255	78.0066	11.0253	-3.01154	-2.86235	3.12981	0.307029	PAL
CL17883.Contig2_All	578	1.5489	2.2856	1.6294	7.5739	2.482	0.561329	0.0730968	2.28979	0.680259	PAL
CL17883.Contig3_All	914	5.0933	5.2653	7.6813	92.6648	8.5344	0.047915	0.59275	4.18535	0.744689	PAL
CL17883.Contig4_All	1119	33.362	46.2957	28.6923	203.114	33.5727	0.472672	-0.217542	2.60601	0.00908279	PAL
CL4332.Contig1_All	1312	86.3183	34.6666	22.1876	458.147	157.521	-1.31612	-1.95991	2.40807	0.867809	PAL
CL4332.Contig2_All	1309	19.0814	4.7578	5.8866	172.404	27.3982	-2.0038	-1.69666	3.17555	0.521914	PAL
CL4332.Contig3_All	1999	9.0914	5.759	2.3985	125.632	11.572	-0.658684	-1.92237	3.78856	0.348064	PAL
CL4332.Contig4_All	1045	36.6668	7.6754	0.001	63.7787	32.6897	-2.25616	-15.1622	0.7986	-0.165638	PAL
Unigene16533_All	937	6.7837	1.1078	0.001	10.0116	4.306	-2.61437	-12.7279	0.561528	-0.655724	PAL
Unigene36528_All	499	4.6646	2.8365	2.5737	80.7474	3.4139	-0.717642	-0.857909	4.11359	-0.450333	PAL
Unigene85487_All	1047	0.7696	0.6309	1.0631	14.0796	1.0276	-0.286697	0.466097	4.19335	0.417098	PAL
Unigene85488_All	915	1.5655	1.5469	2.9943	35.1507	2.9397	-0.0172436	0.935595	4.48886	0.909045	PAL
Unigene85489_All	1247	0.8615	0.5297	1.3732	11.9647	1.3661	-0.701675	0.672619	3.79579	0.66514	PAL
Unigene86962_All	351	26.526	5.1079	1.4636	215.081	40.6155	-2.3766	-4.17981	3.0194	0.614623	PAL
CL9771.Contig2_All	1955	11.4025	9.6052	7.0071	30.1613	13.2542	-0.247463	-0.702461	1.40335	0.217099	C4H
Unigene17719_All	4121	14.1859	7.5334	5.9627	69.8298	26.7611	-0.913085	-1.25042	2.29939	0.91568	C4H
Unigene40360_All	1854	14.3897	5.0897	2.0319	79.8483	15.0885	-1.49938	-2.82414	2.47223	0.0684129	C4H
Unigene40567_All	1028	28.042	7.8941	3.4147	169.471	32.4453	-1.82874	-3.03776	2.59537	0.21042	C4H
Unigene87007_All	411	30.7131	7.8061	2.9164	213.463	36.4315	-1.97618	-3.39659	2.79706	0.246332	C4H
CL10460.Contig1_All	2161	4.5156	2.0086	0.8716	17.1158	5.6842	-1.16873	-2.37318	1.92234	0.33204	4CL
CL10460.Contig2_All	2065	8.6274	3.8842	3.0681	59.7917	17.4545	-1.15131	-1.49158	2.79295	1.0166	4CL
CL2068.Contig4_All	1953	0.0458	0.2899	0.263	1.8756	0.2755	2.66214	2.52164	5.35586	2.58863	4CL
CL2068.Contig5_All	1912	0.4682	1.0858	0.403	5.9343	0.6096	1.21356	-0.216345	3.66388	0.380738	4CL
CL5356.Contig2_All	2171	20.2061	15.7778	6.9409	7.7366	15.8176	-0.356895	-1.5416	-1.38502	-0.35326	4CL
Unigene100412_All	555	0.4839	0.6801	0.4628	6.1171	2.5848	0.491038	-0.0643201	3.66007	2.41727	4CL
Unigene50292_All	1930	2.7832	2.0046	1.4639	10.1377	1.5331	-0.47343	-0.926928	1.86491	-0.860293	4CL
Unigene63693_All	503	5.6954	11.0683	5.6171	13.8541	7.8431	0.958565	-0.0199717	1.28244	0.461627	4CL
CL2270.Contig2_All	2487	3.2398	2.618	1.6525	8.1546	2.3073	-0.30744	-0.971254	1.33171	-0.489699	CHS
CL7022.Contig1_All	1195	6.9672	0.7107	0.1433	26.765	9.5288	-3.29327	-5.60347	1.9417	0.451716	CHS
CL7022.Contig2_All	1432	44.7002	7.578	1.136	170.011	81.3959	-2.56039	-5.29825	1.92727	0.864675	CHS
CL7022.Contig3_All	660	213.64	34.4565	4.1512	903.431	393.149	-2.63233	-5.68551	2.08023	0.879892	CHS
CL7022.Contig4_All	1613	139.422	24.161	5.4672	509.684	119.9	-2.52871	-4.67251	1.87014	-0.217631	CHS
CL7022.Contig5_All	1481	45.6392	7.1998	1.6765	169.755	53.7601	-2.66424	-4.76675	1.89511	0.236262	CHS
CL7022.Contig6_All	1487	230.707	47.8475	21.7068	863.914	398.619	-2.26955	-3.40984	1.90483	0.78895	CHS
CL3774.Contig1_All	1130	62.5885	25.219	32.0499	124.999	85.4554	-1.31139	-0.965578	0.997946	0.449274	CHI
Unigene57202_All	1057	155.335	59.9919	69.5797	447.637	307.747	-1.37255	-1.15865	1.52694	0.98636	CHI
CL2670.Contig5_All	1142	1.8814	1.7352	0.2249	2.2687	1.7273	-0.116705	-3.06445	0.270059	-0.123288	F3H/FLS
CL5578.Contig1_All	1315	1.4978	3.6597	7.3573	1.4947	20.6595	1.28888	2.29633	-0.00298904	3.78589	F3H/FLS
CL5578.Contig2_All	1207	0.8901	1.1727	5.2491	3.0348	8.9141	0.397795	2.56003	1.76956	3.32405	F3H/FLS
Unigene1415_All	1416	385.414	45.1153	19.651	981.62	531.759	-3.09472	-4.29374	1.34875	0.464362	F3H
Unigene1428_All	1340	116.984	44.5756	12.5232	380.234	163.33	-1.39199	-3.22364	1.70057	0.481472	F3H/FLS
Unigene2392_All	1365	2.8858	0.6913	0.5018	7.9851	1.1823	-2.06159	-2.52379	1.46834	-1.28738	F3H
Unigene2773_All	335	1.3362	1.9717	4.3448	1.6001	10.4381	0.561304	1.70115	0.260026	2.96565	F3H/FLS
Unigene79008_All	1477	0.8486	1.3416	1.3333	3.0849	2.1854	0.660798	0.651845	1.86207	1.36474	F3H/FLS
CL15518.Contig6_All	1645	7.7824	2.4093	2.238	19.8778	33.248	-1.6916	-1.79801	1.35287	2.09498	FLS
CL829.Contig1_All	1760	7.0705	1.9838	2.9674	5.3808	4.7378	-1.83355	-1.25261	-0.393992	-0.577595	FLS
CL8620.Contig6_All	2625	2.7284	1.9052	3.5878	1.1912	1.7078	-0.518113	0.395044	-1.19564	-0.675916	FLS
Unigene1953_All	1312	0.9553	1.7261	3.3934	3.8814	1.9818	0.85349	1.82871	2.02255	1.05279	FLS
Unigene22347_All	2014	10.8462	17.6168	26.8672	36.8633	26.9338	0.699762	1.30866	1.765	1.31223	FLS
Unigene50937_All	1281	3.3546	3.0202	2.5398	7.5323	9.0991	-0.151497	-0.401426	1.16695	1.43958	FLS
Unigene61984_All	1500	2.0292	5.0956	10.5025	20.9059	6.0372	1.32834	2.37175	3.36493	1.57297	FLS
Unigene61985_All	1301	0.5505	1.1605	3.093	1.7855	1.3783	1.07593	2.49019	1.69751	1.32408	FLS
Unigene62445_All	2324	2.5039	1.2993	0.4789	5.036	2.9707	-0.946442	-2.38638	1.0081	0.246626	FLS
Unigene64015_All	716	1.2504	2.1087	1.3154	7.7363	1.6279	0.753964	0.0731119	2.62925	0.380622	FLS
Unigene76075_All	1256	0.2138	0.001	0.2727	4.4813	1.4277	-7.74012	0.351053	4.38958	2.73936	FLS
Unigene62380_All	1738	1.6483	1.6831	2.2661	5.7059	2.5278	0.0301421	0.459233	1.79148	0.616903	FNS
Unigene51491_All	973	165.985	49.7511	52.8842	258.475	163.38	-1.73826	-1.65015	0.638969	-0.0228267	F3'H
Unigene63163_All	871	132.592	29.5762	36.1738	190.171	117.969	-2.16449	-1.87398	0.520302	-0.168585	F3'H
CL12730.Contig1_All	1283	65.0332	41.2605	58.6579	63.4373	166.603	-0.656415	-0.148851	-0.035845	1.35716	F3'5'H
CL2195.Contig1_All	1919	9.9369	11.6047	26.7249	8.1008	23.2211	0.223841	1.42732	-0.294731	1.22457	F3'5'H
CL977.Contig42_All	3191	1.0942	1.0941	0.9391	0.588	0.1967	-0.000131855	-0.220526	-0.895988	-2.47581	F3'5'H
Unigene11700_All	618	5.6497	6.871	3.1864	0.7228	0.5803	0.282346	-0.826247	-2.96651	-3.2833	F3'5'H
Unigene14992_All	2117	2.3682	4.3682	6.39	1.0128	2.0329	0.883248	1.43203	-1.22544	-0.220252	F3'5'H
Unigene23631_All	1829	1.9579	1.5994	5.0088	1.905	3.1374	-0.291776	1.35516	-0.0395161	0.680262	F3'5'H
Unigene32401_All	2670	191.893	124.791	199.006	623.817	313.712	-0.62078	0.0525085	1.70082	0.70914	F3'5'H
Unigene48124_All	1354	3.901	3.0664	10.4967	2.9033	4.6353	-0.347298	1.42802	-0.42615	0.248819	F3'5'H
Unigene64118_All	1930	2.3657	0.0489	0.001	18.0534	2.8338	-5.59629	-11.2081	2.93193	0.260471	F3'5'H
Unigene86515_All	442	5.2662	13.2363	8.7168	8.6916	17.6481	1.32967	0.727036	0.722859	1.74468	F3'5'H
CL1353.Contig6_All	2212	4.7758	4.2659	4.7996	1.5348	3.0806	-0.162892	0.00717176	-1.63769	-0.632531	DFR
CL2591.Contig5_All	1362	616.226	485.46	420.106	252.216	543.033	-0.344107	-0.552707	-1.2888	-0.18242	DFR
CL6118.Contig5_All	2884	0.4656	0.1636	0.0594	1.6418	0.7461	-1.50892	-2.97056	1.81812	0.680278	DFR
CL632.Contig1_All	1319	16.0182	3.0047	1.1035	39.8954	9.5167	-2.41442	-3.85955	1.31651	-0.751179	DFR
CL632.Contig2_All	1657	21.9896	2.2779	0.3617	58.0153	11.9043	-3.27105	-5.92588	1.39961	-0.885339	DFR
Unigene113942_All	620	0.4332	0.1522	0.2762	4.323	0.001	-1.50906	-0.64932	3.31893	-8.75889	DFR
Unigene2059_All	1380	7.2658	5.4703	1.1168	12.948	8.9011	-0.409502	-2.70175	0.833536	0.292862	DFR
Unigene33989_All	1502	1.3113	1.3821	0.57	7.2568	5.2531	0.0758642	-1.20196	2.46834	2.00217	DFR
Unigene68610_All	1543	150.099	34.0022	18.533	268.603	132.254	-2.14221	-3.01774	0.839566	-0.1826	DFR
Unigene79207_All	545	9.0347	7.9645	8.4832	2.9507	4.1129	-0.181893	-0.0908681	-1.61442	-1.13532	DFR
CL1329.Contig11_All	2030	9.7905	4.6949	3.0789	51.3163	23.409	-1.06029	-1.66897	2.38996	1.25761	LAR/ANR
CL1329.Contig4_All	2278	16.5846	6.1721	5.788	47.8475	35.2267	-1.42601	-1.51871	1.5286	1.08683	LAR/ANR
CL15422.Contig2_All	1401	266.723	18.1181	3.3612	1438.77	295.541	-3.87984	-6.31022	2.43143	0.148017	LAR/ANR
Unigene38853_All	1423	3.2715	5.2387	11.0106	11.8034	14.2399	0.679257	1.75087	1.85118	2.12191	LAR/ANR
Unigene67547_All	1628	10.9982	3.4777	2.3666	27.5488	10.5192	-1.66106	-2.21638	1.32472	-0.0642424	LAR/ANR
Unigene85544_All	1479	13.0142	6.8268	3.8786	17.2159	7.8809	-0.930805	-1.74648	0.403655	-0.723654	LAR/ANR
Unigene93114_All	1302	27.6415	1.7394	0.263	26.7613	29.818	-3.99017	-6.71563	-0.0466877	0.109348	ANS
CL1329.Contig3_All	2227	9.3666	2.5423	2.1529	53.5567	22.7071	-1.88139	-2.12124	2.51547	1.27755	ANR
CL1353.Contig1_All	2222	3.747	2.548	6.3578	1.4475	1.9369	-0.556371	0.762792	-1.37217	-0.951987	ANR
CL1353.Contig2_All	2121	7.9775	5.6057	8.9211	2.7379	4.6077	-0.509042	0.161285	-1.54287	-0.79189	ANR
CL1353.Contig3_All	1524	37.5959	25.7577	47.0224	11.0797	19.0029	-0.545572	0.322773	-1.76266	-0.984356	ANR
CL1353.Contig4_All	1104	5.5142	5.8122	6.5144	2.185	4.2231	0.0759328	0.240481	-1.33552	-0.384849	ANR
CL1353.Contig5_All	2232	17.4478	9.3855	20.2153	6.8847	6.3068	-0.89454	0.212402	-1.34158	-1.46807	ANR
Unigene101678_All	1108	4.04	2.0439	1.1591	17.1748	10.8434	-0.983031	-1.80135	2.08787	1.42439	ANR
Unigene101679_All	1022	2.7155	0.831	0.8377	9.7034	7.1939	-1.7083	-1.69671	1.83727	1.40556	ANR
Unigene67546_All	1577	2.3843	1.1369	0.38	14.3331	8.8694	-1.06846	-2.64949	2.58771	1.89527	ANR
