# Supplementary material for: Transcriptomic Analysis Reveals the Molecular Mechanisms of Drought-Stress-Induced Decreases in Camellia sinensis Leaf Quality
Source: Front Plant Sci. 2016 Mar 30;7:385. doi: 10.3389/fpls.2016.00385 (PMC4811933; doi:10.3389/fpls.2016.00385)
Supplement: Supplementary file 5 [file Table5.XLSX]

## Sheet: Sheet1
Supplementary S9. DEGs involved in caffeine biosynthesis in C. sinensis leaves under drought stress
Gene ID	Gene Length	CK_FPKM	PEG2_FPKM	PEG12_FPKM	PEG24_FPKM	PEG48_FPKM	log2 Ratio (PEG2/CK)	log2 Ratio (PEG12/CK)	log2 Ratio (PEG24/CK)	log2 Ratio (PEG48/CK)	Annotation
CL14679.Contig6_All	1877	2.9572	1.9104	1.9614	1.1899	1.7674	-0.630357	-0.592348	-1.31339	-0.742603	IMPDH
CL14795.Contig1_All	691	4.7937	1.9118	1.3629	4.396	1.1678	-1.32621	-1.81446	-0.124948	-2.03735	IMPDH
CL16113.Contig13_All	3218	6.7881	6.0699	4.4698	4.3588	3.1484	-0.161335	-0.602798	-0.639077	-1.10839	IMPDH
CL16626.Contig5_All	2503	3.7913	5.5419	5.5072	1.9988	1.4687	0.547688	0.538626	-0.923558	-1.36815	IMPDH
Unigene10901_All	1191	1.9544	2.6146	2.0128	9.8268	5.1944	0.419864	0.0424781	2.33	1.41023	IMPDH
Unigene1219_All	1454	0.5541	1.2331	0.7066	3.1337	0.8016	1.15407	0.350747	2.49965	0.532736	IMPDH
Unigene18051_All	1619	2.7095	2.7394	2.4855	1.9866	0.8307	0.0158333	-0.124491	-0.447725	-1.70563	IMPDH
Unigene35833_All	1988	3.0172	6.4079	4.3498	1.9324	1.4883	1.08664	0.527739	-0.642817	-1.01954	IMPDH
Unigene58153_All	632	8.6409	2.8368	4.3351	1.555	4.6817	-1.60692	-0.995116	-2.47427	-0.884149	IMPDH
Unigene63589_All	1419	6.0567	1.6625	0.3017	1.6999	1.2005	-1.86518	-4.32735	-1.83308	-2.3349	IMPDH
CL15783.Contig10_All	1875	1.4802	2.1137	0.8219	2.0489	3.9212	0.513979	-0.848757	0.469057	1.4055	SAMS
CL15783.Contig5_All	2295	11.9757	19.2425	10.1473	31.0262	9.5326	0.684186	-0.239014	1.37338	-0.329168	SAMS
CL15783.Contig7_All	1579	3.742	6.8127	3.5787	11.0899	4.3155	0.864417	-0.0643739	1.56736	0.205718	SAMS
CL15783.Contig8_All	1582	3.452	1.9087	0.6494	3.1625	3.9673	-0.854842	-2.41025	-0.126367	0.200725	SAMS
Unigene32368_All	2065	7.8904	2.2848	1.1609	2.3363	3.517	-1.78803	-2.76485	-1.75587	-1.16575	SAMS
Unigene80407_All	464	7.7177	20.5401	14.3927	33.6956	16.2317	1.4122	0.899094	2.12632	1.07257	SAMS
CL11080.Contig1_All	1405	5.5436	22.0291	11.3345	191.019	41.5439	1.99052	1.03183	5.10675	2.90574	MXMT/TCS2
CL11080.Contig2_All	1259	0.8533	5.1716	2.5842	37.3971	8.0474	2.59949	1.59859	5.45373	3.2374	MXMT/TCS2
CL10382.Contig1_All	444	0.001	0.001	0.1928	1.0061	3.433	0	7.59096	9.97456	11.7453	TCS4
CL11080.Contig3_All	1559	8.7286	10.7739	10.8189	406.019	89.6607	0.303718	0.309732	5.53965	3.36065	TCS1
CL13404.Contig1_All	994	6.3947	1.9936	2.1534	3.3256	1.804	-1.6815	-1.57026	-0.943262	-1.82568	TCS1
CL13604.Contig1_All	389	10.3564	6.7921	6.3828	3.9044	2.3049	-0.608593	-0.698261	-1.40735	-2.16775	TCS4
CL14836.Contig3_All	1725	9.2899	7.2208	5.3604	3.0039	3.8983	-0.363504	-0.793322	-1.62883	-1.25282	TCS4
CL15060.Contig2_All	1069	4.1873	2.0302	2.4027	2.0894	0.9226	-1.0444	-0.801364	-1.00293	-2.18224	TCS1
CL15558.Contig5_All	1304	4.9431	3.184	3.0859	2.535	2.1315	-0.634576	-0.679725	-0.96343	-1.21355	TCS6
CL16693.Contig3_All	880	19.4311	8.6856	7.297	27.5131	6.2151	-1.16167	-1.41299	0.501751	-1.64452	TCS4
CL17269.Contig5_All	2435	2.3163	2.4027	2.1448	0.9173	1.3256	0.0528344	-0.110979	-1.33636	-0.805177	TCS1
CL17716.Contig44_All	2240	1.3189	0.4634	0.0382	0.5185	0.5604	-1.50901	-5.10962	-1.34692	-1.23481	TCS
CL17716.Contig49_All	1504	1.7857	0.3137	0.0569	0.594	0.6558	-2.50903	-4.97192	-1.58795	-1.44516	TCS
CL17716.Contig59_All	1839	4.1866	1.3341	1.0708	0.8745	1.5114	-1.64991	-1.96709	-2.25925	-1.46989	TCS
CL17851.Contig30_All	985	0.6362	0.6706	0.7823	0.9977	3.2769	0.0759721	0.298242	0.649126	2.36478	TCS1
CL2199.Contig18_All	633	7.6372	5.2175	3.7872	3.1051	1.6997	-0.549685	-1.01191	-1.2984	-2.16776	TCS1
CL2199.Contig32_All	736	16.786	12.4363	9.3063	6.1908	5.6038	-0.432701	-0.850979	-1.43906	-1.58278	TCS1
CL266.Contig2_All	861	35.7686	32.0021	26.7494	246.026	56.3373	-0.160527	-0.419187	2.78205	0.655397	TCS1
CL278.Contig9_All	371	0.001	1.0174	0.001	6.7427	0.725	9.99067	0	12.7191	9.50184	TCS2
CL4106.Contig2_All	1470	13.642	3.0812	1.3978	7.6578	2.4397	-2.14649	-3.28683	-0.833053	-2.48328	TCS1
CL4307.Contig1_All	743	4.2172	1.778	1.8437	2.6454	0.724	-1.24603	-1.19368	-0.6728	-2.54222	TCS5
CL5449.Contig7_All	1060	1.6047	2.4036	1.6962	7.1642	2.1992	0.582893	0.0800027	2.1585	0.454675	TCS2
CL6050.Contig1_All	252	0.001	5.6168	1.0193	5.3179	0.3558	12.4555	9.99336	12.3766	8.47492	TCS3
CL6790.Contig3_All	1692	3.0688	1.9519	0.4048	2.3761	2.5436	-0.652795	-2.92239	-0.369079	-0.270803	TCS3
CL6871.Contig1_All	679	3.0325	5.6979	10.718	2.3684	2.1128	0.909923	1.82146	-0.356595	-0.521351	TCS4
CL972.Contig13_All	2273	6.3018	6.0611	6.7425	2.4762	3.984	-0.0561843	0.0975196	-1.34764	-0.661546	TCS1
Unigene113491_All	208	0.001	5.444	0.4116	15.0334	2.5864	12.4105	8.6851	13.8759	11.3367	TCS2
Unigene113729_All	284	0.001	0.9968	0.001	6.6062	1.5785	9.96116	0	12.6896	10.6243	TCS2
Unigene114295_All	374	0.001	1.2615	3.2049	5.2554	0.9589	10.3009	11.6461	12.3596	9.90524	TCS
Unigene12222_All	675	7.162	5.0327	6.4689	1.9854	1.4611	-0.50903	-0.146842	-1.85093	-2.29331	TCS6
Unigene15055_All	2481	6.0261	4.6401	6.2807	2.7008	3.5778	-0.377069	0.0597007	-1.15784	-0.752152	TCS1
Unigene15226_All	1801	2.9825	0.7859	0.2852	0.8433	0.8463	-1.9241	-3.38648	-1.8224	-1.81728	TCS1
Unigene15485_All	1821	86.2806	47.6734	86.7463	25.9046	25.554	-0.855852	0.00776601	-1.73583	-1.75549	TCS4
Unigene17928_All	1799	2.4384	0.7343	0.3331	0.5959	0.5981	-1.73149	-2.87191	-2.03279	-2.02748	TCS
Unigene18252_All	805	12.6781	14.0664	8.1895	2.9965	3.23	0.149915	-0.630491	-2.08099	-1.97273	TCS4
Unigene20539_All	1209	2.6658	2.4195	2.9743	2.2169	0.6674	-0.13986	0.157982	-0.266025	-1.99794	TCS5
Unigene20969_All	3384	1.4815	0.9202	0.8602	0.6336	0.4769	-0.687039	-0.784315	-1.22541	-1.6353	TCS3
Unigene21847_All	798	16.7159	11.9431	11.6947	9.2924	6.5167	-0.485044	-0.515366	-0.847098	-1.35901	TCS1
Unigene22943_All	1155	6.1234	2.451	2.3721	2.1659	1.4749	-1.32096	-1.36817	-1.49937	-2.05372	TCS1
Unigene23395_All	402	4.2313	2.5821	0.8519	2.8892	0.223	-0.712556	-2.31234	-0.550431	-4.24599	TCS1
Unigene23510_All	1084	7.02	7.3122	8.6092	2.3077	2.316	0.0588345	0.294408	-1.60502	-1.59984	TCS6
Unigene24024_All	619	0.7231	1.372	0.6916	11.1136	2.897	0.924013	-0.0642573	3.94199	2.00229	TCS1
Unigene2447_All	856	10.7723	13.0079	3.7008	5.5317	4.504	0.272062	-1.54142	-0.961531	-1.25805	TCS4
Unigene26366_All	1588	75.2622	22.521	29.0605	61.6051	28.0613	-1.74065	-1.37287	-0.288876	-1.42334	TCS4
Unigene27141_All	1000	3.0439	1.5098	1.6267	11.525	1.4346	-1.01156	-0.903973	1.92077	-1.08527	TCS1
Unigene28199_All	426	15.7615	10.4109	10.652	5.243	7.577	-0.59831	-0.565281	-1.58794	-1.05671	TCS4
Unigene29405_All	1519	7.6029	12.0515	17.5858	8.4107	8.6178	0.664591	1.20979	0.145676	0.18077	TCS4
Unigene34224_All	1307	6.9182	2.6713	2.7513	6.152	1.7836	-1.37285	-1.33028	-0.169341	-1.9556	TCS3
Unigene34474_All	1017	16.5494	15.2167	14.9852	9.224	6.1713	-0.121123	-0.143241	-0.843314	-1.42313	TCS1
Unigene38737_All	1649	4.6147	3.3762	4.2575	4.1718	18.378	-0.450836	-0.11623	-0.145567	1.99367	TCS1
Unigene40742_All	812	25.5787	20.1043	14.5508	9.0222	8.8336	-0.347439	-0.813844	-1.50339	-1.53387	TCS4
Unigene44552_All	370	3.1455	3.5705	10.8758	4.5878	1.2116	0.182837	1.78976	0.544513	-1.37638	TCS5
Unigene49193_All	1758	1.9861	0.8051	0.8766	0.5082	0.357	-1.3027	-1.17995	-1.96647	-2.47594	TCS1
Unigene49293_All	1547	6.0764	6.2217	3.7634	0.8085	2.2604	0.034092	-0.69118	-2.9099	-1.42664	TCS3
Unigene53207_All	494	1.2686	2.2922	1.0399	9.0427	2.7225	0.853496	-0.286792	2.83352	1.10169	TCS2
Unigene54539_All	573	0.1562	1.8115	0.1494	6.0808	0.6259	3.53572	-0.0642143	5.28279	2.00254	TCS2
Unigene55454_All	1001	0.0894	1.5083	0.4277	11.8705	1.6123	4.0765	2.25825	7.05289	4.1727	TCS2
Unigene56888_All	1183	4.6163	4.7859	8.5401	0.001	4.1685	0.0520533	0.887516	-12.1725	-0.147209	TCS1
Unigene58324_All	521	0.8592	2.5356	2.1363	7.0307	2.2372	1.56126	1.31405	3.0326	1.38063	TCS6
Unigene58634_All	763	2.464	4.0812	8.5281	0.4684	5.4055	0.727991	1.79122	-2.39519	1.13343	TCS4
Unigene60848_All	470	6.6668	0.2008	0.001	1.9009	0.001	-5.05316	-12.7028	-1.81031	-12.7028	TCS2
Unigene65013_All	450	2.9842	2.0969	0.001	8.9341	4.7819	-0.509086	-11.5431	1.58198	0.68024	TCS4
Unigene6608_All	1049	6.0594	4.8575	6.1214	2.044	2.1368	-0.318961	0.0146867	-1.56778	-1.50372	TCS3
Unigene69000_All	690	3.5032	0.001	0.2482	3.3665	6.887	-9.96578	-3.8191	-0.0574239	0.975202	TCS3
Unigene6973_All	2408	23.0134	16.0275	29.44	9.2013	5.8458	-0.521925	0.355304	-1.32256	-1.977	TCS4
Unigene76578_All	248	24.5473	7.6099	7.2499	11.5279	1.8077	-1.68961	-1.75953	-1.09043	-3.76334	TCS
Unigene86097_All	1048	15.7182	15.7571	15.8491	7.8429	5.8177	0.00356603	0.0119649	-1.00298	-1.43392	TCS2
Unigene91289_All	1208	6.744	3.437	12.545	3.1062	1.1876	-0.972455	0.895436	-1.11845	-2.50556	TCS1
Unigene94645_All	334	5.3608	0.001	0.001	3.4774	9.9325	-12.3882	-12.3882	-0.624439	0.889709	TCS4
