# Supplementary material for: Transcriptomic Analysis Reveals the Molecular Mechanisms of Drought-Stress-Induced Decreases in Camellia sinensis Leaf Quality
Source: Front Plant Sci. 2016 Mar 30;7:385. doi: 10.3389/fpls.2016.00385 (PMC4811933; doi:10.3389/fpls.2016.00385)
Supplement: Supplementary file 6 [file Table6.XLSX]

## Sheet: Sheet1
Supplementary S10. DEGs involved in theanine biosynthesis in C. sinensis leaves under drought stress
Gene ID	Gene Length	CK_FPKM	PEG2_FPKM	PEG12_FPKM	PEG24_FPKM	PEG48_FPKM	log2 Ratio (PEG2/CK)	log2 Ratio (PEG12/CK)	log2 Ratio (PEG24/CK)	log2 Ratio (PEG48/CK)	Annotation
CL10810.Contig1_All	500	5.5506	3.2083	5.9933	2.5016	0.8966	-0.790835	0.110707	-1.14979	-2.63011	GS
CL11396.Contig1_All	798	4.9362	6.1489	4.6135	1.4554	3.3707	0.316927	-0.0975392	-1.76199	-0.550353	GS
CL11396.Contig3_All	572	11.582	15.5071	8.3822	2.9676	5.7997	0.421045	-0.466484	-1.96452	-0.997834	GS
CL13701.Contig2_All	840	7.8868	2.2467	1.427	4.5734	2.5617	-1.81163	-2.46645	-0.786173	-1.62234	GS
CL15923.Contig1_All	418	52.2588	25.5094	22.9407	37.8312	30.0299	-1.03465	-1.18776	-0.466097	-0.799274	GS
CL16626.Contig17_All	1684	28.4418	48.4139	30.556	7.003	24.2787	0.767409	0.103443	-2.02197	-0.228322	GS
CL16626.Contig7_All	1098	16.1439	11.6879	15.0494	8.7877	7.3492	-0.465973	-0.101283	-0.877432	-1.13533	GS
CL16626.Contig8_All	280	20.4629	14.4914	21.4045	7.6578	4.1628	-0.497814	0.0649035	-1.41801	-2.29738	GS
CL17308.Contig1_All	720	4.7249	1.0485	1.6648	3.9707	5.1057	-2.17196	-1.50493	-0.25089	0.111825	GS
CL6374.Contig5_All	888	5.6457	7.3322	13.0162	2.2134	2.9281	0.377094	1.20508	-1.35089	-0.947188	GS
CL7943.Contig1_All	411	0.8713	0.001	0.001	6.956	10.2532	-9.76703	-9.76703	2.99702	3.55676	GS
CL9375.Contig4_All	2250	2.268	3.2712	2.169	4.8443	6.4157	0.528399	-0.0643906	1.09487	1.50019	GS
CL9635.Contig8_All	1626	230.751	295.39	223.997	553.576	289.219	0.356285	-0.0428588	1.26245	0.325828	GS
CL9742.Contig2_All	4058	7.4788	5.232	5.2535	4.4252	3.6015	-0.515444	-0.509528	-0.757064	-1.05421	GS
Unigene10536_All	1221	0.0733	0.001	0.2104	0.1463	1.4686	-6.19574	1.52125	0.997045	4.32448	GS
Unigene22835_All	1645	9.6872	8.5471	9.2124	3.3673	3.4883	-0.180645	-0.0725027	-1.52449	-1.47356	GS
Unigene23484_All	568	4.5708	4.9839	5.125	3.775	11.2076	0.124828	0.165105	-0.27597	1.29396	GS
Unigene25773_All	1488	3.6099	2.4098	1.8988	1.2008	1.2654	-0.583045	-0.926871	-1.58796	-1.51237	GS
Unigene26382_All	2201	0.6915	0.6002	0.389	0.8524	2.2405	-0.204286	-0.829959	0.301801	1.69602	GS
Unigene34879_All	731	6.001	5.1635	5.8562	23.7103	9.8124	-0.216854	-0.0352381	1.98224	0.709403	GS
Unigene36583_All	2443	4.9105	10.1199	7.2195	2.1942	5.9089	1.04325	0.556029	-1.16217	0.26702	GS
Unigene39652_All	1103	12.743	6.4163	7.9951	4.2119	6.1779	-0.989891	-0.672517	-1.59716	-1.04452	GS
Unigene40093_All	1048	10.4218	4.6821	5.3103	7.9282	5.7321	-1.15438	-0.972739	-0.394539	-0.862469	GS
Unigene51673_All	1859	60.3417	17.0553	25.515	46.6171	29.0831	-1.82294	-1.24181	-0.372296	-1.05297	GS
Unigene56109_All	565	7.6057	9.5197	8.3345	2.53	3.8086	0.323835	0.132015	-1.58794	-0.99782	GS
Unigene68179_All	688	3.5133	2.3316	0.4978	0.3896	0.7819	-0.591506	-2.81919	-3.17276	-2.16777	GS
Unigene75673_All	550	6.1854	2.0588	2.1794	3.8985	1.4672	-1.58706	-1.50494	-0.665948	-2.0758	GS
Unigene8864_All	426	11.1381	22.8153	9.8481	20.1333	10.9445	1.0345	-0.177586	0.854081	-0.0252971	GS
Unigene92482_All	339	6.3381	20.8766	22.2253	14.7585	7.9346	1.71976	1.81008	1.21942	0.324107	GS
Unigene97503_All	268	5.3448	1.4084	0.001	1.6668	1.6728	-1.92408	-12.3839	-1.68105	-1.67587	GS
Unigene97899_All	320	10.0716	8.5516	5.0836	0.5584	3.9227	-0.236027	-0.98637	-4.17285	-1.36037	GS
Unigene97963_All	384	9.5587	0.001	0.001	0.2327	0.2335	-13.2226	-13.2226	-5.36027	-5.35532	GS
CL17023.Contig15_All	3866	4.4462	4.1982	2.7904	2.2647	2.0873	-0.0828019	-0.672101	-0.973253	-1.09093	GOGAT
CL17023.Contig19_All	3416	2.0704	1.4917	1.0276	0.9154	1.3649	-0.472952	-1.01063	-1.17744	-0.601114	GOGAT
CL17023.Contig21_All	2312	2.7105	1.9183	1.5924	1.0433	1.2022	-0.498731	-0.767356	-1.3774	-1.17288	GOGAT
CL17023.Contig24_All	3742	2.3924	2.6226	1.8304	1.5519	1.1022	0.132539	-0.3863	-0.624423	-1.11807	GOGAT
CL17023.Contig29_All	3510	2.4996	2.3389	2.1709	1.2472	1.175	-0.0958671	-0.203404	-1.003	-1.08904	GOGAT
CL17801.Contig10_All	3863	1.5759	0.7084	0.1995	0.8326	0.7659	-1.15354	-2.98172	-0.920481	-1.04095	GOGAT
CL17801.Contig11_All	7192	2.4149	0.8135	0.6309	1.0186	0.6981	-1.56975	-1.93648	-1.24538	-1.79046	GOGAT
CL17801.Contig12_All	3833	1.5182	0.4924	0.2904	0.8158	0.655	-1.62446	-2.38625	-0.896074	-1.2128	GOGAT
CL17801.Contig13_All	2882	2.3608	0.5239	0.5644	1.488	0.9644	-2.17191	-2.06449	-0.665901	-1.29157	GOGAT
CL17801.Contig14_All	9023	1.7264	0.617	0.6168	1.1981	1.1328	-1.48442	-1.48489	-0.527018	-0.607874	GOGAT
CL17801.Contig15_All	7478	3.9746	1.2114	0.687	2.2819	1.6186	-1.71413	-2.53243	-0.800574	-1.29606	GOGAT
CL17801.Contig1_All	2651	1.182	0.4983	0.1292	0.7751	0.7779	-1.24614	-3.19355	-0.608776	-0.603573	GOGAT
CL17801.Contig2_All	2253	1.351	0.6282	0.304	0.9517	0.8357	-1.10473	-2.15188	-0.505449	-0.692971	GOGAT
CL17801.Contig3_All	3736	1.2461	0.4294	0.0917	0.9087	0.648	-1.53703	-3.76435	-0.455544	-0.943354	GOGAT
CL17801.Contig4_All	3742	1.3876	0.4539	0.0915	0.9311	0.623	-1.61215	-3.92268	-0.575584	-1.15529	GOGAT
CL17801.Contig5_All	3825	1.3107	0.4687	0.1567	0.654	0.6095	-1.4836	-3.06426	-1.00297	-1.10464	GOGAT
CL17801.Contig6_All	7574	10.118	2.5167	3.1426	4.2819	2.9713	-2.00732	-1.68689	-1.2406	-1.76776	GOGAT
CL17801.Contig7_All	3698	1.4525	0.5614	0.1621	0.8214	0.6789	-1.37144	-3.16358	-0.822381	-1.09727	GOGAT
CL17801.Contig8_All	7089	2.2984	0.5191	0.3986	1.4871	1.8086	-2.14655	-2.52762	-0.628128	-0.345757	GOGAT
CL17801.Contig9_All	4054	1.0379	0.3957	0.1267	0.5509	0.5087	-1.39119	-3.03418	-0.913805	-1.02878	GOGAT
Unigene105022_All	444	6.8555	1.9127	0.1928	2.2134	1.0097	-1.84165	-5.15208	-1.631	-2.76334	GOGAT
Unigene45057_All	2124	0.8008	0.001	0.0806	0.3365	0.3377	-9.6453	-3.31259	-1.25084	-1.2457	GOGAT
Unigene45358_All	1914	0.9823	0.001	0.1342	0.4201	0.4216	-9.94002	-2.87178	-1.22543	-1.22029	GOGAT
Unigene5788_All	3905	2.476	1.1841	0.3727	1.9904	0.8266	-1.06422	-2.73192	-0.314953	-1.58275	GOGAT
CL2392.Contig35_All	2879	0.964	2.3271	1.5762	0.7758	0.8409	1.27143	0.709346	-0.313348	-0.197099	GDH
Unigene43502_All	1523	3.233	3.7794	6.1838	7.1567	6.7113	0.225284	0.93562	1.14642	1.05372	GDH
Unigene48076_All	3370	1.7002	1.792	1.1941	1.0074	0.4523	0.0758662	-0.509781	-0.755068	-1.91035	ALT
CL15340.Contig32_All	2398	5.264	3.2267	3.9274	5.1787	1.6825	-0.7061	-0.422585	-0.0235695	-1.64555	ADC
CL6344.Contig1_All	2965	182.614	216.954	87.7547	272.484	267.319	0.248594	-1.05725	0.577376	0.549768	ADC
Unigene18905_All	1919	5.5983	6.7367	5.3539	7.868	1.4017	0.267053	-0.0643986	0.491008	-1.99781	ADC
Unigene25391_All	2756	10.6547	12.2233	4.5978	14.7822	4.7498	0.198144	-1.21247	0.472371	-1.16555	ADC
Unigene38338_All	2357	9.2298	12.611	4.0684	10.3101	2.6628	0.450311	-1.18184	0.159687	-1.79336	ADC
Unigene40745_All	1937	9.0588	14.0301	4.2433	11.4387	3.4253	0.631133	-1.09413	0.336531	-1.40309	ADC
CL13986.Contig2_All	2186	2.8668	1.1655	1.0967	1.1852	1.2715	-1.29849	-1.38627	-1.27431	-1.17291	TS
CL9635.Contig11_All	3893	75.3365	150.548	152.454	114.402	72.7097	0.998805	1.01695	0.602691	-0.0512012	TS/GS
Unigene10948_All	1028	7.6636	3.6717	3.498	3.4763	4.4481	-1.06157	-1.13149	-1.14047	-0.784833	TS
Unigene11549_All	700	9.0804	9.8406	9.9072	6.7644	2.8179	0.11599	0.125722	-0.424794	-1.68814	TS
Unigene70558_All	666	0.941	0.9918	1.2571	1.7439	4.4426	0.0758545	0.417833	0.890051	2.23914	ThYD
